# Supplementary material for: Transcriptomic insights into early responses of the uterovaginal junction and vagina to avian influenza virus infection in turkey breeder hens
Source: Front Physiol. 2026 Jan 8;16:1704399. doi: 10.3389/fphys.2025.1704399 (PMC12823942; doi:10.3389/fphys.2025.1704399)
Supplement: Supplementary file 1 [file Table2.xlsx]

## Sheet: UVJ_DEGs (Sym vs. Presym) 
symbol	ensembl_ID	User_ID	Sym-Presym_log2FC	Sym-Presym_adjPval	Presym_1	Presym_2	Presym_3	Presym_4	Sym_1	Sym_2	Sym_3	Sym_4
COX1	ENSMGAG00000017450	ENSMGAG00000017450	-1.08779	1.33268e-06	19.5193	19.6107	18.9839	19.688	18.2118	18.3172	18.2598	18.7055
ENSMGAG00000004801	ENSMGAG00000004801	ENSMGAG00000004801	-3.70507	7.62792e-08	16.1549	16.7938	16.9562	14.2392	13.2825	12.2658	10.5881	13.1557
COX2	ENSMGAG00000017499	ENSMGAG00000017499	-1.02055	9.18665e-06	17.8731	17.9958	17.5929	18.0976	16.514	16.9744	16.6723	17.2522
TF	ENSMGAG00000003078	ENSMGAG00000003078	2.1391	0.0031986	14.472	12.3259	11.4869	13.8283	16.2535	15.9274	15.3449	14.0796
CYTB	ENSMGAG00000017488	ENSMGAG00000017488	-0.896748	0.000137833	17.696	17.6951	17.1743	17.8631	16.4304	16.6731	16.6671	17.0811
ENSMGAG00000007022	ENSMGAG00000007022	ENSMGAG00000007022	-6.13228	2.83227e-06	15.1941	16.5649	10.843	14.8091	5.78797	9.81557	10.2692	7.46975
ATP6	ENSMGAG00000017482	ENSMGAG00000017482	-0.896765	0.00026528	17.4549	17.5089	17.122	17.4548	16.0453	16.5729	16.2851	16.9294
ENSMGAG00000007810	ENSMGAG00000007810	ENSMGAG00000007810	-4.26357	2.26216e-11	14.2054	16.0026	16.1397	14.0826	10.8474	11.3879	9.53509	11.8978
ENSMGAG00000003511	ENSMGAG00000003511	ENSMGAG00000003511	-2.51614	6.0355e-05	13.8161	16.0613	16.0439	14.3066	13.6852	12.6268	12.7225	11.8077
ND2	ENSMGAG00000017496	ENSMGAG00000017496	-1.35767	1.39905e-06	16.4206	16.6864	16.2316	16.4123	14.856	14.9569	14.6217	15.6877
NEDD4L	ENSMGAG00000000935	ENSMGAG00000000935	3.00037	6.12274e-07	11.4785	11.4513	10.7887	12.2314	12.4304	15.1701	15.2219	14.0664
ATP1A1	ENSMGAG00000014297	ENSMGAG00000014297	1.11388	0.0202329	14.7063	14.1686	13.452	14.0724	14.0808	16.0195	15.128	15.2757
ND1	ENSMGAG00000017502	ENSMGAG00000017502	-1.057	4.23859e-05	16.8829	17.0002	16.5199	16.9547	15.5407	16.1336	15.2914	16.0459
COX3	ENSMGAG00000017457	ENSMGAG00000017457	-0.834088	0.000740629	16.9564	17.1493	16.4955	16.9805	15.6876	16.1932	15.9161	16.4204
ENSMGAG00000001793	ENSMGAG00000001793	ENSMGAG00000001793	-7.18162	1.12527e-14	12.7308	15.9882	14.67	12.8973	5.80724	8.20948	4.85596	8.50087
ND5	ENSMGAG00000017492	ENSMGAG00000017492	-1.17627	0.000145534	16.4804	16.5896	15.9606	16.6101	14.9213	15.2906	14.7506	15.8216
TAGLN	ENSMGAG00000003326	ENSMGAG00000003326	-7.43705	5.33871e-08	14.2138	15.6199	8.75812	13.4938	4.0555	7.47829	7.97174	5.29256
ENSMGAG00000007241	ENSMGAG00000007241	ENSMGAG00000007241	-1.40008	0.0260627	15.673	14.491	14.7465	15.7134	12.7081	14.5999	14.4622	12.3476
ENSMGAG00000017236	ENSMGAG00000017236	ENSMGAG00000017236	4.60792	3.81058e-09	9.00578	8.18666	8.07323	10.5764	11.3814	15.0046	13.7821	13.7134
ENSMGAG00000014609	ENSMGAG00000014609	ENSMGAG00000014609	0.910595	1.14336e-07	13.6841	13.459	13.3515	13.9056	14.4046	14.586	14.4593	14.6429
ACTG2	ENSMGAG00000004889	ENSMGAG00000004889	-6.90446	8.42426e-10	13.8418	15.0082	9.30304	13.8004	5.68758	7.29664	8.12843	5.61826
ENSMGAG00000003960	ENSMGAG00000003960	ENSMGAG00000003960	-1.09597	0.000398686	15.4008	15.5114	14.6152	14.7639	13.7475	14.2331	14.3465	13.6677
ENSMGAG00000000945	ENSMGAG00000000945	ENSMGAG00000000945	-6.23143	5.14255e-06	13.6312	14.9541	8.87766	12.8187	3.77149	8.34373	8.23033	6.14524
FLNB	ENSMGAG00000006582	ENSMGAG00000006582	1.5835	8.96016e-10	12.2012	12.4479	12.0937	12.1801	13.1378	13.7814	14.2004	13.9579
ACTA2	ENSMGAG00000008313	ENSMGAG00000008313	-4.69035	1.56926e-09	13.3283	14.6863	10.3639	12.8025	8.22704	9.33234	9.30192	7.54836
ENSMGAG00000004666	ENSMGAG00000004666	ENSMGAG00000004666	0.771779	0.0164816	13.4202	13.1468	12.7285	13.1859	14.0414	13.6257	13.3065	14.4288
ENSMGAG00000017483	ENSMGAG00000017483	ENSMGAG00000017483	-0.684686	0.0144344	14.8936	15.1509	14.5168	15.4905	14.0106	14.4415	14.5916	14.3825
SORL1	ENSMGAG00000002011	ENSMGAG00000002011	1.28992	0.000270245	12.4841	11.9539	11.5177	12.7721	13.8549	13.2743	13.1079	13.8143
P4HB	ENSMGAG00000005412	ENSMGAG00000005412	1.05034	0.000433135	12.8773	12.0091	12.2305	12.7834	13.0834	13.7838	13.8205	13.4774
CSRP1	ENSMGAG00000002016	ENSMGAG00000002016	-3.27939	1.39651e-06	13.0324	14.4612	10.7244	12.6366	9.91797	9.24	10.1572	10.3621
GFPT1	ENSMGAG00000000650	ENSMGAG00000000650	0.904956	2.97713e-07	12.7492	12.9156	12.4823	13.0347	13.5088	13.684	13.7798	13.862
ATP1B1	ENSMGAG00000014349	ENSMGAG00000014349	1.54444	0.00127844	11.5145	12.4354	11.3719	11.9326	12.058	14.1474	13.4584	13.306
ENSMGAG00000007622	ENSMGAG00000007622	ENSMGAG00000007622	2.71932	0.00270954	9.67358	8.02716	9.63962	11.5527	11.2383	14.3708	11.5738	12.3967
SLC39A8	ENSMGAG00000011287	ENSMGAG00000011287	1.70079	0.00229347	12.6518	11.3915	10.5676	11.5364	12.6397	14.2947	12.9898	13.228
MECOM	ENSMGAG00000010302	ENSMGAG00000010302	1.55265	0.000189902	12.05	11.2534	11.0819	11.9943	12.1214	13.6195	13.545	13.1202
IQGAP2	ENSMGAG00000004823	ENSMGAG00000004823	0.904541	0.031206	13.1957	12.2309	12.3664	12.7112	12.8102	14.3085	13.5155	13.2591
ENSMGAG00000008319	ENSMGAG00000008319	ENSMGAG00000008319	-0.709554	0.0238976	14.8739	14.8588	14.7985	14.3174	13.4302	14.5094	14.1881	13.7126
ENSMGAG00000012084	ENSMGAG00000012084	ENSMGAG00000012084	-5.33577	3.23962e-06	13.0644	14.1231	8.80412	12.911	6.05299	8.4345	8.63049	5.9694
ENSMGAG00000010793	ENSMGAG00000010793	ENSMGAG00000010793	1.21084	8.49348e-10	12.0535	12.0376	11.9459	12.0035	12.9752	13.4838	13.4607	12.8542
ENSMGAG00000014535	ENSMGAG00000014535	ENSMGAG00000014535	1.69936	0.000119663	11.9963	10.4425	11.4342	12.1568	13.0053	13.9454	12.8712	13.2987
APLP2	ENSMGAG00000001056	ENSMGAG00000001056	1.26433	0.00104492	12.1732	11.707	11.6437	12.0203	13.1846	12.8734	12.2306	13.8869
ENSMGAG00000008090	ENSMGAG00000008090	ENSMGAG00000008090	-0.957307	1.23779e-05	14.2547	14.6306	14.8922	14.278	13.267	13.648	13.7253	13.6432
HSPA2	ENSMGAG00000015391	ENSMGAG00000015391	-1.58295	0.00332515	12.673	13.9696	14.2589	12.7106	11.8441	12.8303	11.2165	11.5455
SLC9A2	ENSMGAG00000016705	ENSMGAG00000016705	2.91405	2.23712e-05	9.78273	8.24917	9.03381	10.2686	10.0693	12.9606	13.1691	11.8984
ENSMGAG00000002469	ENSMGAG00000002469	ENSMGAG00000002469	-1.43706	0.00462135	13.5958	14.3934	12.1288	13.2998	11.9834	12.7216	11.7727	11.8164
ENSMGAG00000002389	ENSMGAG00000002389	ENSMGAG00000002389	0.658326	2.6059e-06	12.7682	12.9689	12.9409	12.9545	13.3834	13.8015	13.5689	13.4868
ATP2A2	ENSMGAG00000003826	ENSMGAG00000003826	1.5164	0.000208222	11.7421	11.1729	10.6674	11.6665	11.7748	13.1857	13.2111	12.9697
ELAPOR2	ENSMGAG00000005209	ENSMGAG00000005209	2.87801	6.75456e-07	10.2929	9.26463	9.32687	9.44094	10.9376	13.4031	12.9483	11.4394
TENM2	ENSMGAG00000002438	ENSMGAG00000002438	2.35967	3.71021e-08	9.83798	9.96209	10.5475	11.401	12.3469	13.0312	12.7047	13.4321
SCUBE1	ENSMGAG00000013781	ENSMGAG00000013781	2.25531	0.000603341	10.9387	8.44639	9.37592	11.401	12.2591	12.1749	12.7363	13.3865
SLC4A7	ENSMGAG00000011120	ENSMGAG00000011120	2.25538	0.00142847	10.4978	11.0248	8.88124	10.4927	10.5853	13.8128	12.432	12.1264
ENSMGAG00000006125	ENSMGAG00000006125	ENSMGAG00000006125	-1.00524	0.001427	14.3863	14.0403	14.5657	14.3791	13.6024	12.9155	12.7505	13.8447
ASS1	ENSMGAG00000005305	ENSMGAG00000005305	-0.793044	0.0323291	14.0839	13.9465	14.1113	13.8822	13.8963	12.7683	12.4077	13.3458
ENSMGAG00000021975	ENSMGAG00000021975	ENSMGAG00000021975	2.13761	0.00245339	10.9089	8.34596	10.8254	10.9939	10.9854	13.6711	12.6848	12.3277
KRT19	ENSMGAG00000003084	ENSMGAG00000003084	-0.615865	0.00186511	14.7875	14.378	14.6483	14.1185	13.9943	13.9572	13.8135	13.7829
ATP8	ENSMGAG00000017497	ENSMGAG00000017497	-0.768677	0.0138818	14.5326	13.9684	13.7873	13.7688	12.9803	12.8938	13.3133	13.7675
ENSMGAG00000002499	ENSMGAG00000002499	ENSMGAG00000002499	1.27512	0.00341519	11.0102	10.3676	11.7271	11.7137	13.2244	12.1624	12.6045	12.0071
RPS3A	ENSMGAG00000004199	ENSMGAG00000004199	-0.80708	0.01176	13.401	14.0502	13.9087	13.7653	12.3899	12.74	13.5471	13.0453
ENSMGAG00000004206	ENSMGAG00000004206	ENSMGAG00000004206	-0.672355	0.038842	13.9644	13.9927	13.5509	13.9449	13.8574	13.0799	12.835	12.7487
FRZB	ENSMGAG00000004300	ENSMGAG00000004300	-3.57697	1.17682e-07	13.4946	13.4426	11.9814	12.8221	7.00887	10.084	10.2707	8.68295
ENSMGAG00000008398	ENSMGAG00000008398	ENSMGAG00000008398	1.29711	1.23156e-06	11.7636	11.2638	11.1495	11.8033	12.8739	12.4873	12.5705	13.2282
GATA2	ENSMGAG00000016475	ENSMGAG00000016475	0.869766	0.026686	12.5059	11.9594	11.2955	12.2185	12.0504	13.2338	13.0481	13.1115
FTH1	ENSMGAG00000009502	ENSMGAG00000009502	-0.764686	8.06502e-05	14.6169	14.6976	14.766	14.2425	13.7805	14.1174	13.7347	13.6404
TRAK1	ENSMGAG00000011719	ENSMGAG00000011719	0.813233	0.0482769	12.2742	12.465	11.8409	12.5278	12.5779	13.9556	12.696	12.734
DSP	ENSMGAG00000003779	ENSMGAG00000003779	0.72141	0.00185362	12.0052	11.8818	12.6038	12.1238	12.8317	12.9386	13.1395	12.6543
ENSMGAG00000007250	ENSMGAG00000007250	ENSMGAG00000007250	0.999128	7.04703e-09	12.0244	11.8651	11.957	11.9841	12.6345	12.9443	12.9029	13.2752
ENSMGAG00000014990	ENSMGAG00000014990	ENSMGAG00000014990	-0.792114	3.43774e-06	14.595	14.5866	14.8538	14.5191	13.5429	13.938	13.8152	14.0638
ITM2A	ENSMGAG00000001684	ENSMGAG00000001684	0.647262	0.00743343	12.8415	12.3662	12.0629	12.7237	13.2186	13.2324	12.8892	13.3316
ATF4	ENSMGAG00000012387	ENSMGAG00000012387	-0.638293	0.0016052	14.213	14.2498	14.0959	14.238	13.2426	13.7925	13.8244	13.2877
ND6	ENSMGAG00000017472	ENSMGAG00000017472	-0.866988	0.000122363	13.8723	13.9438	13.965	13.7967	12.5916	13.0201	13.473	12.8898
ENSMGAG00000014003	ENSMGAG00000014003	ENSMGAG00000014003	2.49747	5.437e-06	9.98229	9.03875	8.77747	10.8616	11.3302	12.908	12.6057	12.3152
ITPR2	ENSMGAG00000013722	ENSMGAG00000013722	2.33819	3.23936e-09	9.98229	9.63822	9.71579	10.6355	11.2564	12.7233	12.6349	12.503
RPS24	ENSMGAG00000005697	ENSMGAG00000005697	-1.09116	9.88734e-08	13.6421	14.0448	14.285	13.6528	12.6917	12.7649	12.9395	12.9524
ENSMGAG00000004704	ENSMGAG00000004704	ENSMGAG00000004704	1.39154	0.00776663	11.4586	10.3547	9.50916	11.736	12.0529	12.4572	12.8232	12.1463
ENSMGAG00000010098	ENSMGAG00000010098	ENSMGAG00000010098	0.739304	0.0040701	12.4708	11.9526	11.6458	12.4296	12.6624	12.8496	12.9504	13.1134
CD164	ENSMGAG00000018222	ENSMGAG00000018222	1.20095	0.00850693	11.51	11.5674	11.1547	11.4795	12.4883	12.8279	11.1498	13.3133
ENSMGAG00000010962	ENSMGAG00000010962	ENSMGAG00000010962	1.50391	9.40358e-08	10.4358	10.4832	11.1331	11.3128	12.3793	12.1627	12.7285	12.2408
CCDC88C	ENSMGAG00000013084	ENSMGAG00000013084	0.749743	6.2641e-06	11.7593	11.8911	12.0925	12.0535	12.6521	12.6656	12.9683	12.4881
ENSMGAG00000014014	ENSMGAG00000014014	ENSMGAG00000014014	0.627321	0.00178425	12.4375	12.0017	12.1083	12.3926	12.5642	12.782	12.9927	13.0984
RPL9	ENSMGAG00000012293	ENSMGAG00000012293	-0.944279	8.64467e-07	13.8266	14.0293	14.3409	13.7744	12.8294	13.0205	13.2068	13.1786
ENSMGAG00000001428	ENSMGAG00000001428	ENSMGAG00000001428	1.5838	3.54814e-06	11.1695	10.3892	10.2769	11.3544	12.5772	11.9666	12.3295	12.8132
ENSMGAG00000009947	ENSMGAG00000009947	ENSMGAG00000009947	4.78634	6.89077e-13	7.8004	6.19379	5.63184	7.80119	10.04	12.4489	12.483	11.5
ST14	ENSMGAG00000001154	ENSMGAG00000001154	0.832443	0.0334566	11.9931	11.8614	11.9048	12.0379	12.3293	13.6159	12.5869	12.0823
ENSMGAG00000015105	ENSMGAG00000015105	ENSMGAG00000015105	-0.733097	0.001427	13.5918	13.8557	14.2218	13.6075	12.8058	13.1727	13.3636	13.0401
ENSMGAG00000013129	ENSMGAG00000013129	ENSMGAG00000013129	3.32317	0.000318912	8.59982	8.69936	7.86478	8.70049	7.61206	13.2565	11.6877	10.125
ENSMGAG00000018850	ENSMGAG00000018850	ENSMGAG00000018850	0.978039	0.00180026	11.1514	11.8445	10.9337	11.2054	12.3981	11.9585	12.7473	11.9507
ENSMGAG00000011344	ENSMGAG00000011344	ENSMGAG00000011344	-0.745333	0.00243673	14.1119	13.4679	13.7754	13.8273	13.3267	13.0812	13.1853	12.5763
ENSMGAG00000019598	ENSMGAG00000019598	ENSMGAG00000019598	1.48914	0.00317065	11.266	10.1133	10.0602	11.5307	11.6004	12.2688	12.0483	13.1389
CLCN3	ENSMGAG00000002509	ENSMGAG00000002509	1.75503	2.19916e-16	10.948	10.7333	10.5373	10.8777	12.1384	12.9124	12.4311	12.552
ENSMGAG00000011754	ENSMGAG00000011754	ENSMGAG00000011754	-0.654109	0.00578546	13.6336	13.8077	14.3973	13.8204	13.0988	13.2112	13.2911	13.529
KMT2C	ENSMGAG00000004716	ENSMGAG00000004716	0.985695	6.18959e-07	11.5905	11.8546	11.3042	11.7863	12.3925	12.5829	12.607	12.9062
ENSMGAG00000011889	ENSMGAG00000011889	ENSMGAG00000011889	5.80816	1.34474e-10	5.2625	5.602	4.26267	7.11161	7.41893	11.9872	12.344	11.7189
ENSMGAG00000007276	ENSMGAG00000007276	ENSMGAG00000007276	0.787032	1.30228e-07	12.0056	11.9458	11.9287	11.9748	12.5455	13.0179	12.7983	12.5911
ENSMGAG00000006112	ENSMGAG00000006112	ENSMGAG00000006112	1.669	1.31373e-12	10.7888	11.0386	10.3868	11.0446	12.189	12.76	12.2889	12.698
ENSMGAG00000004661	ENSMGAG00000004661	ENSMGAG00000004661	1.85843	0.000117594	10.0258	9.86926	9.43801	10.7003	10.6548	12.3526	12.5272	11.5174
ENSMGAG00000010519	ENSMGAG00000010519	ENSMGAG00000010519	1.10484	7.89573e-05	11.64	11.7524	11.2429	11.7643	12.2246	13.1477	12.381	12.9232
ENSMGAG00000009252	ENSMGAG00000009252	ENSMGAG00000009252	3.99523	0.00755506	6.58038	7.70103	4.42847	7.93019	4.11855	11.1998	12.4017	10.0447
ENSMGAG00000011875	ENSMGAG00000011875	ENSMGAG00000011875	0.685645	3.67327e-06	12.2128	11.8737	11.9162	12.2314	12.5903	12.8186	12.7698	12.8211
FAM120A	ENSMGAG00000005522	ENSMGAG00000005522	1.02111	1.12274e-07	11.6586	11.6769	11.7454	11.6728	12.3657	13.074	12.529	12.7682
ENSMGAG00000006932	ENSMGAG00000006932	ENSMGAG00000006932	-1.0216	1.25307e-06	13.9556	13.8635	13.2142	13.4436	12.6737	12.5774	12.6882	12.5743
UACA	ENSMGAG00000010428	ENSMGAG00000010428	1.03758	0.00819562	10.0879	11.7597	11.5422	11.7025	12.6083	12.3826	12.4029	12.3711
ENSMGAG00000009918	ENSMGAG00000009918	ENSMGAG00000009918	1.22319	1.67026e-06	11.3252	10.9178	11.1435	11.4709	12.3651	12.2518	12.0909	12.9437
ENSMGAG00000010142	ENSMGAG00000010142	ENSMGAG00000010142	-0.927833	1.62309e-17	14.0934	13.9983	14.2932	14.0504	13.1054	13.1577	13.2123	13.2628
LGR5	ENSMGAG00000010694	ENSMGAG00000010694	2.2446	7.09168e-06	9.83255	8.19246	9.48583	9.80498	10.5671	11.6285	12.434	11.5825
ENSMGAG00000021643	ENSMGAG00000021643	ENSMGAG00000021643	1.14914	2.07668e-13	11.1011	11.3769	11.2567	11.5427	12.2449	12.5405	12.492	12.6029
ENSMGAG00000012862	ENSMGAG00000012862	ENSMGAG00000012862	2.13344	1.39607e-05	9.88246	9.35784	9.21781	10.494	10.7261	11.6787	11.9951	12.742
DDX17	ENSMGAG00000012423	ENSMGAG00000012423	0.751306	2.28591e-05	11.928	12.0828	11.5735	12.1662	12.6729	12.84	12.5904	12.7074
RPL6	ENSMGAG00000005710	ENSMGAG00000005710	-0.709936	5.69496e-05	13.7017	13.9162	14.1155	13.6274	12.9166	13.1299	13.3007	13.1991
ENSMGAG00000005000	ENSMGAG00000005000	ENSMGAG00000005000	1.34538	0.00601452	10.8429	10.2913	10.1958	11.2708	11.4848	11.7755	11.2862	13.0042
SSR1	ENSMGAG00000003888	ENSMGAG00000003888	0.71472	0.0388519	11.9005	11.2576	11.4524	11.897	11.4829	12.5951	12.6439	12.4745
ENSMGAG00000011082	ENSMGAG00000011082	ENSMGAG00000011082	3.0019	0.000126049	8.47989	7.33243	8.36681	9.29286	11.4221	10.7109	8.62583	12.7505
RPS25	ENSMGAG00000004167	ENSMGAG00000004167	-1.08854	1.94712e-09	13.3352	13.6603	13.9609	13.5869	12.3692	12.5445	12.6374	12.6894
ENSMGAG00000005258	ENSMGAG00000005258	ENSMGAG00000005258	-0.771705	1.40091e-06	14.1418	13.7192	13.869	13.9335	12.9108	13.2602	13.2837	13.1257
ENSMGAG00000015011	ENSMGAG00000015011	ENSMGAG00000015011	1.21267	0.0210274	10.6932	11.6555	10.5765	10.9846	11.7951	13.2729	11.3313	11.7739
ENSMGAG00000011126	ENSMGAG00000011126	ENSMGAG00000011126	1.43684	7.74951e-06	11.3005	10.8589	10.342	11.1022	11.9107	12.902	12.0949	12.4034
ENSMGAG00000000732	ENSMGAG00000000732	ENSMGAG00000000732	1.29885	0.000803895	11.1434	10.4915	10.3562	11.0508	11.1171	12.5901	12.366	11.9154
ENSMGAG00000001630	ENSMGAG00000001630	ENSMGAG00000001630	1.45474	0.000154917	10.668	10.93	10.0412	10.6659	11.1855	12.6569	12.2935	11.6948
ENSMGAG00000000633	ENSMGAG00000000633	ENSMGAG00000000633	-0.737459	0.000155856	13.5541	13.7372	14.1752	13.5585	12.9645	13.028	13.0053	13.1638
ENSMGAG00000007711	ENSMGAG00000007711	ENSMGAG00000007711	-0.967209	6.40442e-07	13.3199	13.5212	13.9469	13.2835	12.526	12.5221	12.6418	12.6114
ENSMGAG00000014610	ENSMGAG00000014610	ENSMGAG00000014610	-0.877113	7.64554e-05	13.234	13.4729	13.8954	13.1711	12.4201	12.4926	12.7486	12.6959
MBTD1	ENSMGAG00000008493	ENSMGAG00000008493	1.18961	0.0271555	10.8285	11.0019	10.7549	10.6044	11.0353	13.0388	11.9617	10.8107
FAT1	ENSMGAG00000011459	ENSMGAG00000011459	1.16071	4.49899e-05	10.9471	10.8003	10.9945	11.0231	11.2498	12.2034	12.3466	12.3541
HKDC1	ENSMGAG00000018992	ENSMGAG00000018992	2.25369	0.00930551	8.63352	7.4724	6.42324	10.104	10.3682	10.2537	12.2161	10.0161
ENSMGAG00000005604	ENSMGAG00000005604	ENSMGAG00000005604	-0.904916	4.24117e-07	13.5193	13.651	13.9505	13.4217	12.5273	12.69	12.8451	12.8907
ENSMGAG00000010839	ENSMGAG00000010839	ENSMGAG00000010839	0.781529	0.0105135	11.6642	11.0868	11.231	12.0975	12.2389	12.1327	12.2662	12.714
ENSMGAG00000009671	ENSMGAG00000009671	ENSMGAG00000009671	-0.813971	3.07614e-07	13.6933	13.7336	14.1149	13.6341	12.9579	12.9032	12.9717	13.1299
ENSMGAG00000001908	ENSMGAG00000001908	ENSMGAG00000001908	0.671866	6.91559e-08	11.8544	11.6984	11.6934	11.92	12.5741	12.3523	12.3495	12.5713
S100A6	ENSMGAG00000020768	ENSMGAG00000020768	-1.21916	1.01315e-06	13.4188	13.2665	13.5674	13.1152	12.4543	11.5973	11.9447	12.3765
ACTA1	ENSMGAG00000012010	ENSMGAG00000012010	-5.23511	3.59964e-09	11.5398	12.9356	6.81639	11.8433	5.70823	7.1005	6.91262	6.54441
ENSMGAG00000012054	ENSMGAG00000012054	ENSMGAG00000012054	1.28296	8.90561e-08	11.1338	11.1023	10.6829	11.0258	12.3933	12.6825	11.8968	12.003
ENSMGAG00000003585	ENSMGAG00000003585	ENSMGAG00000003585	-0.777929	8.09166e-06	13.6033	13.5154	13.8267	13.6408	12.5487	12.9151	13.1288	12.8422
ENSMGAG00000002756	ENSMGAG00000002756	ENSMGAG00000002756	-0.936695	8.36281e-11	13.5861	13.6452	13.9211	13.4663	12.679	12.6167	12.8044	12.8038
ATP11B	ENSMGAG00000009540	ENSMGAG00000009540	0.702159	4.59539e-06	11.8914	11.7286	11.8382	11.8101	12.2154	12.7311	12.4885	12.5966
ENSMGAG00000014611	ENSMGAG00000014611	ENSMGAG00000014611	0.786168	2.94463e-17	11.6473	11.6732	11.6822	11.6694	12.3376	12.5256	12.3784	12.5613
ENSMGAG00000010121	ENSMGAG00000010121	ENSMGAG00000010121	0.704666	4.05962e-09	11.7669	11.6423	11.5331	11.7933	12.253	12.4756	12.4825	12.3426
ENSMGAG00000017254	ENSMGAG00000017254	ENSMGAG00000017254	-0.730566	9.61743e-05	13.5375	13.5373	13.3812	13.3766	13.0077	12.5658	12.8754	12.3885
ENSMGAG00000013109	ENSMGAG00000013109	ENSMGAG00000013109	0.853899	0.00767195	10.972	10.9969	11.7635	11.3968	12.4209	11.6797	11.8615	12.5465
ENSMGAG00000007992	ENSMGAG00000007992	ENSMGAG00000007992	0.964059	0.0109376	11.5258	11.1559	11.0819	11.5427	11.6573	13.0868	12.1165	11.9174
ENSMGAG00000014271	ENSMGAG00000014271	ENSMGAG00000014271	1.73719	2.15365e-06	10.1313	10.2488	10.0006	10.1757	10.6824	12.3844	12.1144	11.8164
GBF1	ENSMGAG00000007097	ENSMGAG00000007097	0.713327	0.000292785	11.7143	11.4675	11.2854	11.5584	11.8987	12.36	12.4733	12.1091
SFT2D2	ENSMGAG00000020206	ENSMGAG00000020206	1.24252	6.26921e-07	10.9712	10.488	10.9207	10.5923	12.4472	11.7572	11.639	12.0122
ENSMGAG00000002017	ENSMGAG00000002017	ENSMGAG00000002017	-0.636948	0.0278816	13.1597	13.9404	13.3808	13.4178	13.1683	12.9487	12.3156	12.9084
ENSMGAG00000009016	ENSMGAG00000009016	ENSMGAG00000009016	1.47644	0.000240241	10.4311	10.5525	10.6819	10.9345	11.3344	12.9893	11.6588	11.9887
ENSMGAG00000003680	ENSMGAG00000003680	ENSMGAG00000003680	-5.36067	5.18294e-10	11.468	12.8966	8.57569	10.4232	5.25431	6.83186	7.05829	4.7794
ENSMGAG00000006879	ENSMGAG00000006879	ENSMGAG00000006879	-0.61204	0.000309634	13.7161	13.5261	13.8438	13.7539	12.8608	12.9518	13.216	13.3316
ATP10A	ENSMGAG00000014771	ENSMGAG00000014771	1.3682	0.0207422	11.1823	9.71271	9.01438	10.6682	10.4168	11.9152	12.1512	11.9285
FBN1	ENSMGAG00000006969	ENSMGAG00000006969	-2.95532	2.74361e-05	12.7465	12.652	11.284	11.6331	6.86918	10.1644	9.80139	8.25031
ENSMGAG00000008624	ENSMGAG00000008624	ENSMGAG00000008624	1.25681	8.68103e-15	10.6791	10.8913	10.5886	10.8545	12.2554	11.759	11.9393	12.0544
ENSMGAG00000006909	ENSMGAG00000006909	ENSMGAG00000006909	-0.657231	1.80559e-05	13.8543	14.0676	13.621	13.6785	13.0915	13.0906	13.1361	13.307
MGAT3	ENSMGAG00000015927	ENSMGAG00000015927	1.497	4.18705e-12	10.7031	10.8107	10.5202	10.7014	11.8623	12.5711	11.8709	12.2996
RPL7	ENSMGAG00000011503	ENSMGAG00000011503	-0.66593	0.00241605	13.3151	13.4804	13.9426	13.1666	12.7248	12.8573	12.8245	12.9493
CYP26A1	ENSMGAG00000008978	ENSMGAG00000008978	2.57721	0.00495926	8.13637	9.26188	8.17008	9.02326	7.6499	12.715	11.2411	9.53737
RPS7	ENSMGAG00000013978	ENSMGAG00000013978	-0.937164	1.75356e-07	13.2826	13.4513	13.8361	13.2806	12.4686	12.4537	12.5696	12.6749
FN1	ENSMGAG00000003306	ENSMGAG00000003306	-3.05547	1.51273e-05	12.5048	12.7427	11.3903	11.9795	7.14381	10.4008	9.32082	7.74323
ENSMGAG00000013526	ENSMGAG00000013526	ENSMGAG00000013526	-4.44525	4.2265e-13	11.532	12.8609	9.47639	10.9297	7.38728	7.23418	7.10598	7.31483
ENSMGAG00000022162	ENSMGAG00000022162	ENSMGAG00000022162	-0.93812	0.00481984	12.5429	13.4118	13.0689	12.9604	12.5907	11.401	12.0072	12.124
ENSMGAG00000011197	ENSMGAG00000011197	ENSMGAG00000011197	1.33929	1.01412e-06	10.7002	10.2193	10.3078	11.2601	12.0102	11.9613	11.9554	12.1446
ENSMGAG00000001885	ENSMGAG00000001885	ENSMGAG00000001885	3.08463	4.32777e-05	7.85141	8.30374	7.75196	8.28404	8.32386	12.0629	11.8493	9.45999
ENSMGAG00000011060	ENSMGAG00000011060	ENSMGAG00000011060	-0.994864	0.00474755	12.5167	12.9461	13.4383	12.1756	11.3038	12.0204	12.0343	11.9378
ENSMGAG00000001740	ENSMGAG00000001740	ENSMGAG00000001740	3.73208	1.63413e-05	6.47278	4.43252	8.02872	7.74092	8.43641	10.4254	11.9607	10.8717
EEF1D	ENSMGAG00000013035	ENSMGAG00000013035	-0.86677	8.44944e-06	13.2612	13.4122	13.7553	13.0867	12.4172	12.4278	12.5916	12.6819
CEP170B	ENSMGAG00000013455	ENSMGAG00000013455	1.50208	9.64623e-17	10.1342	10.5892	10.4043	10.4422	11.9511	11.6224	11.8156	12.1606
ENSMGAG00000005965	ENSMGAG00000005965	ENSMGAG00000005965	0.793258	3.55576e-06	11.7084	11.3616	11.3922	11.678	12.298	12.4792	12.0646	12.4657
SEC16A	ENSMGAG00000007526	ENSMGAG00000007526	0.950451	7.41688e-06	11.3096	11.1685	10.9163	11.233	11.6689	12.4158	12.1871	12.0844
ENSMGAG00000013356	ENSMGAG00000013356	ENSMGAG00000013356	1.72087	0.00142808	9.84159	10.8552	9.15708	9.4651	10.8445	12.5106	11.8097	10.9968
BZW1	ENSMGAG00000007562	ENSMGAG00000007562	1.02265	0.000250941	10.948	11.011	11.1119	10.8946	11.4668	12.5402	12.1305	11.6818
LRBA	ENSMGAG00000004186	ENSMGAG00000004186	1.21238	2.76822e-26	10.7248	10.6991	10.9635	10.7249	11.9459	11.9638	11.9301	12.1234
ENSMGAG00000001981	ENSMGAG00000001981	ENSMGAG00000001981	-1.04511	5.37813e-14	13.4466	13.6335	13.4334	13.1561	12.3258	12.4736	12.3329	12.3945
ITIH5	ENSMGAG00000004254	ENSMGAG00000004254	1.95854	0.000885381	10.0818	9.23405	9.08749	10.0799	9.76626	12.6151	11.3772	11.562
ENSMGAG00000022382	ENSMGAG00000022382	ENSMGAG00000022382	0.969476	9.38228e-05	10.812	11.2041	10.5995	11.2693	12.2464	11.7409	11.6662	12.1237
ENSMGAG00000011294	ENSMGAG00000011294	ENSMGAG00000011294	-0.773622	6.05265e-05	13.212	13.2848	13.7397	13.1169	12.4566	12.5098	12.6333	12.7285
KIAA1109	ENSMGAG00000010589	ENSMGAG00000010589	0.712519	8.05299e-06	11.3752	11.4483	11.2219	11.6443	11.9667	12.0641	12.1643	12.3456
ENSMGAG00000001591	ENSMGAG00000001591	ENSMGAG00000001591	-1.0639	0.000658839	12.3218	12.6348	13.3342	12.1584	11.5449	11.428	11.8324	11.6598
ENSMGAG00000021654	ENSMGAG00000021654	ENSMGAG00000021654	-0.78921	4.1813e-05	13.1595	13.3575	13.7016	13.0156	12.4684	12.5018	12.5821	12.616
IPO5	ENSMGAG00000014901	ENSMGAG00000014901	0.878533	0.00629434	11.2787	11.0522	10.9736	11.1732	11.2927	12.5847	12.1106	11.7007
PCNX1	ENSMGAG00000011764	ENSMGAG00000011764	0.763826	4.65694e-10	11.3532	11.1335	11.2359	11.3679	12.0846	11.8434	12.0751	12.133
ENSMGAG00000017355	ENSMGAG00000017355	ENSMGAG00000017355	0.80819	0.000481179	11.3174	11.4989	11.6144	11.2267	11.8315	12.6497	12.1295	12.1871
ENSMGAG00000011456	ENSMGAG00000011456	ENSMGAG00000011456	1.45439	0.000665397	10.3736	10.5389	10.065	10.3312	10.6534	12.6217	11.7104	11.4959
USP54	ENSMGAG00000006587	ENSMGAG00000006587	0.627254	0.000150735	11.3316	11.2713	11.1883	11.4716	12.0073	11.6446	12.1651	11.9161
RET	ENSMGAG00000001124	ENSMGAG00000001124	3.18446	1.26503e-05	8.38415	6.97707	6.48102	9.02326	9.19927	11.928	11.7364	10.7287
SEL1L	ENSMGAG00000012964	ENSMGAG00000012964	1.36662	3.8898e-06	10.7423	10.2307	10.0444	10.6508	11.1181	12.1213	11.9607	11.8517
MAPK1	ENSMGAG00000001061	ENSMGAG00000001061	0.84299	2.97656e-07	11.51	11.1313	11.3042	11.3334	11.9232	12.3778	12.0766	12.2542
TMED10	ENSMGAG00000012754	ENSMGAG00000012754	0.807384	0.000701183	11.7074	11.0617	10.9014	11.3933	12.1657	12.0737	11.8765	12.2793
ENSMGAG00000007735	ENSMGAG00000007735	ENSMGAG00000007735	-3.70925	4.93176e-15	12.204	12.3498	12.1129	11.4052	6.93197	9.07159	8.74467	7.85991
FYCO1	ENSMGAG00000011576	ENSMGAG00000011576	1.34725	2.51809e-24	10.5406	10.4558	10.3065	10.569	11.5921	11.9354	11.8934	11.8207
ENSMGAG00000006398	ENSMGAG00000006398	ENSMGAG00000006398	-0.707454	0.000176253	13.2205	13.4849	13.7707	13.1823	12.5973	12.7346	12.6992	12.8654
ENSMGAG00000010254	ENSMGAG00000010254	ENSMGAG00000010254	-0.886482	3.77905e-10	13.3131	13.3622	13.628	13.3599	12.3899	12.4076	12.6413	12.6781
TXN	ENSMGAG00000008580	ENSMGAG00000008580	-2.03859	3.79535e-16	12.7906	12.602	11.9065	12.1869	10.0633	10.5684	10.4836	10.3441
ENSMGAG00000004778	ENSMGAG00000004778	ENSMGAG00000004778	-0.895204	1.83234e-06	13.4425	13.4938	13.6722	13.3081	12.7931	12.5552	12.2028	12.7395
ERICH6	ENSMGAG00000010926	ENSMGAG00000010926	-0.590082	0.0125243	13.0113	13.1282	12.725	13.0117	12.7796	12.2932	12.4036	11.9481
ENSMGAG00000006904	ENSMGAG00000006904	ENSMGAG00000006904	1.48893	2.00586e-05	10.6444	9.63609	9.44529	10.4716	11.1711	11.7272	11.8627	11.6521
GRIK1	ENSMGAG00000014509	ENSMGAG00000014509	2.00661	0.0496184	7.84424	7.98102	7.55979	8.80932	6.35743	9.39554	11.7393	8.10657
ENSMGAG00000004207	ENSMGAG00000004207	ENSMGAG00000004207	-2.6921	8.03257e-06	11.4992	12.6894	9.31103	11.3348	8.74941	8.9794	9.16709	8.88096
ENSMGAG00000005632	ENSMGAG00000005632	ENSMGAG00000005632	-0.71837	0.000110518	13.0847	13.2466	13.4763	12.9977	12.2134	12.4523	12.6786	12.5938
ENSMGAG00000011655	ENSMGAG00000011655	ENSMGAG00000011655	-0.986966	2.878e-11	13.2471	13.4258	13.5784	13.241	12.1575	12.5109	12.4175	12.4637
ENSMGAG00000006021	ENSMGAG00000006021	ENSMGAG00000006021	-2.97841	0.000321358	12.219	12.4802	11.5205	11.5977	5.76844	9.46745	10.2034	7.39437
ENSMGAG00000017478	ENSMGAG00000017478	ENSMGAG00000017478	-0.840822	0.000180577	12.996	13.2983	12.9211	13.2819	11.8203	12.258	12.5856	12.4046
MAP1A	ENSMGAG00000010631	ENSMGAG00000010631	1.13689	5.2023e-12	10.5983	10.5603	10.4363	10.5553	11.5966	11.7828	11.9103	11.3419
KIF13B	ENSMGAG00000014187	ENSMGAG00000014187	1.889	1.40338e-11	9.20104	9.88187	9.48112	9.84029	11.8528	11.1351	11.1053	11.7816
OGA	ENSMGAG00000010077	ENSMGAG00000010077	0.82185	4.29366e-25	11.0973	11.2325	11.1027	11.0702	11.9029	11.992	11.9654	11.9305
RPL23	ENSMGAG00000005174	ENSMGAG00000005174	-0.917344	1.2384e-12	13.2219	13.4058	13.4016	13.1443	12.2129	12.3904	12.5353	12.3674
CA8	ENSMGAG00000011083	ENSMGAG00000011083	2.66763	0.011198	7.2682	5.7029	5.52603	9.12783	7.68157	10.0021	11.6921	9.05014
ENSMGAG00000008027	ENSMGAG00000008027	ENSMGAG00000008027	-0.901463	1.3878e-07	13.0125	13.1267	13.4756	12.9105	12.2039	12.1241	12.3203	12.3282
OSBPL2	ENSMGAG00000005451	ENSMGAG00000005451	0.863237	0.0101422	11.1816	10.982	11.0288	11.0919	11.1864	12.6036	11.8632	11.7251
RPLP2	ENSMGAG00000009066	ENSMGAG00000009066	-0.874996	1.13147e-10	13.3576	13.3194	13.4383	13.2555	12.2039	12.5348	12.6372	12.4683
ENSMGAG00000008419	ENSMGAG00000008419	ENSMGAG00000008419	0.633625	0.0166466	11.6123	11.4453	11.6822	11.7643	11.8729	12.6372	11.8443	12.5204
ENSMGAG00000002354	ENSMGAG00000002354	ENSMGAG00000002354	0.811235	2.38351e-05	10.7355	10.9592	10.9345	10.6566	11.5096	11.5843	11.9894	11.3912
ENSMGAG00000008392	ENSMGAG00000008392	ENSMGAG00000008392	0.602147	1.99036e-07	11.3507	11.2843	11.5602	11.2731	11.9032	11.9206	12.052	12.0116
SBF1	ENSMGAG00000002514	ENSMGAG00000002514	0.815484	0.000759017	10.9438	11.0281	10.7164	11.1073	11.3607	12.1097	11.9903	11.4796
ENSMGAG00000014764	ENSMGAG00000014764	ENSMGAG00000014764	0.984433	4.89709e-07	10.6465	11.1031	10.6674	11.0267	11.5488	12.0384	11.8387	11.9618
ENSMGAG00000019393	ENSMGAG00000019393	ENSMGAG00000019393	-2.49015	3.27677e-06	12.3719	12.1967	11.377	12.1772	9.17907	8.77153	10.7231	8.57444
ENSMGAG00000006682	ENSMGAG00000006682	ENSMGAG00000006682	2.23294	0.0200944	8.39402	9.21139	6.80135	9.5875	7.05795	12.1766	11.2544	10.2807
ENSMGAG00000005094	ENSMGAG00000005094	ENSMGAG00000005094	1.55782	0.041035	9.21502	10.6012	8.50782	9.25642	9.14541	12.2219	11.4105	10.1027
ENSMGAG00000002430	ENSMGAG00000002430	ENSMGAG00000002430	1.25633	3.20848e-07	10.4654	10.1391	9.95883	10.7579	11.3352	11.8183	11.7942	11.4589
ENSMGAG00000011243	ENSMGAG00000011243	ENSMGAG00000011243	1.05788	0.0101067	10.0602	9.97728	10.3549	10.1294	10.0421	11.4338	11.8385	10.8759
ENSMGAG00000007980	ENSMGAG00000007980	ENSMGAG00000007980	2.39851	0.000286233	8.54774	8.90395	8.64051	8.68686	9.22814	12.3987	10.783	9.88725
ITPR1	ENSMGAG00000010046	ENSMGAG00000010046	1.53257	0.000215348	10.4335	9.99894	8.97805	10.408	10.7935	11.9884	11.5976	11.7243
COL6A2	ENSMGAG00000001719	ENSMGAG00000001719	-3.04181	7.62074e-06	12.1574	12.266	9.85522	11.2299	6.91431	9.50981	8.91693	7.89861
TPM2	ENSMGAG00000002571	ENSMGAG00000002571	-3.9456	1.98503e-06	11.409	12.4176	7.5144	10.6659	6.77448	8.30374	6.94296	6.85673
ENSMGAG00000006455	ENSMGAG00000006455	ENSMGAG00000006455	0.663736	4.46991e-06	10.9404	11.2513	11.1353	11.3736	11.968	11.8108	11.8687	11.7274
RPS17	ENSMGAG00000001359	ENSMGAG00000001359	-0.879575	6.85212e-08	12.9418	12.9678	13.3131	12.8921	12.0504	12.0103	12.3558	12.1957
ENSMGAG00000009449	ENSMGAG00000009449	ENSMGAG00000009449	1.23674	0.000456167	10.6942	9.38846	9.98901	10.6855	11.8626	11.338	11.3569	11.452
ENSMGAG00000005569	ENSMGAG00000005569	ENSMGAG00000005569	0.660654	0.00127664	11.266	11.0899	10.8702	11.4107	12.0326	11.5988	11.6453	11.9998
ENSMGAG00000003640	ENSMGAG00000003640	ENSMGAG00000003640	0.600957	0.00771242	11.5409	11.1962	10.7093	11.4038	11.9029	11.7385	11.8709	11.8632
ENSMGAG00000008894	ENSMGAG00000008894	ENSMGAG00000008894	-0.779002	9.73462e-07	13.4131	13.481	13.6669	13.434	12.4509	12.736	12.6921	12.9692
SLC30A9	ENSMGAG00000012173	ENSMGAG00000012173	1.109	0.00361319	9.66342	10.9969	9.65225	10.3829	11.4013	11.2742	11.7195	11.103
ENSMGAG00000002911	ENSMGAG00000002911	ENSMGAG00000002911	0.61407	0.0141356	11.1198	11.1054	10.5509	11.1048	11.814	11.1308	11.784	11.5812
ACTN1	ENSMGAG00000011883	ENSMGAG00000011883	-1.06128	0.000388247	12.2894	13.1464	12.1878	12.201	11.4713	11.1923	11.373	11.7366
ENSMGAG00000006877	ENSMGAG00000006877	ENSMGAG00000006877	1.07232	0.000940988	10.2889	9.72476	10.6466	10.4861	10.9933	10.9393	11.6985	11.7533
ENSMGAG00000016949	ENSMGAG00000016949	ENSMGAG00000016949	-4.42619	0.000699152	8.96335	11.0946	12.3816	8.97548	4.23694	8.08523	6.71587	4.05604
RAPGEF5	ENSMGAG00000010394	ENSMGAG00000010394	1.59212	0.000572884	10.4548	9.85654	8.86325	10.4663	10.963	12.1714	11.1372	11.893
ENSMGAG00000006518	ENSMGAG00000006518	ENSMGAG00000006518	0.777949	6.70483e-05	11.1272	11.0775	10.9041	11.195	11.4912	12.179	11.8951	11.7783
ENSMGAG00000003400	ENSMGAG00000003400	ENSMGAG00000003400	-3.88195	1.94235e-07	11.615	12.3187	8.57569	10.5515	6.56408	7.96217	8.08148	6.44331
ENSMGAG00000007472	ENSMGAG00000007472	ENSMGAG00000007472	1.3551	0.0432052	9.20104	9.92602	10.3549	9.72277	9.48599	12.4293	10.9746	10.2733
ENSMGAG00000002277	ENSMGAG00000002277	ENSMGAG00000002277	1.05534	2.14184e-28	10.5582	10.5782	10.5554	10.7503	11.5771	11.664	11.6882	11.7301
EDEM1	ENSMGAG00000010070	ENSMGAG00000010070	0.892554	0.030714	11.0498	11.194	10.4971	10.564	11.2047	12.5692	11.4877	11.2631
RPS14	ENSMGAG00000006575	ENSMGAG00000006575	-0.924003	1.01185e-05	12.6856	12.7824	13.2615	12.5172	11.787	11.8451	12.0061	12.0125
NSD1	ENSMGAG00000004240	ENSMGAG00000004240	1.11999	3.94943e-21	10.5832	10.5693	10.4759	10.6555	11.5235	11.7919	11.6086	11.8174
TPRG1L	ENSMGAG00000001736	ENSMGAG00000001736	0.823768	0.0385001	10.5854	10.5206	10.5328	10.5313	10.4524	11.9284	11.7764	10.7673
ENSMGAG00000004791	ENSMGAG00000004791	ENSMGAG00000004791	1.55261	0.00315736	9.69966	10.0365	9.5344	9.85864	10.5472	12.4893	10.5467	10.6867
ENSMGAG00000008929	ENSMGAG00000008929	ENSMGAG00000008929	0.7589	0.0147457	11.027	10.6494	10.3316	10.9191	10.9038	11.7964	11.8612	11.2888
ENSMGAG00000002121	ENSMGAG00000002121	ENSMGAG00000002121	0.932474	0.000618157	10.902	10.4278	10.2001	10.7437	11.3323	11.107	11.6097	11.9194
ENSMGAG00000007595	ENSMGAG00000007595	ENSMGAG00000007595	1.76657	0.00200979	9.2178	9.0095	8.83768	10.3983	11.5312	11.3442	9.56587	11.8022
HECTD1	ENSMGAG00000012408	ENSMGAG00000012408	0.69786	0.00122623	10.5724	10.8707	10.751	10.7014	11.3381	11.3565	11.8291	11.0646
ENSMGAG00000001667	ENSMGAG00000001667	ENSMGAG00000001667	0.691742	6.84576e-11	11.0126	11.1222	11.2928	11.0597	11.8376	11.8829	11.7748	11.7686
ENSMGAG00000013050	ENSMGAG00000013050	ENSMGAG00000013050	-2.60967	2.47255e-05	9.96584	12.296	11.9684	10.5313	9.62004	8.12594	8.04349	9.15434
CPT1A	ENSMGAG00000009377	ENSMGAG00000009377	1.06361	0.000245012	10.8925	10.6099	10.5498	10.4503	11.1079	11.9317	11.3723	12.1414
ENSMGAG00000006570	ENSMGAG00000006570	ENSMGAG00000006570	-0.798163	2.58148e-18	13.6258	13.4749	13.6456	13.6396	12.7666	12.8268	12.7118	12.8907
UCHL1	ENSMGAG00000012194	ENSMGAG00000012194	1.8851	0.0193126	9.18693	8.84997	7.7283	9.05896	7.49813	11.4522	11.4327	9.68068
ENSMGAG00000009293	ENSMGAG00000009293	ENSMGAG00000009293	-5.37037	6.13901e-10	10.812	12.279	6.3834	10.5326	5.53416	5.42156	6.27796	5.64452
ENSMGAG00000002545	ENSMGAG00000002545	ENSMGAG00000002545	-2.53451	2.18293e-05	10.958	12.391	11.7523	10.9142	10.2233	8.82902	8.28167	7.96785
ENSMGAG00000004364	ENSMGAG00000004364	ENSMGAG00000004364	1.11991	1.21238e-05	10.0879	10.2558	10.5995	10.5788	11.4288	11.2181	11.2713	11.9973
MANBA	ENSMGAG00000011325	ENSMGAG00000011325	0.864863	0.00421858	10.5137	10.4266	10.5305	10.726	11.9174	10.9811	10.8566	11.6391
ENSMGAG00000012800	ENSMGAG00000012800	ENSMGAG00000012800	-0.814396	7.07044e-07	13.0887	13.0794	13.3904	12.9472	12.0759	12.3434	12.3658	12.4738
ENSMGAG00000005706	ENSMGAG00000005706	ENSMGAG00000005706	-0.750805	0.00015898	12.6881	12.8012	13.2928	12.7323	11.9645	12.1108	12.254	12.2507
SUCO	ENSMGAG00000004336	ENSMGAG00000004336	1.75187	2.44968e-05	9.5945	9.57084	9.22064	9.55036	10.3494	12.0641	11.3242	10.563
ENSMGAG00000005952	ENSMGAG00000005952	ENSMGAG00000005952	2.83624	7.35377e-06	7.44942	8.25472	8.30417	7.9906	8.33386	11.6899	11.2672	10.3601
RGS2	ENSMGAG00000005380	ENSMGAG00000005380	-3.73636	4.36335e-07	10.5615	12.3462	9.97567	9.9045	8.4395	7.3467	5.8032	6.65189
GALC	ENSMGAG00000012983	ENSMGAG00000012983	3.09447	3.40175e-08	8.11863	7.30058	7.5418	8.11115	9.03738	11.7282	11.251	10.2263
EPS15	ENSMGAG00000010996	ENSMGAG00000010996	0.718327	0.000839948	10.7596	10.7243	11.0488	10.7557	11.2006	11.3168	11.7228	11.8418
SH3BP4	ENSMGAG00000002524	ENSMGAG00000002524	1.37619	1.30942e-06	10.0787	9.6718	9.21498	10.0013	10.8351	10.9021	11.5702	11.1791
NBEAL1	ENSMGAG00000008870	ENSMGAG00000008870	2.41132	3.57309e-10	7.9281	8.25472	9.21214	8.96422	10.6607	10.6303	11.1851	11.6115
WLS	ENSMGAG00000011999	ENSMGAG00000011999	1.58695	1.34523e-05	9.38046	9.10171	8.98805	9.42461	10.0772	10.3526	11.5417	10.8451
AKAP13	ENSMGAG00000008836	ENSMGAG00000008836	1.69765	1.60494e-15	9.53779	9.93469	9.61187	9.96221	11.185	11.8276	11.271	11.4973
ENSMGAG00000001755	ENSMGAG00000001755	ENSMGAG00000001755	-0.87878	4.86498e-05	12.5265	12.8366	13.1648	12.4435	11.6872	11.9165	11.9663	11.9848
SGSM2	ENSMGAG00000008568	ENSMGAG00000008568	2.41758	0.000716868	8.36923	8.55386	8.25533	8.44383	8.67795	12.1402	10.6849	9.29777
DNAJC3	ENSMGAG00000014907	ENSMGAG00000014907	0.686911	0.0444746	11.4528	10.4534	10.6476	11.4422	11.3797	11.8931	11.6174	12.0403
GBGT1	ENSMGAG00000019070	ENSMGAG00000019070	-0.652198	7.05723e-05	12.753	12.9873	13.0212	13.0992	12.569	12.204	12.3448	12.1161
ENSMGAG00000005572	ENSMGAG00000005572	ENSMGAG00000005572	-0.71346	2.60829e-07	13.0489	13.0507	13.3768	12.9799	12.3349	12.3409	12.4448	12.5102
ENSMGAG00000019473	ENSMGAG00000019473	ENSMGAG00000019473	1.73891	0.000619749	9.56206	8.62844	9.04343	10.0954	9.72253	11.7206	11.3013	11.2736
ENSMGAG00000006672	ENSMGAG00000006672	ENSMGAG00000006672	1.17567	2.30547e-07	10.3293	10.2994	9.80521	10.2747	10.9117	11.3325	11.5236	11.5994
FARP1	ENSMGAG00000014899	ENSMGAG00000014899	0.802696	0.00448283	10.5	10.7589	11.1708	10.8392	11.822	11.6285	11.0095	11.9318
ENSMGAG00000013131	ENSMGAG00000013131	ENSMGAG00000013131	-0.804486	3.06005e-06	12.996	13.1387	13.3682	12.9417	12.0456	12.3754	12.3162	12.494
ENSMGAG00000005152	ENSMGAG00000005152	ENSMGAG00000005152	-0.671973	0.000105643	12.9814	13.3232	13.3091	12.8653	12.5888	12.4614	12.2726	12.5073
ENSMGAG00000013988	ENSMGAG00000013988	ENSMGAG00000013988	1.27322	2.39148e-08	9.91537	9.97055	9.974	10.0902	11.0666	10.7917	11.3498	11.6762
BMPR2	ENSMGAG00000008156	ENSMGAG00000008156	2.40712	9.55205e-07	9.09315	8.45606	8.3306	8.91831	10.0713	12.1638	10.5845	10.7866
RCOR1	ENSMGAG00000013372	ENSMGAG00000013372	1.19451	0.0097349	10.2433	10.2079	10.2243	10.2822	10.5028	12.3999	10.7171	11.2945
ENSMGAG00000007757	ENSMGAG00000007757	ENSMGAG00000007757	0.98882	1.03291e-08	10.5865	10.6399	10.6778	10.6946	11.311	11.8706	11.4874	11.8095
HIPK1	ENSMGAG00000005437	ENSMGAG00000005437	2.19315	6.28455e-17	9.11717	9.07057	8.63203	9.16435	10.5356	11.5072	11.245	11.3207
AIF1L	ENSMGAG00000022652	ENSMGAG00000022652	0.932126	0.0223901	9.85772	10.0934	9.91932	11.3113	11.1978	11.1896	11.4977	11.5306
ENSMGAG00000007582	ENSMGAG00000007582	ENSMGAG00000007582	1.14842	4.0846e-13	10.3008	10.1331	10.1296	10.5528	11.4116	11.32	11.3625	11.6268
PRRC2C	ENSMGAG00000004134	ENSMGAG00000004134	1.28594	4.78488e-09	10.3836	10.2278	9.77858	10.2142	11.0565	11.7101	11.4196	11.5407
PRKAR1A	ENSMGAG00000006957	ENSMGAG00000006957	1.09217	9.8198e-10	10.2501	10.6335	10.3329	10.1159	11.159	11.4867	11.5113	11.5542
ENSMGAG00000022826	ENSMGAG00000022826	ENSMGAG00000022826	-2.48842	0.000196755	11.1823	12.2869	9.09984	10.4449	7.5619	9.17497	8.90156	8.71118
RPS20	ENSMGAG00000010999	ENSMGAG00000010999	-0.969451	6.68427e-09	12.8327	12.9004	13.2289	12.819	11.8565	11.9521	11.8792	12.2273
ENSMGAG00000005950	ENSMGAG00000005950	ENSMGAG00000005950	0.85343	1.25184e-05	10.8977	10.4903	10.5225	10.832	11.2209	11.5759	11.5534	11.7894
ESYT2	ENSMGAG00000005205	ENSMGAG00000005205	1.09522	7.42675e-13	10.3485	10.1331	10.2058	10.318	11.533	11.0688	11.278	11.4612
DCN	ENSMGAG00000011286	ENSMGAG00000011286	-2.5818	1.03779e-05	12.0092	11.7425	11.9048	11.4556	7.2391	9.89342	9.92621	8.27153
JUN	ENSMGAG00000011531	ENSMGAG00000011531	-1.39922	0.00153119	11.2361	12.6515	11.5223	11.6008	10.1221	10.7383	9.71614	10.9613
LYST	ENSMGAG00000011854	ENSMGAG00000011854	1.2594	1.26416e-06	10.2004	10.2723	10.1341	10.3885	11.0353	12.0479	11.2672	11.4814
ENSMGAG00000005251	ENSMGAG00000005251	ENSMGAG00000005251	3.22615	7.02592e-07	7.25744	6.21673	7.01198	8.22868	8.32386	10.8007	11.2702	10.4834
ENSMGAG00000014516	ENSMGAG00000014516	ENSMGAG00000014516	-0.738319	0.00782662	12.1099	12.6666	13.0016	12.0481	11.8936	11.8085	11.6419	11.7404
SUCLG1	ENSMGAG00000013195	ENSMGAG00000013195	0.965284	0.0438862	10.7031	10.1878	10.1857	10.2455	10.1554	12.2088	11.248	10.8585
RPL15	ENSMGAG00000011013	ENSMGAG00000011013	-0.8976	9.17318e-09	12.7247	12.9226	13.1437	12.6771	11.8291	11.9908	12.0392	12.0584
ZC3H7B	ENSMGAG00000012234	ENSMGAG00000012234	1.78927	6.33134e-14	9.64907	9.6509	9.16298	9.6261	10.9843	11.7581	11.1023	11.3115
AFDN	ENSMGAG00000012282	ENSMGAG00000012282	1.12425	0.000550681	10.1075	10.758	10.3131	10.1411	10.8727	12.0734	11.3295	11.3663
ENSMGAG00000001814	ENSMGAG00000001814	ENSMGAG00000001814	-1.10001	0.00154801	12.5973	12.1277	12.2057	12.7676	11.756	10.6344	10.9398	11.7442
CDC42BPB	ENSMGAG00000013377	ENSMGAG00000013377	0.897654	3.6247e-05	10.7031	11.0142	10.5554	10.6248	11.3781	12.0188	11.4493	11.5918
CRELD2	ENSMGAG00000007817	ENSMGAG00000007817	0.682667	0.00892329	10.8	10.253	10.6392	10.8797	10.8555	11.4568	11.662	11.282
ENSMGAG00000020031	ENSMGAG00000020031	ENSMGAG00000020031	-3.40947	0.000291915	11.7372	11.8569	8.54442	10.0988	4.8335	8.8113	8.06088	6.30196
ZMIZ1	ENSMGAG00000005656	ENSMGAG00000005656	1.58563	6.33349e-08	9.54223	9.75444	8.85235	9.71607	10.5233	11.2107	11.3632	11.1247
ENSMGAG00000012128	ENSMGAG00000012128	ENSMGAG00000012128	0.788316	0.00223449	10.8248	10.451	10.4544	10.8474	10.8404	11.5296	11.5401	11.7212
UGT8	ENSMGAG00000010859	ENSMGAG00000010859	0.899385	0.000980282	10.4142	10.03	10.5339	10.7349	11.1974	10.9644	11.2713	11.8164
ENSMGAG00000007887	ENSMGAG00000007887	ENSMGAG00000007887	-3.8819	8.06368e-12	11.086	12.1277	10.0039	10.2517	6.26291	7.90984	7.55701	6.82263
ENSMGAG00000009894	ENSMGAG00000009894	ENSMGAG00000009894	0.82287	3.17298e-10	10.4943	10.5366	10.8729	10.5837	11.3777	11.4625	11.5255	11.4347
ENSMGAG00000009424	ENSMGAG00000009424	ENSMGAG00000009424	0.730072	2.50595e-06	10.6131	10.7482	11.0583	10.6832	11.3777	11.6183	11.5955	11.4548
ENSMGAG00000014800	ENSMGAG00000014800	ENSMGAG00000014800	-0.919643	3.02961e-08	12.5863	12.7145	12.9169	12.5505	11.5648	11.6585	12.0003	11.8576
ENSMGAG00000001342	ENSMGAG00000001342	ENSMGAG00000001342	-0.760337	5.56483e-07	12.8922	12.8908	13.2411	12.8729	12.1117	12.1209	12.2382	12.4017
ENSMGAG00000006369	ENSMGAG00000006369	ENSMGAG00000006369	0.632718	4.74421e-08	10.977	11.1023	11.1353	10.9044	11.6446	11.685	11.5305	11.7879
TMED2	ENSMGAG00000022416	ENSMGAG00000022416	0.822975	0.00501638	10.9605	10.1936	10.3562	10.6081	10.7493	11.558	11.546	11.5209
ARHGDIA	ENSMGAG00000005399	ENSMGAG00000005399	1.04794	1.23718e-15	10.3021	10.4618	10.4735	10.461	11.3076	11.5859	11.3403	11.6281
TMF1	ENSMGAG00000009372	ENSMGAG00000009372	0.729603	0.0015438	10.9811	10.4915	10.4924	10.8817	11.0953	11.7073	11.6148	11.3324
ARHGAP5	ENSMGAG00000012438	ENSMGAG00000012438	1.42957	1.1282e-15	9.85415	9.70056	9.79765	10.1593	11.1377	11.3909	11.1343	11.5499
RBM47	ENSMGAG00000012226	ENSMGAG00000012226	0.597616	1.84592e-05	10.9998	10.9961	11.1789	11.0833	11.7139	11.627	11.4313	11.8495
MEIS1	ENSMGAG00000021593	ENSMGAG00000021593	-0.982246	7.06739e-05	12.5164	12.7077	12.6964	12.4765	11.6649	10.974	11.7074	11.9657
ENSMGAG00000018168	ENSMGAG00000018168	ENSMGAG00000018168	-1.1177	4.89366e-07	12.1326	12.3579	12.8207	12.0552	11.0661	11.2461	11.3765	11.3222
CSNK1A1	ENSMGAG00000003239	ENSMGAG00000003239	0.683198	7.88507e-08	10.8194	11.0142	11.044	10.7557	11.4967	11.6386	11.5236	11.7147
GEM	ENSMGAG00000012020	ENSMGAG00000012020	-4.97232	7.06554e-14	10.6475	12.0843	9.51609	9.83618	4.90678	5.94802	6.88164	5.56425
IGF2R	ENSMGAG00000012441	ENSMGAG00000012441	1.23776	1.30168e-06	10.2783	9.8233	9.7534	10.3254	10.8509	11.3668	11.2185	11.6594
ENSMGAG00000005696	ENSMGAG00000005696	ENSMGAG00000005696	2.60917	1.04994e-14	8.51195	8.30374	8.07948	8.66385	10.2287	11.6556	10.9901	10.7643
ENSMGAG00000005229	ENSMGAG00000005229	ENSMGAG00000005229	0.96824	0.00931661	9.97901	9.94674	10.1609	10.7568	10.7349	10.9213	10.9709	11.9157
SUSD6	ENSMGAG00000011840	ENSMGAG00000011840	1.67762	1.27944e-10	9.60728	9.46946	9.51609	9.62133	10.6928	11.7792	11.114	11.1071
USF3	ENSMGAG00000014246	ENSMGAG00000014246	1.4421	4.664e-21	9.8198	9.84554	9.35289	9.80287	11.1557	11.0643	11.2048	11.1964
ENSMGAG00000015142	ENSMGAG00000015142	ENSMGAG00000015142	1.26321	3.14272e-12	10.1605	9.93123	9.83505	10.0816	10.8756	11.3843	11.3111	11.4356
ENSMGAG00000011173	ENSMGAG00000011173	ENSMGAG00000011173	2.57426	1.08357e-16	8.56967	7.78014	7.99607	8.52267	10.1564	10.6907	11.1413	11.0695
ENSMGAG00000021767	ENSMGAG00000021767	ENSMGAG00000021767	1.17953	4.60299e-07	10.4501	9.85654	9.89827	10.473	11.2348	11.6807	11.2316	11.3064
ARHGEF12	ENSMGAG00000002234	ENSMGAG00000002234	0.826782	3.06119e-06	10.535	10.6335	10.2931	10.6821	11.1637	11.2174	11.4111	11.6334
ENSMGAG00000018354	ENSMGAG00000018354	ENSMGAG00000018354	-1.66768	0.00023733	11.558	12.3537	10.2158	11.4238	10.2856	9.68544	9.62202	9.94651
ENSMGAG00000017943	ENSMGAG00000017943	ENSMGAG00000017943	1.69575	5.83122e-20	9.26157	9.63397	9.29232	9.73827	11.0525	11.254	11.001	11.4028
PTDSS1	ENSMGAG00000012113	ENSMGAG00000012113	1.63067	0.000203212	9.40993	8.75916	8.87047	9.5875	9.97552	10.2002	10.8998	11.6219
ENSMGAG00000004229	ENSMGAG00000004229	ENSMGAG00000004229	-1.02273	4.03728e-15	12.6417	12.6957	12.9769	12.6047	11.6111	11.7034	11.7544	11.7876
SPPL2A	ENSMGAG00000007335	ENSMGAG00000007335	0.66179	0.00284377	11.3482	10.7353	10.9085	10.9706	11.5467	11.8456	11.3611	11.8643
ENSMGAG00000006210	ENSMGAG00000006210	ENSMGAG00000006210	1.47881	1.34316e-05	9.76384	9.82143	9.70775	9.94705	10.5579	11.9809	10.8832	11.3232
ENSMGAG00000002284	ENSMGAG00000002284	ENSMGAG00000002284	-1.02268	1.56049e-08	12.5119	12.4861	12.8744	12.4006	11.2846	11.6763	11.7231	11.5103
SLC38A10	ENSMGAG00000009583	ENSMGAG00000009583	0.814802	0.00014694	10.8741	10.3917	10.1446	10.7227	11.1767	11.3879	11.4513	11.4622
ENSMGAG00000000960	ENSMGAG00000000960	ENSMGAG00000000960	0.739703	1.50099e-08	10.8009	10.756	10.561	10.8112	11.3114	11.6396	11.5097	11.4162
DENND4C	ENSMGAG00000005660	ENSMGAG00000005660	1.25791	2.0793e-10	9.48569	9.89614	10.0331	9.924	11.3509	10.8034	11.0597	11.1444
UTRN	ENSMGAG00000012513	ENSMGAG00000012513	0.874039	0.000111526	10.1891	10.8842	10.5259	10.8195	11.4021	11.634	11.2362	11.692
SCNN1G	ENSMGAG00000006716	ENSMGAG00000006716	2.30319	0.0100618	7.92129	8.94916	6.70766	8.88288	7.00887	11.8307	10.5657	10.1447
PLA2G4A	ENSMGAG00000001299	ENSMGAG00000001299	1.48888	1.13951e-06	9.29354	8.87901	9.57255	9.82585	11.3777	10.4278	10.8141	10.889
PI4K2B	ENSMGAG00000012457	ENSMGAG00000012457	1.86138	2.59371e-05	9.35796	9.12916	9.07816	8.99404	9.95407	11.9452	10.7773	10.5561
CAPRIN1	ENSMGAG00000010122	ENSMGAG00000010122	0.924314	9.38066e-10	10.3686	10.5859	10.5919	10.2078	11.1905	11.5094	11.3907	11.3727
UPF1	ENSMGAG00000004745	ENSMGAG00000004745	1.61819	1.80734e-25	9.57295	9.61035	9.45733	9.69126	11.1415	11.4872	11.0023	11.1177
PRDM10	ENSMGAG00000001112	ENSMGAG00000001112	0.589763	0.000233231	10.5428	11.024	10.9285	10.8985	11.538	11.4889	11.4748	11.2773
GREB1L	ENSMGAG00000009900	ENSMGAG00000009900	2.01031	5.50708e-05	8.26557	8.43176	7.68798	9.03406	9.13972	10.469	11.2293	10.1561
ENSMGAG00000021397	ENSMGAG00000021397	ENSMGAG00000021397	0.93202	1.92912e-07	10.1691	10.4364	10.403	10.4327	11.5552	11.164	10.9929	11.4009
ENSMGAG00000017782	ENSMGAG00000017782	ENSMGAG00000017782	2.28758	1.46427e-09	8.344	8.28216	7.75977	9.20953	10.3568	10.3781	11.051	11.1195
ENSMGAG00000008882	ENSMGAG00000008882	ENSMGAG00000008882	0.845874	5.79025e-17	10.5648	10.642	10.5133	10.5478	11.385	11.5675	11.3491	11.3364
SNAP91	ENSMGAG00000013727	ENSMGAG00000013727	1.98963	0.0452474	9.88421	7.46284	5.76184	8.76244	8.60276	11.9872	9.85521	9.92524
ENSMGAG00000003551	ENSMGAG00000003551	ENSMGAG00000003551	-0.870985	4.38063e-11	12.7218	12.5428	12.8325	12.6396	11.7072	11.7039	12.0086	11.8289
CLINT1	ENSMGAG00000004916	ENSMGAG00000004916	0.606888	0.0202664	10.5069	10.9753	11.0215	10.7644	11.5434	11.173	11.0567	11.8396
ENSMGAG00000022729	ENSMGAG00000022729	ENSMGAG00000022729	1.15722	7.46651e-06	10.2102	9.65511	9.65434	10.0851	11.3656	10.6293	10.8915	11.2971
ENSMGAG00000014227	ENSMGAG00000014227	ENSMGAG00000014227	0.937198	2.20764e-05	10.0258	9.91555	10.4508	10.321	11.132	10.7185	11.2567	11.3339
ENSMGAG00000002490	ENSMGAG00000002490	ENSMGAG00000002490	1.22481	2.76822e-26	10.0226	9.9587	9.82951	10.1428	11.1458	11.3331	11.1938	11.1774
ENSMGAG00000003100	ENSMGAG00000003100	ENSMGAG00000003100	1.08715	0.00501232	10.1961	9.45748	9.26791	9.77738	10.0019	11.0333	11.3424	10.4761
ENSMGAG00000002813	ENSMGAG00000002813	ENSMGAG00000002813	1.24546	3.64592e-16	9.60303	9.9587	9.92627	9.95085	11.0596	11.2275	11.2273	10.8945
ENSMGAG00000013044	ENSMGAG00000013044	ENSMGAG00000013044	0.995507	0.0066382	10.6393	9.58413	9.73175	10.3829	10.4215	11.4292	11.3292	11.1986
PFN2	ENSMGAG00000020320	ENSMGAG00000020320	1.09332	1.8511e-05	10.109	10.0964	9.65225	9.84643	10.5514	11.2774	11.3495	10.7844
RPL35A	ENSMGAG00000008088	ENSMGAG00000008088	-0.93861	3.24868e-06	12.2479	12.4172	12.6941	12.1543	11.245	11.2651	11.7091	11.5494
ENSMGAG00000006008	ENSMGAG00000006008	ENSMGAG00000006008	1.05003	3.73211e-11	10.2392	10.2419	10.2877	10.2315	11.0987	11.6143	11.278	11.1439
RGS22	ENSMGAG00000012217	ENSMGAG00000012217	1.41697	8.60438e-08	9.19823	9.21709	9.49521	9.53269	11.2092	10.2602	10.9608	10.497
ENSMGAG00000004660	ENSMGAG00000004660	ENSMGAG00000004660	1.09754	6.30892e-13	10.2528	10.0333	10.3355	10.1108	11.142	11.3294	11.119	11.508
KLHL24	ENSMGAG00000000957	ENSMGAG00000000957	0.611156	0.00136191	11.0599	10.9685	10.8756	10.9536	11.2119	11.7455	11.4343	11.8307
ENSMGAG00000016407	ENSMGAG00000016407	ENSMGAG00000016407	2.02497	3.86959e-05	8.94333	8.25472	7.5144	9.82792	11.1277	10.97	10.793	10.662
SEC24D	ENSMGAG00000010783	ENSMGAG00000010783	0.671586	0.0170667	10.6014	10.7491	10.0396	10.569	10.8909	11.4596	11.4667	10.7792
SUCLG2	ENSMGAG00000009310	ENSMGAG00000009310	0.602419	0.000749634	10.6872	10.821	10.977	10.6391	11.191	11.2288	11.4115	11.6714
ANXA6	ENSMGAG00000006334	ENSMGAG00000006334	-1.08605	0.00413927	12.0697	12.3675	10.8457	11.6086	10.4954	10.4462	11.0445	10.8986
ENSMGAG00000005881	ENSMGAG00000005881	ENSMGAG00000005881	0.789267	0.0038638	10.8546	10.8589	10.3968	10.8936	11.426	12.0517	11.0998	11.4649
IQSEC1	ENSMGAG00000005294	ENSMGAG00000005294	0.955305	3.39147e-07	10.4828	10.1346	9.8146	10.3515	11.2725	11.0762	11.2009	11.123
ENSMGAG00000010976	ENSMGAG00000010976	ENSMGAG00000010976	-10.2264	6.44502e-09	8.74563	10.9117	11.8294	8.65921	2	2	2	3.23488
ENSMGAG00000008443	ENSMGAG00000008443	ENSMGAG00000008443	1.42227	6.35604e-06	9.78835	9.63822	9.27609	9.41362	10.1269	11.3765	11.195	10.8522
ENSMGAG00000005892	ENSMGAG00000005892	ENSMGAG00000005892	1.6622	5.36026e-05	9.22335	8.36147	9.00456	9.67064	10.3145	10.203	10.8182	11.4737
ENSMGAG00000019447	ENSMGAG00000019447	ENSMGAG00000019447	-1.42471	0.00886257	11.8805	11.0743	10.8076	11.6502	9.60498	9.34471	11.064	8.99762
ENSMGAG00000013903	ENSMGAG00000013903	ENSMGAG00000013903	0.630785	0.000867633	10.3934	10.7908	10.6654	10.626	11.5225	10.9612	11.1506	11.3263
NME1	ENSMGAG00000008528	ENSMGAG00000008528	-0.670025	6.326e-07	12.6339	12.4784	12.8404	12.6923	11.9143	11.9011	12.1567	12.0027
ENSMGAG00000004086	ENSMGAG00000004086	ENSMGAG00000004086	-4.23959	4.30054e-06	11.1316	11.7978	8.1042	10.2716	3.98956	7.76272	7.00896	5.35751
ENSMGAG00000001256	ENSMGAG00000001256	ENSMGAG00000001256	2.09788	2.64995e-05	8.41839	9.49783	8.32535	8.6777	10.485	11.8791	10.0723	10.4078
EP300	ENSMGAG00000012170	ENSMGAG00000012170	0.711758	8.22672e-07	10.8046	10.6817	10.6038	10.8886	11.3097	11.6045	11.3119	11.5846
EGFR	ENSMGAG00000012330	ENSMGAG00000012330	1.44102	1.48707e-21	9.27764	9.66348	9.65643	9.5148	10.997	10.7653	10.9951	11.1095
STK26	ENSMGAG00000002987	ENSMGAG00000002987	0.722903	1.82815e-07	10.6791	10.7783	10.8067	10.5764	11.2423	11.6025	11.3399	11.5276
ENSMGAG00000005233	ENSMGAG00000005233	ENSMGAG00000005233	-4.33245	0.00462701	10.882	11.8086	5.99122	9.78379	2.45565	7.72536	6.34764	5.15317
ENSMGAG00000016562	ENSMGAG00000016562	ENSMGAG00000016562	-3.42675	2.01721e-07	11.1965	11.8537	9.88049	10.9103	6.48254	8.70015	8.07122	6.12673
SECISBP2L	ENSMGAG00000007165	ENSMGAG00000007165	1.85338	3.50221e-16	9.06564	9.18256	9.24308	9.23785	10.615	11.5033	10.8749	10.9795
COL4A1	ENSMGAG00000014861	ENSMGAG00000014861	-1.88519	0.0284591	11.2133	11.9556	8.47503	10.5565	6.91431	9.96408	9.67945	8.2025
PLXNB2	ENSMGAG00000016484	ENSMGAG00000016484	1.08042	4.58248e-07	10.0273	10.151	10.4351	10.0764	10.8659	11.5564	11.1211	11.3999
ENSMGAG00000010486	ENSMGAG00000010486	ENSMGAG00000010486	0.976219	4.66796e-10	9.97244	9.97896	10.2687	10.0518	11.024	10.7717	11.176	11.1763
TRPM3	ENSMGAG00000005800	ENSMGAG00000005800	2.8317	0.00176995	7.51417	5.10833	6.1421	8.7318	10.2429	9.11557	8.50903	11.4746
GNS	ENSMGAG00000010289	ENSMGAG00000010289	1.33716	0.00108189	10.1503	9.18547	9.15116	9.81127	10.7965	10.8597	10.1955	11.6509
BPTF	ENSMGAG00000007560	ENSMGAG00000007560	0.709753	1.66227e-06	10.6382	10.6045	10.4544	10.7182	11.0383	11.4636	11.3862	11.3389
ENSMGAG00000013955	ENSMGAG00000013955	ENSMGAG00000013955	0.598772	0.000101184	10.7926	10.909	10.9354	10.9929	11.4934	11.5606	11.2177	11.7139
WNK1	ENSMGAG00000013416	ENSMGAG00000013416	0.652273	0.00851617	10.6791	10.9239	10.0759	10.8545	11.0631	11.3759	11.3671	11.4455
CD38	ENSMGAG00000012634	ENSMGAG00000012634	-3.17419	0.00106217	8.98635	11.057	11.8349	9.37448	8.83872	6.07224	4.49567	7.88766
SLK	ENSMGAG00000010557	ENSMGAG00000010557	1.18082	1.08353e-06	9.62204	10.0413	9.97232	10.3913	11.2507	11.4122	10.7799	11.3202
ENSMGAG00000014567	ENSMGAG00000014567	ENSMGAG00000014567	0.861939	0.0318367	10.4689	9.54389	9.79954	10.6296	10.161	11.3436	11.2575	11.1207
SEC14L1	ENSMGAG00000003964	ENSMGAG00000003964	0.635799	0.000373128	10.8582	10.403	10.5464	10.7655	11.1094	11.1827	11.3223	11.508
SLC12A7	ENSMGAG00000001576	ENSMGAG00000001576	0.729889	0.0163296	10.1619	10.2137	10.8365	10.5427	11.3525	10.9005	10.7215	11.6215
MFN1	ENSMGAG00000009801	ENSMGAG00000009801	0.641101	0.00210874	10.7316	11.0273	10.9371	10.6946	11.4607	11.8719	11.2373	11.3238
ENSMGAG00000014202	ENSMGAG00000014202	ENSMGAG00000014202	1.65725	0.00801047	9.14665	7.60868	8.81539	9.03765	9.3415	9.1997	10.3668	11.4968
NBR1	ENSMGAG00000004401	ENSMGAG00000004401	0.824176	4.06416e-18	10.4759	10.4497	10.3459	10.4901	11.1472	11.3485	11.2503	11.3033
ITGAV	ENSMGAG00000004461	ENSMGAG00000004461	2.94759	7.66126e-34	7.75519	7.56467	8.00922	7.47095	10.0999	10.611	10.8586	10.862
SEC31B	ENSMGAG00000007326	ENSMGAG00000007326	1.545	3.07642e-05	9.53333	9.51643	8.85962	9.42187	10.3271	11.6081	10.9346	10.3035
ENSMGAG00000009227	ENSMGAG00000009227	ENSMGAG00000009227	4.54923	0.000525939	5.12711	6.64642	4.7749	4.84664	4.23694	10.9564	10.793	8.41193
ENSMGAG00000010026	ENSMGAG00000010026	ENSMGAG00000010026	1.25535	6.11634e-08	9.55548	10.1133	9.65434	9.60452	10.5291	11.1875	11.1244	11.0767
ACSS1	ENSMGAG00000006966	ENSMGAG00000006966	1.16742	3.52609e-07	9.66545	10.1717	9.99563	9.9394	10.6273	11.3294	11.061	11.3464
ENSMGAG00000006324	ENSMGAG00000006324	ENSMGAG00000006324	0.945451	0.00127469	9.80138	9.61035	9.928	10.2822	11.366	10.3829	10.6393	10.9
ENSMGAG00000007536	ENSMGAG00000007536	ENSMGAG00000007536	1.03502	5.79269e-06	9.65933	9.74264	9.61402	9.70485	10.7424	10.4992	11.1579	10.3025
HECTD4	ENSMGAG00000005581	ENSMGAG00000005581	1.048	3.33315e-07	9.75621	10.4266	9.98569	10.211	10.9315	11.3194	11.0892	11.2747
SLC35B4	ENSMGAG00000003700	ENSMGAG00000003700	1.26506	0.000579241	9.66138	8.75525	9.35547	9.85458	10.7255	9.8951	10.9251	11.0833
ENSMGAG00000021313	ENSMGAG00000021313	ENSMGAG00000021313	-1.89854	2.01218e-06	11.2773	12.0816	10.3728	10.7459	9.48898	9.13565	9.25131	9.58051
ENSMGAG00000016449	ENSMGAG00000016449	ENSMGAG00000016449	0.73329	0.0069293	10.6099	10.4068	10.5121	10.4914	10.5057	11.5279	11.2457	11.4677
ATP11A	ENSMGAG00000014857	ENSMGAG00000014857	3.06884	3.46238e-24	7.31049	7.1774	7.62957	7.9906	10.3195	10.2165	10.5387	11.1444
ENSMGAG00000010946	ENSMGAG00000010946	ENSMGAG00000010946	1.45342	5.66859e-11	9.86837	9.21709	9.22347	9.56036	10.6232	11.12	10.9901	10.9878
ENSMGAG00000004255	ENSMGAG00000004255	ENSMGAG00000004255	2.37445	1.79916e-14	8.35415	8.5762	7.85753	8.66385	9.99979	11.0976	10.7736	10.9283
ENSMGAG00000005319	ENSMGAG00000005319	ENSMGAG00000005319	1.36009	0.00418044	9.32224	10.0493	9.1747	9.88673	10.5579	11.896	9.9784	10.9115
QSOX2	ENSMGAG00000003036	ENSMGAG00000003036	1.28589	2.64995e-05	9.91879	9.78545	8.99798	9.06951	11.049	10.7383	10.8935	10.3631
PDLIM7	ENSMGAG00000003746	ENSMGAG00000003746	-3.21626	2.11019e-07	10.715	11.8115	8.56237	10.4743	7.00052	8.07932	7.84496	7.20441
GOLIM4	ENSMGAG00000010425	ENSMGAG00000010425	1.0868	0.00340058	10.0649	9.92428	9.57033	9.94514	10.2959	11.6972	11.0028	10.4531
RPL24	ENSMGAG00000014373	ENSMGAG00000014373	-0.773265	0.000151508	12.2009	12.2605	12.7019	12.1559	11.2647	11.6148	11.7472	11.6289
DIAPH2	ENSMGAG00000004346	ENSMGAG00000004346	0.856046	3.78211e-08	10.0525	10.3061	10.593	10.2579	11.1263	11.2657	11.1244	11.1576
ENSMGAG00000010414	ENSMGAG00000010414	ENSMGAG00000010414	0.612122	1.97617e-05	10.8402	10.692	10.9146	10.564	11.4049	11.5011	11.1859	11.3727
ENSMGAG00000003851	ENSMGAG00000003851	ENSMGAG00000003851	0.972293	2.88807e-06	10.2663	10.3404	9.98069	10.1675	10.821	11.5404	11.1265	11.0791
ENSMGAG00000017677	ENSMGAG00000017677	ENSMGAG00000017677	-0.942182	9.50073e-16	12.7913	12.5115	12.5921	12.7232	11.7222	11.6009	11.6896	11.8453
ENSMGAG00000007111	ENSMGAG00000007111	ENSMGAG00000007111	0.851495	3.51721e-09	10.277	10.2723	10.4154	10.3843	11.3521	11.2998	10.9185	11.145
RALGAPA1	ENSMGAG00000012509	ENSMGAG00000012509	0.594324	8.50915e-05	10.443	10.6786	10.4228	10.6957	10.956	11.0917	11.3046	11.2551
ENSMGAG00000003999	ENSMGAG00000003999	ENSMGAG00000003999	0.829661	5.09728e-14	10.3164	10.1936	10.1814	10.2792	10.9022	11.0732	11.1875	11.1071
ENSMGAG00000011807	ENSMGAG00000011807	ENSMGAG00000011807	0.673001	1.91604e-05	10.5339	10.8003	10.5962	10.5553	11.4233	11.4442	11.0176	11.2657
LRRC46	ENSMGAG00000018266	ENSMGAG00000018266	-0.744037	0.0257125	11.8735	12.1307	11.7732	12.0325	11.8701	11.2032	10.6083	10.8557
SEL1L3	ENSMGAG00000012431	ENSMGAG00000012431	0.851383	0.0406601	10.6791	9.60166	9.56811	10.1934	10.1231	11.3933	11.1368	10.7925
KLF5	ENSMGAG00000014948	ENSMGAG00000014948	-2.08978	7.42706e-05	9.94921	11.1207	11.8915	9.67754	8.67533	8.42521	9.13952	9.0648
ENSMGAG00000002463	ENSMGAG00000002463	ENSMGAG00000002463	-1.43499	5.04832e-05	11.8726	12.0785	11.8261	11.5819	10.8802	10.1893	9.42119	10.7613
ENSMGAG00000008295	ENSMGAG00000008295	ENSMGAG00000008295	0.589142	5.89715e-05	10.6236	10.6589	10.6602	10.7138	10.9566	11.4332	11.3356	11.2428
ENSMGAG00000013250	ENSMGAG00000013250	ENSMGAG00000013250	2.21801	2.74743e-10	8.65419	8.30374	7.87199	8.6731	9.63225	10.9262	10.8136	10.7613
ENSMGAG00000016169	ENSMGAG00000016169	ENSMGAG00000016169	1.28642	6.85092e-07	9.02495	9.76615	9.72976	9.28986	11.1571	10.5641	10.6266	10.6352
ENSMGAG00000002625	ENSMGAG00000002625	ENSMGAG00000002625	1.19649	1.14395e-12	9.67964	10.0525	9.87691	9.81127	10.8653	11.2053	10.8611	11.2428
GOLGA3	ENSMGAG00000001708	ENSMGAG00000001708	1.22876	9.63105e-07	9.8198	9.85654	9.35031	9.97908	10.5514	11.3879	10.9797	10.9409
ENSMGAG00000001789	ENSMGAG00000001789	ENSMGAG00000001789	-3.10715	0.000122338	11.3702	11.5318	9.08128	10.4204	5.10662	8.84652	8.09842	6.89004
PRRC2B	ENSMGAG00000005688	ENSMGAG00000005688	1.01312	3.31609e-06	10.0939	9.93987	9.69152	10.2031	10.9033	10.8141	10.8213	11.3956
ENSMGAG00000010673	ENSMGAG00000010673	ENSMGAG00000010673	2.00764	0.0102307	8.74563	8.87541	6.98561	8.10433	8.65686	11.7539	9.22223	9.51084
ENSMGAG00000005379	ENSMGAG00000005379	ENSMGAG00000005379	1.46665	3.29585e-08	9.2803	9.68214	9.73966	9.37165	10.555	11.4867	10.741	11.017
SETD5	ENSMGAG00000007897	ENSMGAG00000007897	0.689448	0.00019245	10.5582	10.3803	10.1431	10.6248	11.0938	10.9246	11.073	11.3751
ENSMGAG00000009519	ENSMGAG00000009519	ENSMGAG00000009519	1.55672	0.00174099	9.44831	7.63446	8.57126	9.76446	11.1026	10.2694	10.3661	10.581
FZD6	ENSMGAG00000012347	ENSMGAG00000012347	0.904497	1.75822e-13	10.1891	10.195	10.2522	10.1691	10.8858	11.2716	11.1015	11.1335
ENSMGAG00000004794	ENSMGAG00000004794	ENSMGAG00000004794	1.02082	0.018788	9.08708	10.0918	9.39608	9.81962	11.1859	10.0314	9.88481	11.0899
ENSMGAG00000002091	ENSMGAG00000002091	ENSMGAG00000002091	0.653942	1.39094e-17	10.5789	10.5648	10.49	10.6008	11.1734	11.2709	11.1752	11.2271
ENSMGAG00000013938	ENSMGAG00000013938	ENSMGAG00000013938	2.06683	0.014267	8.95337	7.5376	6.49977	8.86282	8.47908	11.7182	9.38988	9.52681
HIF1A	ENSMGAG00000013552	ENSMGAG00000013552	1.30645	1.07767e-08	9.72919	9.76226	9.72379	9.66137	10.5727	11.365	10.7432	11.2567
ENSMGAG00000018934	ENSMGAG00000018934	ENSMGAG00000018934	-2.0359	5.1689e-07	10.8303	11.4753	11.8687	10.5874	9.43116	9.46745	9.50109	8.29659
GLCE	ENSMGAG00000010210	ENSMGAG00000010210	0.68097	0.0127695	10.4501	9.7912	9.95373	10.507	10.8328	10.4611	11.0888	11.0785
SURF4	ENSMGAG00000022913	ENSMGAG00000022913	1.85484	1.22987e-11	9.10521	8.58504	8.61923	8.97174	10.0532	11.0485	10.8456	10.6054
PPP6R3	ENSMGAG00000009324	ENSMGAG00000009324	0.767593	1.45478e-08	10.3599	10.3234	10.5373	10.4716	10.9959	11.3374	11.1086	11.2992
ENSMGAG00000012255	ENSMGAG00000012255	ENSMGAG00000012255	0.632652	0.00957724	9.9708	10.408	10.5676	10.2094	11.3277	10.8371	10.8591	10.6295
ENSMGAG00000005169	ENSMGAG00000005169	ENSMGAG00000005169	0.642725	2.88638e-05	10.6413	10.7273	10.6017	10.6069	11.1292	11.5864	11.1962	11.1897
ENSMGAG00000001392	ENSMGAG00000001392	ENSMGAG00000001392	0.599256	0.0123009	10.4619	10.7984	10.19	10.4543	10.7095	11.3498	11.2639	10.9508
SERINC1	ENSMGAG00000013311	ENSMGAG00000013311	1.41159	2.06167e-08	9.63874	9.91379	9.1921	9.29885	10.6454	11.3023	10.7656	10.9853
MYO9A	ENSMGAG00000001473	ENSMGAG00000001473	0.767112	0.00568907	9.8595	10.356	10.0822	9.82999	10.3803	11.0635	11.164	10.4789
ENSMGAG00000012759	ENSMGAG00000012759	ENSMGAG00000012759	-1.2565	0.00015302	11.7251	12.0536	11.954	11.3968	11.0889	9.93656	10.1095	10.7576
PACSIN2	ENSMGAG00000013743	ENSMGAG00000013743	0.794506	0.000373717	10.0726	10.7103	10.2742	10.1511	10.9343	11.4134	11.093	10.9769
YPEL1	ENSMGAG00000001080	ENSMGAG00000001080	2.10596	4.63478e-05	8.93322	7.59998	7.9005	8.49686	8.86883	10.9708	10.7767	10.2786
MATN2	ENSMGAG00000012141	ENSMGAG00000012141	1.30085	0.0128882	10.0587	9.45024	8.47503	9.77523	9.74644	11.3933	10.2579	11.3394
MFSD6	ENSMGAG00000006313	ENSMGAG00000006313	1.52182	4.83395e-06	9.22335	9.7564	8.80034	9.31075	10.2447	11.3897	10.7746	10.6684
PRDM2	ENSMGAG00000005888	ENSMGAG00000005888	0.754728	3.31487e-17	10.3636	10.2544	10.2397	10.3786	11.0849	10.9945	11.0313	11.1369
ENSMGAG00000008468	ENSMGAG00000008468	ENSMGAG00000008468	-2.30986	1.7323e-06	11.4066	11.6769	9.79195	10.6729	8.35037	9.18051	9.14116	8.00886
GPR107	ENSMGAG00000005222	ENSMGAG00000005222	0.875449	9.62416e-07	10.3345	9.89081	9.91758	9.99392	10.7586	11.0455	11.0884	10.7478
ENSMGAG00000011662	ENSMGAG00000011662	ENSMGAG00000011662	-6.41794	7.58694e-21	9.28561	11.5489	10.8484	9.84847	3.60534	4.58407	3.37849	5.47925
ENSMGAG00000021942	ENSMGAG00000021942	ENSMGAG00000021942	0.690391	0.0318902	9.97737	9.57971	10.1638	9.93749	10.0123	10.2874	11.1044	10.8136
NADK	ENSMGAG00000002486	ENSMGAG00000002486	1.36386	1.39858e-07	9.18409	9.53935	9.6375	9.2316	10.6286	10.4792	10.5224	11.2898
ENSMGAG00000007079	ENSMGAG00000007079	ENSMGAG00000007079	2.6415	1.01856e-16	7.99445	7.74901	7.95589	8.27192	9.96269	11.2767	10.4939	10.4587
ENSMGAG00000013616	ENSMGAG00000013616	ENSMGAG00000013616	3.3817	0.0155732	7.23566	6.72849	5.37168	5.74271	6.2768	11.5585	8.46529	6.10797
ENSMGAG00000010974	ENSMGAG00000010974	ENSMGAG00000010974	1.38223	8.43062e-09	9.69767	9.81205	9.16885	9.50188	10.6548	11.3194	10.7111	10.9885
ENSMGAG00000010608	ENSMGAG00000010608	ENSMGAG00000010608	3.57813	3.27613e-07	6.39632	6.74436	6.44276	6.89164	8.51467	11.6014	8.77449	9.36249
CHD2	ENSMGAG00000008966	ENSMGAG00000008966	0.860462	5.91833e-12	10.1105	10.3061	10.0555	10.1838	10.9128	11.1937	11.0432	10.9356
USP20	ENSMGAG00000005153	ENSMGAG00000005153	0.809286	1.01492e-14	10.2157	10.1834	10.1038	10.3136	10.8745	11.0325	11.0619	11.0749
ENSMGAG00000007047	ENSMGAG00000007047	ENSMGAG00000007047	0.668247	3.99175e-06	10.1919	10.4497	10.6275	10.3106	11.0805	11.1521	11.099	10.9442
ENSMGAG00000002854	ENSMGAG00000002854	ENSMGAG00000002854	1.08187	0.00378094	9.67762	9.71472	9.4258	10.0954	11.1946	11.0187	9.71833	10.9698
CD47	ENSMGAG00000014385	ENSMGAG00000014385	1.52801	0.000121446	8.9567	9.37833	9.47403	9.13119	9.97764	11.6148	10.5079	10.4429
ENSMGAG00000005667	ENSMGAG00000005667	ENSMGAG00000005667	1.436	7.98337e-21	9.46244	9.54842	9.35804	9.29885	10.6088	11.0784	10.7757	10.9034
ENSMGAG00000013059	ENSMGAG00000013059	ENSMGAG00000013059	1.46772	2.97421e-07	9.16405	9.52564	9.08128	9.3631	10.1806	11.2813	10.8269	10.5042
MAN1B1	ENSMGAG00000000931	ENSMGAG00000000931	1.326	1.80655e-18	9.77142	9.40103	9.44529	9.60934	10.7462	11.059	10.7699	10.9469
ALDH6A1	ENSMGAG00000012632	ENSMGAG00000012632	0.944057	0.00017344	10.0018	9.86018	10.3131	10.0303	10.4207	11.2322	10.9374	11.2705
ENSMGAG00000019451	ENSMGAG00000019451	ENSMGAG00000019451	0.892591	0.000140974	10.3008	9.93123	9.91234	10.0429	10.5571	11.3237	11.0588	10.7202
ENSMGAG00000006634	ENSMGAG00000006634	ENSMGAG00000006634	0.612768	1.19505e-07	10.6486	10.4642	10.5565	10.6601	11.269	11.269	11.022	11.2113
KMT2A	ENSMGAG00000002737	ENSMGAG00000002737	1.08132	1.78073e-22	9.72724	9.99397	9.77665	9.87876	10.8439	11.0071	10.8759	10.9717
SDC1	ENSMGAG00000014039	ENSMGAG00000014039	1.10944	0.00188508	9.51763	9.78161	9.58138	9.74267	9.65236	11.2087	10.9084	10.8697
AASS	ENSMGAG00000008535	ENSMGAG00000008535	0.71797	0.00833754	10.3242	10.3892	10.8076	10.244	11.308	11.4146	10.5541	11.2768
PPP1R12A	ENSMGAG00000011011	ENSMGAG00000011011	-1.0779	0.0121634	11.0737	12.1487	10.2439	11.0276	10.0144	10.2138	10.2166	10.3798
SH3GLB2	ENSMGAG00000004815	ENSMGAG00000004815	1.07637	0.0131467	10.1342	8.95258	8.97135	10.0411	9.88208	11.0271	10.9515	10.7024
ENSMGAG00000006653	ENSMGAG00000006653	ENSMGAG00000006653	1.34932	1.33495e-06	8.9162	9.43809	9.96559	9.33716	10.7506	10.7204	10.5627	11.134
ENSMGAG00000007745	ENSMGAG00000007745	ENSMGAG00000007745	-0.847492	6.34829e-15	12.649	12.5121	12.708	12.5562	11.5876	11.8324	11.8154	11.7986
MAP7D3	ENSMGAG00000003518	ENSMGAG00000003518	-0.667731	0.0225506	11.8897	12.3553	12.2032	11.726	11.7791	11.6244	11.0488	10.9691
ENSMGAG00000010195	ENSMGAG00000010195	ENSMGAG00000010195	-0.729626	3.10551e-05	12.3276	12.3803	12.7012	12.1998	11.4319	11.7395	11.7488	11.7945
ENSMGAG00000013756	ENSMGAG00000013756	ENSMGAG00000013756	0.786289	0.00727141	10.3947	10.7937	9.83321	9.94323	10.9859	11.4034	10.9407	10.9236
ENSMGAG00000002287	ENSMGAG00000002287	ENSMGAG00000002287	-0.770526	0.0238976	11.5241	11.5901	11.7276	11.6854	11.5705	10.2616	10.7867	10.4734
RPL22	ENSMGAG00000017803	ENSMGAG00000017803	-0.877882	2.0467e-10	12.2941	12.2643	12.6065	12.222	11.4049	11.3885	11.5469	11.5629
ENSMGAG00000000710	ENSMGAG00000000710	ENSMGAG00000000710	1.21373	0.0339079	8.82435	8.26576	8.77362	9.1774	11.1084	9.23734	8.79958	9.72135
ENSMGAG00000013134	ENSMGAG00000013134	ENSMGAG00000013134	0.812153	0.00215018	10.0415	9.72075	9.93318	10.1724	11.2028	10.3865	10.4284	10.9567
ENSMGAG00000009484	ENSMGAG00000009484	ENSMGAG00000009484	-0.710756	9.5186e-09	12.3461	12.3216	12.5819	12.3213	11.5935	11.5911	11.8207	11.7285
STAG2	ENSMGAG00000007209	ENSMGAG00000007209	0.909095	4.91046e-10	9.98229	10.2377	10.2073	10.0393	10.8727	11.2572	10.9313	11.0208
ENSMGAG00000013228	ENSMGAG00000013228	ENSMGAG00000013228	0.596692	0.00185841	10.6025	10.5044	10.6296	10.4011	10.707	11.3318	11.1527	11.2631
MANEA	ENSMGAG00000013605	ENSMGAG00000013605	1.43561	0.0111451	9.85057	8.175	8.19906	9.74486	10.5013	10.6354	9.64642	11.3028
YIPF1	ENSMGAG00000011322	ENSMGAG00000011322	-0.638056	3.7264e-05	12.3388	12.1281	12.2614	12.0248	11.7757	11.3547	11.5904	11.4677
CHP1	ENSMGAG00000011182	ENSMGAG00000011182	1.1878	0.0133625	9.39527	9.98899	9.5022	9.24716	9.62276	11.6699	10.4378	10.4852
ENSMGAG00000003608	ENSMGAG00000003608	ENSMGAG00000003608	0.737738	0.00190469	10.6309	10.2654	10.0022	10.5503	11.1205	11.2032	10.7176	11.3609
ENSMGAG00000009652	ENSMGAG00000009652	ENSMGAG00000009652	-0.903015	2.54878e-11	12.257	12.191	12.5899	12.2806	11.3447	11.4134	11.5252	11.4548
TGS1	ENSMGAG00000010966	ENSMGAG00000010966	1.02013	0.0121894	8.61255	9.36812	9.32687	9.56781	9.46188	9.90516	10.9261	10.3963
AFTPH	ENSMGAG00000004693	ENSMGAG00000004693	0.866225	3.43587e-16	10.0415	10.1555	10.1431	10.1854	10.8988	11.1485	10.928	10.9993
RPL29	ENSMGAG00000019514	ENSMGAG00000019514	-1.04118	1.11847e-09	11.9343	12.0259	12.4395	11.8681	10.9662	11.0371	11.0947	11.0791
FRMD4B	ENSMGAG00000009466	ENSMGAG00000009466	0.664797	0.0183079	10.6751	10.0022	9.77473	10.3983	10.7586	11.1577	11.0601	10.6303
FSTL1	ENSMGAG00000014283	ENSMGAG00000014283	-2.52859	0.000821684	11.2119	11.5443	10.1236	10.4901	5.5571	9.24528	9.10808	7.48436
HELZ	ENSMGAG00000007422	ENSMGAG00000007422	0.922347	0.000374861	9.87367	10.1849	9.74556	10.0447	10.3535	11.3118	10.964	10.7748
ENSMGAG00000009883	ENSMGAG00000009883	ENSMGAG00000009883	1.65088	3.49509e-06	9.48569	8.72757	8.67392	9.39418	10.1479	11.3479	10.4622	10.8085
ENSMGAG00000012951	ENSMGAG00000012951	ENSMGAG00000012951	-0.870993	2.57941e-05	12.2166	12.3335	12.5731	12.1339	11.1576	11.3843	11.3806	11.8131
PRKAR2A	ENSMGAG00000008680	ENSMGAG00000008680	1.43996	0.000108076	9.25346	9.8437	9.05299	9.26867	10.1269	11.4715	10.3696	10.935
ENSMGAG00000006319	ENSMGAG00000006319	ENSMGAG00000006319	-0.817447	0.0106568	11.615	11.705	11.8163	11.5708	11.5308	10.2576	10.6872	10.662
SIPA1L1	ENSMGAG00000011759	ENSMGAG00000011759	0.82268	4.27032e-07	9.84159	10.2586	10.0299	9.94514	10.7537	10.6643	10.9036	11.0389
ENSMGAG00000001329	ENSMGAG00000001329	ENSMGAG00000001329	1.31342	1.25492e-25	9.49947	9.40353	9.39608	9.57029	10.5964	10.9418	10.7378	10.8151
ITCH	ENSMGAG00000002065	ENSMGAG00000002065	1.68374	1.29949e-13	8.80968	9.20853	9.10597	9.19677	10.4842	11.1507	10.4338	10.8731
CLIP2	ENSMGAG00000002462	ENSMGAG00000002462	0.926453	0.000311423	9.81246	9.55293	9.58797	9.98281	11.0972	10.2642	10.38	10.7755
CHL1	ENSMGAG00000009762	ENSMGAG00000009762	1.51835	5.64961e-07	8.45655	8.54482	8.83768	9.02326	10.2587	9.55736	10.7432	10.1686
ENSMGAG00000017845	ENSMGAG00000017845	ENSMGAG00000017845	1.26135	0.00503215	9.47644	9.4283	9.59888	9.48885	10.1806	11.7029	9.79932	10.5844
ENSMGAG00000008340	ENSMGAG00000008340	ENSMGAG00000008340	0.707014	0.000570367	10.1947	9.9756	10.4484	10.0746	10.6521	11.1322	11.0418	10.6684
WAPL	ENSMGAG00000002579	ENSMGAG00000002579	0.805541	1.58186e-10	10.0833	10.1011	10.2714	10.2883	10.8462	11.1471	10.9294	11.0314
ENSMGAG00000005953	ENSMGAG00000005953	ENSMGAG00000005953	0.853869	0.0245897	9.79581	10.5491	8.86687	9.92979	10.7549	10.5789	10.7924	10.8738
ENSMGAG00000003216	ENSMGAG00000003216	ENSMGAG00000003216	0.603564	0.00917433	10.5227	10.1878	10.3144	10.6177	11.1109	10.8484	10.656	11.3732
IBTK	ENSMGAG00000013748	ENSMGAG00000013748	0.999968	1.15028e-09	9.82892	9.71673	9.93491	9.8986	10.4946	11.0225	10.869	10.9376
ENSMGAG00000005729	ENSMGAG00000005729	ENSMGAG00000005729	1.14039	0.000325024	9.8198	9.57529	9.95033	9.65439	10.4714	11.5838	10.5231	10.6922
RPL35	ENSMGAG00000008366	ENSMGAG00000008366	-0.969166	5.71215e-06	11.7192	11.9918	12.3629	11.6572	10.8156	10.9475	11.058	11.1306
KAT6A	ENSMGAG00000003192	ENSMGAG00000003192	0.885338	1.3512e-07	10.021	10.2036	9.81085	10.1444	10.6792	11.1077	10.8793	11.0401
ENSMGAG00000011117	ENSMGAG00000011117	ENSMGAG00000011117	1.98406	2.85784e-13	7.82248	8.5762	8.67392	8.84657	10.1298	10.5428	10.5559	10.7102
ENSMGAG00000002037	ENSMGAG00000002037	ENSMGAG00000002037	1.16355	2.87667e-08	9.51537	9.48843	8.92005	9.67294	10.5895	10.4336	10.7667	10.5247
TRIP11	ENSMGAG00000013113	ENSMGAG00000013113	1.27566	5.77019e-06	9.18124	9.1442	9.26791	9.49147	9.94214	10.9547	10.8146	10.2511
ENSMGAG00000013425	ENSMGAG00000013425	ENSMGAG00000013425	0.835175	0.000384769	10.2254	9.96548	9.88763	10.0482	10.3947	11.254	10.9529	10.7462
PYGL	ENSMGAG00000013765	ENSMGAG00000013765	-0.693061	0.000696492	12.5693	12.4114	12.134	12.1809	11.6516	11.9313	11.6127	11.3074
ENSMGAG00000016932	ENSMGAG00000016932	ENSMGAG00000016932	-0.997779	1.28316e-09	11.944	12.1624	12.4261	11.9239	11.0022	11.1528	11.1368	11.2288
CSRNP1	ENSMGAG00000003865	ENSMGAG00000003865	1.82292	0.00966849	9.32997	8.78624	7.03788	8.23494	8.95557	11.5198	9.47018	10.2154
ENSMGAG00000013212	ENSMGAG00000013212	ENSMGAG00000013212	1.34746	7.58108e-05	8.59127	9.35784	9.46927	9.42187	9.79791	10.7099	10.6295	10.9846
ENSMGAG00000005120	ENSMGAG00000005120	ENSMGAG00000005120	0.852537	0.00178148	10.3138	9.82143	9.66891	10.2094	11.0444	10.8597	10.3343	11.1462
ENSMGAG00000001087	ENSMGAG00000001087	ENSMGAG00000001087	2.42244	0.0176694	6.23005	7.11773	7.06332	8.00532	9.75266	6.77449	6.19217	11.0536
ENSMGAG00000003015	ENSMGAG00000003015	ENSMGAG00000003015	2.1326	2.77804e-17	8.27094	8.71555	8.0857	8.41656	10.2727	10.4859	10.1916	10.9613
ZSWIM8	ENSMGAG00000006483	ENSMGAG00000006483	1.27611	5.78068e-19	9.26963	9.62756	9.24029	9.41638	10.5072	10.756	10.7253	10.6708
ENSMGAG00000004018	ENSMGAG00000004018	ENSMGAG00000004018	0.715393	0.000309785	10.2018	10.0429	10.0507	10.5351	10.92	10.807	10.7598	11.2102
ENSMGAG00000001523	ENSMGAG00000001523	ENSMGAG00000001523	1.25095	4.23753e-06	9.5063	9.4283	9.67512	9.33716	10.1545	11.2579	10.7028	10.627
ENSMGAG00000006417	ENSMGAG00000006417	ENSMGAG00000006417	0.822786	7.83727e-05	10.1848	10.0746	10.1565	9.99022	10.4347	11.1723	10.893	11.0911
DIP2B	ENSMGAG00000010609	ENSMGAG00000010609	1.21849	1.66511e-14	9.21502	9.6297	9.59452	9.44635	10.7178	10.5831	10.5608	10.8911
ENSMGAG00000005090	ENSMGAG00000005090	ENSMGAG00000005090	-0.874754	0.0454319	10.5778	11.438	11.7415	10.9957	11.1263	9.68932	10.0986	10.2
HACL1	ENSMGAG00000010817	ENSMGAG00000010817	2.08222	0.000175208	8.39892	8.4894	8.0857	7.83454	8.98969	11.4396	9.92716	9.56856
ENAH	ENSMGAG00000008071	ENSMGAG00000008071	1.22064	1.55471e-10	9.47179	9.62542	9.59888	9.46776	10.444	11.1322	10.7044	10.67
ENSMGAG00000007958	ENSMGAG00000007958	ENSMGAG00000007958	2.82189	0.000134558	8.14223	6.59483	5.52603	8.01262	8.71412	11.3219	9.95719	9.5737
ENSMGAG00000009292	ENSMGAG00000009292	ENSMGAG00000009292	0.631925	0.000306782	10.3996	10.4761	10.7013	10.3701	11.048	11.3461	10.8456	11.2085
LARP4	ENSMGAG00000010598	ENSMGAG00000010598	0.686738	7.19193e-05	10.2254	10.1703	10.1311	10.2517	10.4782	10.9708	10.9663	11.0407
ZNF462	ENSMGAG00000007777	ENSMGAG00000007777	1.50714	0.000868386	8.82799	9.41845	9.06877	8.99035	10.2447	11.5377	9.61498	10.2425
ENSMGAG00000006301	ENSMGAG00000006301	ENSMGAG00000006301	0.919266	1.85208e-05	10.0178	9.9173	9.75144	10.0851	10.4129	11.1889	10.8264	10.9276
ENSMGAG00000003213	ENSMGAG00000003213	ENSMGAG00000003213	1.62003	7.32832e-06	8.78365	9.23966	8.04797	8.85472	10.0772	9.94795	10.3471	10.9981
PDS5A	ENSMGAG00000012245	ENSMGAG00000012245	0.589396	0.00185872	10.4595	10.6441	10.7073	10.3544	10.8887	11.3897	10.9589	11.2519
TM9SF4	ENSMGAG00000007358	ENSMGAG00000007358	0.658517	0.00213948	10.5069	9.93469	9.93491	10.5377	10.9343	10.9105	10.8436	10.9685
ENSMGAG00000005355	ENSMGAG00000005355	ENSMGAG00000005355	1.89969	7.66937e-05	7.07324	7.80305	8.47503	8.34894	9.47097	8.93754	10.6411	10.0186
CACHD1	ENSMGAG00000011794	ENSMGAG00000011794	1.36855	0.00115695	9.57078	8.55386	8.33583	9.30481	9.59532	10.1893	10.5675	10.9047
PGRMC1	ENSMGAG00000007828	ENSMGAG00000007828	0.882672	0.00438592	10.285	9.8233	9.61187	9.77523	10.0298	11.0895	10.8111	10.9633
MED12	ENSMGAG00000008639	ENSMGAG00000008639	0.606	4.68506e-06	10.4214	10.3955	10.203	10.4597	10.8739	11.1633	10.986	10.869
RASSF3	ENSMGAG00000020871	ENSMGAG00000020871	1.14466	5.69985e-05	9.87895	9.81205	9.53667	9.63559	10.5407	11.4568	10.4298	10.7932
ENSMGAG00000015096	ENSMGAG00000015096	ENSMGAG00000015096	1.96427	2.58088e-14	8.13637	8.23801	8.46074	8.64048	9.69177	10.4462	10.606	10.4297
ATP6V1H	ENSMGAG00000010894	ENSMGAG00000010894	0.995276	0.00115695	9.78085	9.36042	9.39858	9.81127	9.82769	10.9507	10.8279	10.5308
ENSMGAG00000005086	ENSMGAG00000005086	ENSMGAG00000005086	1.72562	1.37821e-16	8.52996	8.61123	8.46074	8.88288	9.95731	10.3757	10.6589	10.3025
MYRIP	ENSMGAG00000011737	ENSMGAG00000011737	2.81414	0.000336941	7.45885	7.41407	5.6983	7.85905	8.79355	11.3801	7.93449	9.94387
ENSMGAG00000017189	ENSMGAG00000017189	ENSMGAG00000017189	1.45873	0.00461817	8.97325	8.67472	8.927	9.20953	8.51174	11.0241	10.4589	10.6328
ENSMGAG00000007488	ENSMGAG00000007488	ENSMGAG00000007488	1.10805	5.02067e-06	9.74469	9.54616	9.62688	9.6867	10.1526	11.1085	10.6872	10.9149
ENSMGAG00000019550	ENSMGAG00000019550	ENSMGAG00000019550	1.60995	6.8468e-09	9.20945	8.67058	8.56682	9.13454	9.91242	10.8016	10.5803	10.6547
TEF	ENSMGAG00000012262	ENSMGAG00000012262	1.68855	6.91732e-06	9.04074	8.925	8.73852	8.85472	9.83123	11.3968	10.1685	10.3905
NSD3	ENSMGAG00000002028	ENSMGAG00000002028	1.02941	8.18856e-05	9.79209	10.1225	9.70775	9.70935	10.5755	11.3998	10.6048	10.7333
ANKH	ENSMGAG00000005791	ENSMGAG00000005791	0.885975	0.000654748	9.76574	9.29458	9.4258	9.52249	10.0431	10.4266	10.864	10.0896
ENSMGAG00000007272	ENSMGAG00000007272	ENSMGAG00000007272	1.58104	3.72598e-07	8.54332	8.30909	8.65731	9.17415	10.039	9.70476	10.5706	10.6063
ENSMGAG00000022839	ENSMGAG00000022839	ENSMGAG00000022839	2.46533	4.10382e-18	8.21638	7.49133	7.67154	8.40551	10.2125	10.5736	10.1303	10.7561
ENSMGAG00000016141	ENSMGAG00000016141	ENSMGAG00000016141	1.94788	1.08475e-07	8.46593	7.4724	7.91455	8.97548	10.317	9.83674	10.4817	10.2911
AHCYL2	ENSMGAG00000002746	ENSMGAG00000002746	0.708664	0.0318438	10.0879	9.74462	9.63114	10.1328	9.83358	10.9811	10.9204	10.4816
ENSMGAG00000018123	ENSMGAG00000018123	ENSMGAG00000018123	-2.42142	3.93036e-11	11.4575	10.4229	10.7402	11.2829	8.09218	8.29357	9.27684	8.53286
ENSMGAG00000001942	ENSMGAG00000001942	ENSMGAG00000001942	-3.28868	0.000909491	7.87977	11.0085	11.1502	8.34316	8.2866	7.08878	5.29276	4.7794
ENSMGAG00000017095	ENSMGAG00000017095	ENSMGAG00000017095	1.17598	0.0221649	9.79581	7.96757	8.42684	9.85864	9.89564	10.3304	10.6978	10.5767
BCL9L	ENSMGAG00000004151	ENSMGAG00000004151	1.09328	7.1093e-06	9.48569	9.6297	8.91657	9.65672	10.5087	10.1893	10.6024	10.7925
DNAJB6	ENSMGAG00000005121	ENSMGAG00000005121	0.665557	0.000469407	10.1254	9.93987	10.0347	10.1918	11.078	10.7523	10.5809	10.4716
BCAS1	ENSMGAG00000009281	ENSMGAG00000009281	-2.18966	5.23737e-06	10.068	11.1077	11.4968	10.0375	9.15296	8.33384	7.69262	8.95628
ATRX	ENSMGAG00000006058	ENSMGAG00000006058	0.892865	1.09391e-07	9.78273	9.85471	9.85704	10.0553	10.444	10.9155	10.7736	10.9403
RNF149	ENSMGAG00000014803	ENSMGAG00000014803	1.7861	4.92865e-08	8.73791	8.37683	7.70425	9.0014	10.0216	10.4656	10.5899	10.0631
ENSMGAG00000000807	ENSMGAG00000000807	ENSMGAG00000000807	0.822803	1.40782e-15	9.8807	9.80071	9.7573	9.9045	10.6381	10.5684	10.7883	10.6196
N4BP2	ENSMGAG00000012238	ENSMGAG00000012238	1.79674	1.08211e-15	8.18831	8.25472	8.72264	8.77966	10.175	10.0067	10.506	10.4372
ENSMGAG00000005142	ENSMGAG00000005142	ENSMGAG00000005142	1.07709	2.82863e-20	9.46244	9.73273	9.67718	9.50965	10.7412	10.7176	10.5608	10.6684
SH3YL1	ENSMGAG00000013964	ENSMGAG00000013964	0.642678	0.0389784	10.1734	9.32656	10.0491	10.3002	10.162	10.6028	10.8798	10.8401
ENSMGAG00000016777	ENSMGAG00000016777	ENSMGAG00000016777	-2.86668	2.62908e-09	10.9294	11.368	9.60971	10.2913	7.01716	8.37302	8.22417	7.34717
ENSMGAG00000001992	ENSMGAG00000001992	ENSMGAG00000001992	0.940174	0.000982788	9.56643	9.36812	9.41843	9.53269	10.6634	9.59306	10.4746	10.6644
ENSMGAG00000018933	ENSMGAG00000018933	ENSMGAG00000018933	-6.63644	2.22666e-05	10.4489	11.2247	5.59743	9.72499	2	4.36837	4.97817	2.74572
TNKS2	ENSMGAG00000008555	ENSMGAG00000008555	0.909158	1.37517e-05	9.83979	10.0636	9.95203	9.82792	10.4805	11.2322	10.7269	10.78
ENSMGAG00000012902	ENSMGAG00000012902	ENSMGAG00000012902	0.603991	0.0109588	10.3811	9.89792	9.98236	10.3955	11.0204	10.545	10.5041	10.9866
SIX4	ENSMGAG00000013569	ENSMGAG00000013569	1.53594	1.04417e-17	8.93997	9.21993	8.74639	9.01601	10.2464	10.7486	10.5149	10.5247
SMG7	ENSMGAG00000001561	ENSMGAG00000001561	0.964619	9.63177e-16	9.71941	9.67801	9.56589	9.65205	10.5291	10.7252	10.7318	10.4587
ARHGAP32	ENSMGAG00000001005	ENSMGAG00000001005	1.11895	3.04076e-13	9.52213	9.5775	9.12724	9.50706	10.4168	10.5113	10.6422	10.6499
SETX	ENSMGAG00000005934	ENSMGAG00000005934	0.638486	9.79123e-07	10.0954	10.0746	10.3817	10.2377	10.838	10.756	10.773	10.9795
ENSMGAG00000012679	ENSMGAG00000012679	ENSMGAG00000012679	1.01212	0.00109443	9.84159	9.17086	9.03381	10.0676	10.5957	10.3948	10.4628	10.9006
ENSMGAG00000014449	ENSMGAG00000014449	ENSMGAG00000014449	1.04937	0.000565955	9.77142	9.45988	9.66269	9.53522	9.9454	11.2201	10.6376	10.5509
CLIP4	ENSMGAG00000016536	ENSMGAG00000016536	1.01005	0.00216079	9.8807	9.89969	9.37592	9.53015	10.1787	11.3467	10.5857	10.3837
ENSMGAG00000010870	ENSMGAG00000010870	ENSMGAG00000010870	2.01493	1.68952e-05	8.87101	7.08071	8.16422	8.91051	9.8075	10.7157	10.0749	10.8444
NOL9	ENSMGAG00000001196	ENSMGAG00000001196	-0.77196	1.59439e-05	12.0751	12.1859	12.0386	12.1711	11.7081	11.1485	11.1514	11.3074
ENSMGAG00000015274	ENSMGAG00000015274	ENSMGAG00000015274	-1.1168	0.000870803	11.5985	11.8605	10.543	11.4176	9.94214	10.5179	10.5387	10.1866
LRRC8A	ENSMGAG00000004668	ENSMGAG00000004668	1.6992	2.10585e-13	8.64182	8.5762	8.63203	8.82599	10.4042	9.99737	10.0859	10.8114
ENSMGAG00000008030	ENSMGAG00000008030	ENSMGAG00000008030	2.01213	7.08678e-06	7.97486	8.09061	7.32757	8.24117	8.95557	10.3996	10.538	9.22784
ENSMGAG00000008314	ENSMGAG00000008314	ENSMGAG00000008314	1.40182	2.04259e-11	8.84966	9.46468	9.01763	9.25334	10.283	10.7128	10.4484	10.7493
ENSMGAG00000008060	ENSMGAG00000008060	ENSMGAG00000008060	1.18695	9.42151e-16	9.44831	9.53023	9.27064	9.57769	10.5699	10.7195	10.4378	10.8201
CAP2	ENSMGAG00000003075	ENSMGAG00000003075	-4.96568	5.87414e-05	10.2143	11.261	6.65843	9.41086	2.8014	6.44744	5.51094	4.13226
SPAG9	ENSMGAG00000008549	ENSMGAG00000008549	1.4456	5.91864e-12	9.03445	9.32656	8.66148	8.99773	10.1125	10.6038	10.5243	10.5605
CUL4B	ENSMGAG00000007563	ENSMGAG00000007563	0.770758	3.15661e-05	10.0353	10.0557	10.1386	10.0249	10.4401	11.0843	10.7555	10.973
ENSMGAG00000020173	ENSMGAG00000020173	ENSMGAG00000020173	-1.24282	0.0053796	11.382	11.0418	11.4275	11.9015	10.4835	9.05964	9.83917	10.9115
ENSMGAG00000003115	ENSMGAG00000003115	ENSMGAG00000003115	1.10402	8.39569e-07	9.68968	9.32128	9.24586	9.82378	10.5072	10.6474	10.387	10.9561
ENSMGAG00000012160	ENSMGAG00000012160	ENSMGAG00000012160	-0.845462	2.04561e-06	12.0732	12.0718	12.4669	11.9493	11.1315	11.362	11.225	11.4946
DHCR24	ENSMGAG00000011421	ENSMGAG00000011421	1.83526	0.0219362	8.08857	5.96913	7.68798	8.86686	7.99051	9.14982	9.40766	11.0038
ADAMTS1	ENSMGAG00000014497	ENSMGAG00000014497	-1.74556	0.0256883	9.76193	11.4889	8.84869	9.15778	7.1738	9.44464	7.45019	8.71429
ENSMGAG00000011387	ENSMGAG00000011387	ENSMGAG00000011387	1.66543	0.0137758	8.40869	7.54668	7.64651	8.83013	10.3221	8.45746	8.2787	10.7918
ENSMGAG00000001174	ENSMGAG00000001174	ENSMGAG00000001174	0.613753	1.05793e-07	10.013	10.0557	10.0055	10.0553	10.6006	10.6222	10.8264	10.506
ENSMGAG00000013239	ENSMGAG00000013239	ENSMGAG00000013239	1.18031	0.0201725	8.75714	9.19993	8.32008	9.47041	10.1843	9.4238	9.30046	11.0658
NUP214	ENSMGAG00000005609	ENSMGAG00000005609	0.589826	0.000181354	10.112	10.1688	10.2044	10.4108	10.97	10.7242	10.5881	10.9489
SLC33A1	ENSMGAG00000010750	ENSMGAG00000010750	0.86909	0.0326274	9.86483	9.17964	9.05616	9.67525	9.39978	10.8106	10.695	10.0848
MARF1	ENSMGAG00000006956	ENSMGAG00000006956	1.53983	2.43957e-38	8.96335	9.02907	8.88124	8.7882	10.4378	10.5091	10.3025	10.5457
PAK3	ENSMGAG00000006412	ENSMGAG00000006412	1.56987	1.0293e-16	8.78365	8.9423	8.78895	8.705	9.92129	10.5471	10.4894	10.4391
ENSMGAG00000007394	ENSMGAG00000007394	ENSMGAG00000007394	1.19063	2.60663e-15	9.40506	9.55068	9.45493	9.30778	10.4976	10.8802	10.4556	10.6054
ENSMGAG00000009144	ENSMGAG00000009144	ENSMGAG00000009144	1.74015	1.20547e-14	8.30271	8.9423	8.60197	8.7318	9.97552	10.5914	10.3626	10.5639
SHROOM2	ENSMGAG00000014720	ENSMGAG00000014720	1.91547	2.04347e-08	8.23297	8.44639	8.51245	8.1514	9.27733	10.789	10.3876	10.1412
ENSMGAG00000018580	ENSMGAG00000018580	ENSMGAG00000018580	-2.19982	0.00880798	9.09919	11.0093	11.1383	9.48623	9.53014	7.2019	5.8032	8.15305
ENSMGAG00000019308	ENSMGAG00000019308	ENSMGAG00000019308	-0.740302	1.65567e-06	11.9619	12.0568	12.1567	11.8671	11.5459	11.1344	11.2142	11.1667
ENSMGAG00000017157	ENSMGAG00000017157	ENSMGAG00000017157	-1.14005	0.0310522	11.6411	10.7263	9.15116	11.0348	10.093	9.41913	9.49854	9.87066
DTHD1	ENSMGAG00000012392	ENSMGAG00000012392	0.951848	0.000269642	9.14373	9.24803	9.45493	9.60934	10.8375	10.0826	10.1789	10.0335
ENSMGAG00000017779	ENSMGAG00000017779	ENSMGAG00000017779	1.61189	1.28801e-06	8.82069	8.41203	8.61493	8.97174	9.43271	10.8239	10.4444	10.2606
ENSMGAG00000003861	ENSMGAG00000003861	ENSMGAG00000003861	0.829227	0.000116362	10.0969	9.67387	9.70573	9.82999	10.2305	10.7514	10.6703	10.9162
ENSMGAG00000003112	ENSMGAG00000003112	ENSMGAG00000003112	4.30813	2.3064e-05	4.81096	5.41636	4.94877	4.63584	5.10662	9.65397	10.3478	5.9694
FHL2	ENSMGAG00000014821	ENSMGAG00000014821	-7.38886	1.18831e-13	9.62624	11.2134	4.94877	9.86873	2.63886	3.55729	3.89528	2.92783
ENSMGAG00000005683	ENSMGAG00000005683	ENSMGAG00000005683	0.965251	2.6566e-10	9.52662	9.60384	9.40854	9.42187	10.3395	10.5396	10.6686	10.2263
ENSMGAG00000001121	ENSMGAG00000001121	ENSMGAG00000001121	1.08732	2.13277e-10	9.488	9.73074	9.16885	9.4651	10.3641	10.6313	10.5529	10.6732
ENSMGAG00000017730	ENSMGAG00000017730	ENSMGAG00000017730	0.933916	3.83599e-05	9.58592	9.55068	9.48583	9.98466	10.1365	10.8353	10.6776	10.645
VPS4B	ENSMGAG00000004729	ENSMGAG00000004729	0.80349	5.09847e-11	9.89293	9.71673	9.97735	9.88673	10.5124	10.7917	10.7149	10.658
ENSMGAG00000014200	ENSMGAG00000014200	ENSMGAG00000014200	1.17726	2.17952e-06	9.26157	9.01278	9.03702	9.42187	9.86724	10.6564	10.623	10.1675
NUP98	ENSMGAG00000015286	ENSMGAG00000015286	0.680593	1.85973e-11	9.95922	10.121	10.0267	10.0213	10.7605	10.7953	10.7011	10.5818
SPACA9	ENSMGAG00000006076	ENSMGAG00000006076	0.605742	0.0307353	9.51988	9.64034	9.76701	9.83412	10.687	9.97844	10.551	9.77731
ENSMGAG00000008814	ENSMGAG00000008814	ENSMGAG00000008814	1.16439	1.23354e-11	9.30142	9.61683	9.2291	9.24716	10.242	10.7013	10.5547	10.5352
FSD1L	ENSMGAG00000007752	ENSMGAG00000007752	0.59964	0.0320874	9.62833	9.66139	9.9018	10.1822	10.9397	10.0796	10.2833	10.3807
ENSMGAG00000002812	ENSMGAG00000002812	ENSMGAG00000002812	1.3274	2.58088e-14	8.99286	9.29996	9.14819	9.20635	10.1778	10.756	10.4836	10.477
DIO2	ENSMGAG00000012940	ENSMGAG00000012940	5.62433	0.00273182	3.83953	4.95311	2	4.1971	4.0555	11.1344	8.03295	5.1893
GALNT1	ENSMGAG00000006639	ENSMGAG00000006639	-1.01997	0.00505911	11.0293	11.2198	11.8537	10.8028	10.7568	10.3684	9.6185	10.0812
MGP	ENSMGAG00000011815	ENSMGAG00000011815	-3.3896	6.13314e-07	11.1608	10.6494	9.1747	10.3017	4.94207	7.55695	7.98274	6.4875
ENSMGAG00000004327	ENSMGAG00000004327	ENSMGAG00000004327	1.91426	1.07684e-07	7.82248	8.47995	8.07948	8.06974	8.95341	10.2016	10.4371	10.1389
MCAM	ENSMGAG00000002474	ENSMGAG00000002474	-4.76359	1.26364e-12	10.2995	11.1868	8.65731	9.71831	3.92047	6.29259	6.01789	5.15317
ENSMGAG00000012807	ENSMGAG00000012807	ENSMGAG00000012807	1.42284	9.76635e-24	8.77613	8.96618	8.96461	8.97921	10.0851	10.3996	10.4791	10.3631
GRHL2	ENSMGAG00000012259	ENSMGAG00000012259	1.73007	8.44176e-16	8.48452	8.77083	8.19906	8.45459	9.82651	10.1348	10.3938	10.4107
ENSMGAG00000016492	ENSMGAG00000016492	ENSMGAG00000016492	0.606345	0.00293782	10.0018	9.89081	9.86067	10.0122	10.1685	10.7327	10.8172	10.3758
ENSMGAG00000022641	ENSMGAG00000022641	ENSMGAG00000022641	3.13808	0.000272437	6.69653	6.09823	4.42847	7.62182	7.08187	10.6242	10.1725	8.79857
TBC1D30	ENSMGAG00000010270	ENSMGAG00000010270	0.712941	6.98536e-05	10.2074	10.0316	10.1857	10.1461	10.8415	11.1535	10.5161	10.843
CCDC50	ENSMGAG00000007352	ENSMGAG00000007352	1.14902	1.92503e-05	9.26157	9.67594	8.67392	9.25334	10.5065	10.1233	10.2669	10.6547
ENSMGAG00000004758	ENSMGAG00000004758	ENSMGAG00000004758	0.61765	0.000751804	10.3345	10.1993	9.93491	10.3121	10.5607	11.0725	10.7804	10.8208
ENSMGAG00000003606	ENSMGAG00000003606	ENSMGAG00000003606	-1.13842	0.000709928	11.1615	11.9488	11.5026	11.5658	10.2942	10.4668	9.70954	10.9898
ENSMGAG00000006438	ENSMGAG00000006438	ENSMGAG00000006438	0.625171	1.90377e-10	10.0447	10.1285	10.0961	9.95465	10.5964	10.6344	10.7248	10.7621
ENSMGAG00000011235	ENSMGAG00000011235	ENSMGAG00000011235	0.912642	8.68103e-15	9.52662	9.45024	9.65225	9.65905	10.5832	10.3241	10.4862	10.5247
ENSMGAG00000013705	ENSMGAG00000013705	ENSMGAG00000013705	-1.05234	2.83846e-08	11.7574	11.8431	12.1986	12.0477	11.023	10.8929	10.5839	11.13
ENSMGAG00000013077	ENSMGAG00000013077	ENSMGAG00000013077	-1.34932	3.07338e-11	11.448	11.7887	11.095	11.2784	10.2561	9.96568	10.1524	9.91584
WNT5A	ENSMGAG00000022993	ENSMGAG00000022993	-1.86037	4.50722e-06	10.9141	11.1038	11.4548	10.8995	9.19927	7.98131	9.38713	9.87205
ENSMGAG00000010565	ENSMGAG00000010565	ENSMGAG00000010565	0.957979	0.00375233	8.96665	9.15314	9.37845	9.33133	10.8186	9.71814	9.65904	10.1664
DDX6	ENSMGAG00000004123	ENSMGAG00000004123	0.840668	4.20115e-08	9.79953	9.81956	9.51378	10.0195	10.5364	10.7523	10.5863	10.6636
ENSMGAG00000012969	ENSMGAG00000012969	ENSMGAG00000012969	1.97248	9.76538e-07	7.99445	8.7474	7.92152	8.3775	9.86149	11.0843	9.93943	9.67113
ENSMGAG00000019599	ENSMGAG00000019599	ENSMGAG00000019599	1.2862	4.25858e-11	8.81336	9.31332	9.13625	9.12446	10.6259	10.3191	10.0706	10.478
ENTPD5	ENSMGAG00000012613	ENSMGAG00000012613	2.17408	6.67409e-09	8.10668	7.5376	7.92152	8.37184	9.20109	10.3984	9.97105	10.7086
NDST2	ENSMGAG00000006432	ENSMGAG00000006432	1.18353	3.75757e-07	9.38046	8.96618	8.85962	9.32841	9.89001	10.497	10.5529	10.2859
ENSMGAG00000011689	ENSMGAG00000011689	ENSMGAG00000011689	0.605326	0.0325763	10.0741	10.2599	9.87151	10.3587	10.8904	10.7845	10.091	11.0821
LRRC31	ENSMGAG00000010272	ENSMGAG00000010272	2.16829	0.0050026	7.32087	8.01413	7.14898	7.71429	8.4271	11.2194	7.83691	8.816
ACTR1A	ENSMGAG00000010274	ENSMGAG00000010274	0.982432	1.69557e-06	9.73889	9.59511	9.16885	9.48098	10.1241	10.5945	10.5608	10.6245
BRWD3	ENSMGAG00000004860	ENSMGAG00000004860	1.16988	1.31082e-09	9.02495	9.47185	8.96123	9.36024	10.1722	10.5514	10.5117	10.2702
ENSMGAG00000014688	ENSMGAG00000014688	ENSMGAG00000014688	1.5144	0.000137382	8.86037	8.49879	8.22747	9.03047	9.06165	10.6878	10.3821	10.1844
CD63	ENSMGAG00000022983	ENSMGAG00000022983	-0.798931	0.0001083	12.2553	11.8477	11.5696	12.1268	11.1646	11.0695	11.0752	11.3722
PRR14L	ENSMGAG00000018203	ENSMGAG00000018203	1.58163	9.35232e-19	8.2816	8.71152	8.94422	8.82184	10.1759	10.3304	10.3278	10.2901
TMEM87A	ENSMGAG00000011436	ENSMGAG00000011436	0.602	0.000630149	10.3357	10.2405	10.4043	10.1544	10.8357	11.0784	10.5486	11.0314
ENSMGAG00000006476	ENSMGAG00000006476	ENSMGAG00000006476	-0.894787	3.02146e-10	12.018	11.7805	12.0526	12.0697	10.9694	10.9213	11.2181	11.2277
ENSMGAG00000015535	ENSMGAG00000015535	ENSMGAG00000015535	2.04337	0.00114359	8.10067	7.18904	6.88933	8.60226	8.2866	10.7109	10.2197	9.21036
ENSMGAG00000008511	ENSMGAG00000008511	ENSMGAG00000008511	0.642154	1.3733e-07	10.2074	9.89259	10.0884	10.1577	10.6824	10.8088	10.6399	10.7903
ENSMGAG00000001606	ENSMGAG00000001606	ENSMGAG00000001606	0.627239	0.0012635	10.2171	9.79691	9.8643	9.74924	10.2411	10.5546	10.7242	10.6146
ENSMGAG00000006053	ENSMGAG00000006053	ENSMGAG00000006053	1.32553	4.85517e-15	8.84247	9.35008	9.01111	9.14122	10.2314	10.5799	10.3535	10.4825
ENSMGAG00000002751	ENSMGAG00000002751	ENSMGAG00000002751	1.74432	2.58148e-18	8.42321	8.80906	8.36681	8.62626	9.97018	10.4359	10.1932	10.5387
EEA1	ENSMGAG00000011316	ENSMGAG00000011316	0.790376	0.00468789	9.85594	9.64669	9.20358	10.0068	10.0703	10.409	10.5262	10.8662
ITSN2	ENSMGAG00000014061	ENSMGAG00000014061	0.711714	1.97925e-05	9.78648	9.83632	9.7728	10.0249	10.4991	10.3538	10.5143	10.855
PSMB1	ENSMGAG00000012188	ENSMGAG00000012188	-0.630833	0.0361155	11.9164	10.9064	11.1458	11.0702	10.3803	10.7402	10.8284	10.7583
ENSMGAG00000008764	ENSMGAG00000008764	ENSMGAG00000008764	1.35685	3.07992e-09	9.16116	9.25081	8.53989	9.11092	10.0792	10.5266	10.2995	10.6029
FAM234B	ENSMGAG00000011873	ENSMGAG00000011873	0.692449	0.043671	10.4142	10.0105	9.38603	10.3815	10.4872	11.2612	10.4772	10.802
STEAP3	ENSMGAG00000012322	ENSMGAG00000012322	-0.662146	0.0275453	12.0124	11.2768	10.95	11.1853	10.753	10.681	10.5566	10.9898
ENSMGAG00000013144	ENSMGAG00000013144	ENSMGAG00000013144	-4.10264	4.21356e-06	9.17553	11.1567	7.30642	8.41656	4.29268	6.83186	5.62758	4.82605
ENSMGAG00000004701	ENSMGAG00000004701	ENSMGAG00000004701	-0.592045	0.000315189	12.0268	11.9198	11.5812	12.0172	11.4882	11.1861	11.2873	11.2423
ENSMGAG00000010712	ENSMGAG00000010712	ENSMGAG00000010712	0.699343	0.00321035	9.79022	9.58413	9.61617	9.88275	9.85572	10.4312	10.6353	10.6286
ENSMGAG00000005931	ENSMGAG00000005931	ENSMGAG00000005931	0.675804	0.0258848	9.85772	9.90146	9.98402	10.1511	10.8937	10.9221	9.81375	10.7256
ENSMGAG00000014601	ENSMGAG00000014601	ENSMGAG00000014601	0.93606	4.84585e-06	9.77332	9.89437	9.53894	9.59968	10.5204	11.0032	10.3371	10.6237
SLC6A6	ENSMGAG00000007825	ENSMGAG00000007825	1.48413	0.000569927	8.03914	8.73553	8.16422	8.55803	9.22456	8.96023	10.1693	10.5579
MFSD13A	ENSMGAG00000010269	ENSMGAG00000010269	0.853301	4.56442e-06	9.61151	9.71271	9.14522	9.48623	10.1852	10.2836	10.5559	10.364
NUP153	ENSMGAG00000003139	ENSMGAG00000003139	0.596745	0.00106217	9.73113	10.1255	10.0234	9.91038	10.8328	10.4336	10.3521	10.5326
TES	ENSMGAG00000008969	ENSMGAG00000008969	-1.03595	0.0486193	10.3319	11.5595	9.83321	9.93749	9.72127	9.13849	8.94904	10.1424
MDM2	ENSMGAG00000010513	ENSMGAG00000010513	0.904546	2.10981e-12	9.48107	9.65511	9.38603	9.34297	10.3304	10.3865	10.5003	10.2606
ENSMGAG00000003166	ENSMGAG00000003166	ENSMGAG00000003166	1.24849	1.27839e-17	9.19541	9.10785	8.88124	9.16435	10.1028	10.4656	10.3731	10.3739
ENSMGAG00000010570	ENSMGAG00000010570	ENSMGAG00000010570	1.16092	2.95655e-05	8.85324	9.19127	8.87407	9.11092	10.5762	9.68154	9.77739	10.4306
RC3H2	ENSMGAG00000007984	ENSMGAG00000007984	1.38216	8.16358e-22	8.60407	8.8463	8.84503	9.05543	10.3195	10.2245	10.245	10.0788
ENSMGAG00000002050	ENSMGAG00000002050	ENSMGAG00000002050	1.56544	3.40702e-06	9.00256	8.66642	8.54893	8.85878	9.78582	11.0575	9.96368	10.1821
ENSMGAG00000009695	ENSMGAG00000009695	ENSMGAG00000009695	0.90137	5.67732e-08	9.62833	9.25358	9.54798	9.72054	10.2544	10.4173	10.4609	10.6254
NBAS	ENSMGAG00000014024	ENSMGAG00000014024	0.615524	0.00170485	9.9273	10.0284	9.90532	10.1478	10.2701	10.9254	10.6933	10.5087
ENSMGAG00000001590	ENSMGAG00000001590	ENSMGAG00000001590	-1.4099	0.00600833	10.1105	11.0946	11.2084	10.8636	10.3955	8.22027	9.13296	9.30602
LARP4B	ENSMGAG00000005472	ENSMGAG00000005472	0.994604	2.1309e-06	9.23711	9.53251	9.85886	9.34297	10.479	10.7754	10.3206	10.3992
ENSMGAG00000008574	ENSMGAG00000008574	ENSMGAG00000008574	0.851463	4.27841e-06	9.46946	9.28104	9.53212	9.3688	10.5035	10.1975	10.3821	9.89957
GAPVD1	ENSMGAG00000008525	ENSMGAG00000008525	0.796369	2.11035e-07	9.58377	9.68419	9.70976	9.50448	10.1164	10.4577	10.5754	10.4761
ENSMGAG00000006085	ENSMGAG00000006085	ENSMGAG00000006085	1.45981	8.96259e-10	8.58267	8.24917	8.83768	8.82599	9.95191	9.69899	10.2412	10.3837
ENSMGAG00000004337	ENSMGAG00000004337	ENSMGAG00000004337	-0.937459	0.00799417	11.2558	11.153	11.5377	11.3195	10.9907	9.57006	10.0217	10.5742
EPS8L2	ENSMGAG00000003800	ENSMGAG00000003800	1.01265	0.000159286	9.06255	9.1382	9.76701	9.3631	10.1067	10.2245	10.2182	10.8107
NECTIN1	ENSMGAG00000002372	ENSMGAG00000002372	1.28067	0.00056139	9.13787	8.46566	8.24425	9.066	9.77851	9.37398	10.1467	10.6138
NEO1	ENSMGAG00000001915	ENSMGAG00000001915	0.961159	5.29845e-10	9.50175	9.39853	9.28152	9.52505	10.2856	10.2259	10.3414	10.6547
ENSMGAG00000000811	ENSMGAG00000000811	ENSMGAG00000000811	-0.902372	1.85418e-13	11.8178	11.8505	12.0426	11.7938	10.8999	10.8353	11.0748	11.0863
SH3BGRL2	ENSMGAG00000013761	ENSMGAG00000013761	0.964221	0.00065873	9.64907	9.38846	9.65852	9.19356	9.80511	10.8811	10.4451	10.4577
ENSMGAG00000007048	ENSMGAG00000007048	ENSMGAG00000007048	0.915297	0.00407468	9.71154	9.39602	8.56237	9.25026	9.8075	10.0391	10.4746	10.3749
ENSMGAG00000007963	ENSMGAG00000007963	ENSMGAG00000007963	2.20135	2.38147e-12	7.66844	7.61732	7.67978	8.19698	9.18645	10.0268	10.0714	10.4202
AREL1	ENSMGAG00000012699	ENSMGAG00000012699	0.689405	0.00187437	9.52886	10.2008	10.1281	9.71831	10.5951	10.8204	10.4907	10.5024
LCOR	ENSMGAG00000009950	ENSMGAG00000009950	1.41375	5.04799e-15	8.67861	9.02258	8.54442	8.96799	10.3931	10.1075	10.0323	10.325
KIF13A	ENSMGAG00000002694	ENSMGAG00000002694	0.688754	0.000360103	9.74854	9.88007	9.80897	9.71384	10.1778	10.3166	10.4952	10.8287
TRPM7	ENSMGAG00000007383	ENSMGAG00000007383	0.591971	0.0166828	10.2623	10.0605	10.1114	9.9976	10.2134	11.14	10.656	10.6499
GOLPH3L	ENSMGAG00000000741	ENSMGAG00000000741	-0.825588	0.00169045	11.7207	11.5111	11.3592	11.5862	11.1914	10.2432	10.453	10.8309
ENSMGAG00000003902	ENSMGAG00000003902	ENSMGAG00000003902	1.37908	7.55918e-07	9.06564	8.90042	8.66979	9.3688	10.1787	10.9113	10.0481	10.2849
ENSMGAG00000008450	ENSMGAG00000008450	ENSMGAG00000008450	0.928439	6.77697e-12	9.26694	9.31863	9.59452	9.5276	10.2456	10.4067	10.4661	10.3015
ENSMGAG00000008873	ENSMGAG00000008873	ENSMGAG00000008873	1.92988	7.66126e-34	8.19397	8.2436	8.22184	8.04859	9.81704	10.0752	10.1286	10.3158
TEC	ENSMGAG00000012004	ENSMGAG00000012004	0.723897	0.00101214	9.69169	10.0573	9.76119	10.2655	10.5328	10.9155	10.4217	10.8122
TSC1	ENSMGAG00000006080	ENSMGAG00000006080	1.12734	3.78332e-20	8.99286	9.06742	9.26791	9.26256	10.3714	10.2589	10.2848	10.172
ENSMGAG00000022039	ENSMGAG00000022039	ENSMGAG00000022039	-7.86774	4.40068e-06	9.59877	11.0208	5.37168	9.03047	2	3.25572	3.69597	2
MON2	ENSMGAG00000010123	ENSMGAG00000010123	0.758036	1.33522e-06	9.82345	9.76615	9.55696	9.71831	10.1998	10.4747	10.5143	10.6724
AP3B1	ENSMGAG00000016635	ENSMGAG00000016635	0.642177	0.00026215	10.109	9.69852	9.61617	10.0641	10.4524	10.4758	10.5274	10.6482
ENSMGAG00000019958	ENSMGAG00000019958	ENSMGAG00000019958	0.610901	1.24729e-06	9.91194	9.94674	10.0218	10.1478	10.4775	10.6414	10.5675	10.7733
ENSMGAG00000003316	ENSMGAG00000003316	ENSMGAG00000003316	-0.771157	0.0215472	10.8794	11.0208	11.6827	10.98	10.91	9.90181	10.1137	10.4997
CCK	ENSMGAG00000022911	ENSMGAG00000022911	-3.68256	0.00999696	11.0341	8.19246	3.97164	8.33736	4.58829	6.29259	4.3219	6.71521
ENSMGAG00000004537	ENSMGAG00000004537	ENSMGAG00000004537	-0.604982	0.0235197	11.9092	11.0313	11.0756	11.4197	10.6047	10.756	10.8915	10.925
APOA1	ENSMGAG00000003169	ENSMGAG00000003169	-2.61171	1.71491e-07	10.9654	10.7667	9.60105	10.6308	6.63048	8.20948	8.70981	7.62949
ENSMGAG00000009792	ENSMGAG00000009792	ENSMGAG00000009792	1.41479	2.27163e-13	8.84607	8.94573	8.5801	8.56798	9.77851	10.2771	10.317	10.1731
ENSMGAG00000011317	ENSMGAG00000011317	ENSMGAG00000011317	1.76404	4.71794e-35	8.37422	8.23801	8.3719	8.53286	9.91353	10.1948	10.136	10.2702
IDE	ENSMGAG00000009110	ENSMGAG00000009110	1.00882	3.33778e-06	9.51763	9.29727	9.26517	9.2316	9.86034	10.6424	10.4464	10.2901
ENSMGAG00000008230	ENSMGAG00000008230	ENSMGAG00000008230	0.653951	0.000122363	9.75429	9.7564	9.94692	9.87476	10.6973	10.3014	10.2496	10.6442
ENSMGAG00000013989	ENSMGAG00000013989	ENSMGAG00000013989	1.76073	4.11514e-17	8.57402	8.35115	7.95589	8.26583	9.72634	10.2002	10.2428	9.98041
ENSMGAG00000013423	ENSMGAG00000013423	ENSMGAG00000013423	1.46036	3.28245e-08	8.33379	9.24524	8.5579	8.87889	9.9246	10.3901	10.1548	10.4605
ENSMGAG00000007723	ENSMGAG00000007723	ENSMGAG00000007723	1.2469	1.04291e-06	9.01859	8.8278	8.88838	9.27476	10.1106	10.0811	9.90421	10.7606
ENSMGAG00000002656	ENSMGAG00000002656	ENSMGAG00000002656	1.14269	0.00747734	9.25617	8.39705	8.17593	9.13454	9.89564	8.96344	10.1765	10.3924
TPM4	ENSMGAG00000005761	ENSMGAG00000005761	-1.83778	6.67883e-07	10.6382	11.3218	10.6093	10.0231	8.33054	9.20785	9.26788	8.53987
ENSMGAG00000021353	ENSMGAG00000021353	ENSMGAG00000021353	-2.91925	3.39173e-09	10.3434	11.0907	8.99468	9.41638	7.16636	7.71014	6.80939	7.38661
PANK3	ENSMGAG00000002371	ENSMGAG00000002371	1.85741	1.73826e-10	8.02651	8.15139	8.15241	8.14477	9.08157	10.2084	10.2182	10.0691
ENSMGAG00000002160	ENSMGAG00000002160	ENSMGAG00000002160	1.10817	1.97554e-08	8.80599	8.86093	9.08128	9.05543	10.0542	9.64999	10.3264	10.1145
ENSMGAG00000011471	ENSMGAG00000011471	ENSMGAG00000011471	2.89418	1.02962e-05	7.04847	5.53058	6.75526	7.15185	7.36795	10.3587	10.0489	9.09606
PITPNM2	ENSMGAG00000003421	ENSMGAG00000003421	2.55165	2.01943e-08	7.30003	7.77242	6.62465	7.96071	9.09339	10.7854	9.7238	9.98041
ENSMGAG00000010221	ENSMGAG00000010221	ENSMGAG00000010221	1.20422	8.49348e-10	9.1408	9.33968	9.03702	9.12109	10.0999	10.7421	10.2519	10.2765
ENSMGAG00000005698	ENSMGAG00000005698	ENSMGAG00000005698	-1.04254	2.99185e-26	11.8486	11.7558	11.8501	11.62	10.6581	10.7233	10.7555	10.7844
ENSMGAG00000007258	ENSMGAG00000007258	ENSMGAG00000007258	0.601079	0.0260751	10.0509	9.9587	9.9228	10.0321	10.6601	10.581	9.93	10.9993
PHIP	ENSMGAG00000017022	ENSMGAG00000017022	1.34657	6.81885e-10	8.39892	8.84262	9.01438	9.00507	9.89564	10.0885	10.2073	10.4494
ALG12	ENSMGAG00000007824	ENSMGAG00000007824	1.07027	1.59091e-05	9.20945	8.83152	8.85235	9.30481	9.60773	10.2312	10.421	10.1378
ENSMGAG00000015042	ENSMGAG00000015042	ENSMGAG00000015042	1.0909	0.0282686	9.38788	8.60255	8.51706	9.28685	9.40295	10.941	10.1613	9.13131
ENSMGAG00000006504	ENSMGAG00000006504	ENSMGAG00000006504	1.68289	0.00023141	8.15969	8.30909	8.28267	8.30204	8.70901	10.7872	10.0585	9.37431
MRPS11	ENSMGAG00000008763	ENSMGAG00000008763	-0.620426	0.00297078	11.8278	11.2843	11.4244	11.6032	10.963	10.5715	11.0304	11.0983
ATP8A1	ENSMGAG00000012135	ENSMGAG00000012135	2.30402	9.76538e-07	7.61883	7.51002	7.5687	7.59288	8.25538	10.6303	9.96645	9.65991
ENSMGAG00000017134	ENSMGAG00000017134	ENSMGAG00000017134	-2.45038	1.07645e-09	9.54445	10.7173	11.0764	9.77952	7.83493	8.24687	7.58132	8.18471
ENSMGAG00000017694	ENSMGAG00000017694	ENSMGAG00000017694	1.91659	9.45217e-21	7.9281	8.48468	8.07323	8.34316	10.0431	10.207	9.83716	10.365
ERLIN2	ENSMGAG00000001925	ENSMGAG00000001925	0.962808	6.36329e-12	9.31706	9.33182	9.45012	9.04122	10.187	10.2642	10.3842	10.1596
LRP12	ENSMGAG00000012372	ENSMGAG00000012372	1.46915	3.16924e-08	8.73403	8.97293	8.39713	8.83426	9.61185	10.562	10.1629	10.3441
ENSMGAG00000003249	ENSMGAG00000003249	ENSMGAG00000003249	2.08322	0.0284591	7.10962	7.79545	5.33036	6.31511	5.30939	8.52425	10.1813	8.69242
ENSMGAG00000021023	ENSMGAG00000021023	ENSMGAG00000021023	-2.83893	1.9825e-07	10.9429	9.63822	10.6891	10.0031	7.76276	6.35262	6.77608	8.51518
PIK3R6	ENSMGAG00000002970	ENSMGAG00000002970	1.15716	0.000779861	8.77613	8.5762	8.21049	8.72736	9.4512	8.99204	10.3199	9.85388
SMAD2	ENSMGAG00000001351	ENSMGAG00000001351	0.884238	0.00202331	9.53333	9.71673	9.37083	9.32548	9.98295	10.9287	10.3835	9.99324
PRELP	ENSMGAG00000019183	ENSMGAG00000019183	-2.32669	0.0034818	10.9696	10.6807	9.16885	10.4327	4.67474	8.57553	8.83438	8.05854
EP400	ENSMGAG00000001936	ENSMGAG00000001936	0.622677	2.27381e-05	10.0066	10.0809	9.68129	9.96221	10.4917	10.5641	10.4596	10.7164
ENSMGAG00000000771	ENSMGAG00000000771	ENSMGAG00000000771	-2.49032	2.16965e-05	10.3749	11.129	9.56589	9.71159	7.21044	8.60874	8.28759	6.35063
ENSMGAG00000021605	ENSMGAG00000021605	ENSMGAG00000021605	1.18791	1.62739e-06	8.45655	8.67886	9.09984	9.09381	10.3682	9.6932	10.0559	9.95309
RNF144B	ENSMGAG00000002605	ENSMGAG00000002605	4.12936	3.41472e-12	5.96476	5.00673	4.83521	6.3616	8.23773	10.6303	9.76789	9.14977
LUC7L3	ENSMGAG00000008655	ENSMGAG00000008655	-0.632409	9.61395e-07	11.7588	11.9755	11.9468	11.7794	11.4299	11.1186	11.182	11.1958
FEM1A	ENSMGAG00000006189	ENSMGAG00000006189	0.902183	3.32472e-08	9.51537	9.55967	9.28963	9.44904	10.0309	10.5113	10.4217	10.4145
CCDC149	ENSMGAG00000012469	ENSMGAG00000012469	1.51576	2.77249e-11	8.42802	8.76695	8.42684	8.75375	10.3698	9.99423	9.64872	10.3138
ATP11C	ENSMGAG00000003966	ENSMGAG00000003966	1.54281	6.4715e-12	8.29746	8.99631	8.58889	8.5124	9.82887	10.4114	10.1701	10.1527
DOP1B	ENSMGAG00000014540	ENSMGAG00000014540	2.02282	6.55852e-13	7.89375	8.07187	8.06065	8.39995	9.97339	10.7118	9.75085	9.85388
TWF1	ENSMGAG00000009523	ENSMGAG00000009523	1.42232	2.61186e-13	8.55655	9.01932	8.89193	8.78394	10.1327	10.309	9.94037	10.5078
SYNPO2	ENSMGAG00000010819	ENSMGAG00000010819	-4.61534	2.60899e-06	9.8143	10.9421	5.9372	9.44365	3.0801	5.56381	6.33626	4.7312
ATG2B	ENSMGAG00000013215	ENSMGAG00000013215	1.48162	4.74022e-17	8.62097	8.76695	8.56682	8.59255	9.72127	10.29	10.2182	10.1538
ENSMGAG00000018061	ENSMGAG00000018061	ENSMGAG00000018061	-0.773618	5.41537e-06	11.6421	11.7509	12.1589	11.6671	11.0219	11.0148	10.9783	11.1701
ENSMGAG00000007499	ENSMGAG00000007499	ENSMGAG00000007499	1.62791	2.22856e-23	8.41839	8.50346	8.66148	8.54802	9.89789	10.2913	10.027	10.3511
DERL1	ENSMGAG00000012586	ENSMGAG00000012586	0.759686	6.57494e-05	9.79581	9.50483	9.65015	9.71384	10.0613	10.4769	10.3918	10.7063
ENSMGAG00000005012	ENSMGAG00000005012	ENSMGAG00000005012	1.28032	3.5426e-13	8.91962	9.02907	8.69849	9.2316	10.0802	10.4451	10.1532	10.3179
ENSMGAG00000011131	ENSMGAG00000011131	ENSMGAG00000011131	1.39464	2.63744e-10	8.56531	8.5673	8.50318	8.61191	9.6722	10.1588	10.2752	9.55305
ENSMGAG00000021302	ENSMGAG00000021302	ENSMGAG00000021302	-1.35138	0.00651367	10.3306	10.3168	11.37	10.1886	9.87639	8.53292	8.38195	9.75639
ENSMGAG00000002852	ENSMGAG00000002852	ENSMGAG00000002852	1.01817	1.32063e-08	8.91962	9.07057	9.33211	9.53776	10.3018	10.1824	10.1994	10.3004
HIBCH	ENSMGAG00000006218	ENSMGAG00000006218	0.670008	0.000132705	9.72919	9.59948	9.8146	9.81127	10.0339	10.4679	10.4965	10.5784
ENSMGAG00000012208	ENSMGAG00000012208	ENSMGAG00000012208	-0.705779	0.000109589	11.849	11.6974	11.6822	11.9166	10.7412	10.9772	11.235	11.3166
PTGS2	ENSMGAG00000001287	ENSMGAG00000001287	1.98438	0.000279939	8.35919	6.54133	6.51829	8.0906	9.89901	9.07159	10.0314	9.02537
ARL 3.00	ENSMGAG00000010320	ENSMGAG00000010320	0.70892	8.09088e-05	9.55108	9.44053	9.40108	9.48885	10.2305	10.1921	10.4197	9.79501
ENSMGAG00000002885	ENSMGAG00000002885	ENSMGAG00000002885	1.06606	2.68007e-08	8.98309	9.58413	9.03059	9.17415	10.3078	10.2524	10.1095	10.4116
ZNF652	ENSMGAG00000002434	ENSMGAG00000002434	0.737541	4.57751e-05	9.78273	9.54162	9.66269	9.8647	10.1135	10.5663	10.419	10.6571
ENSMGAG00000009023	ENSMGAG00000009023	ENSMGAG00000009023	1.94657	1.0293e-16	8.16546	7.7172	7.81323	8.07673	9.36119	9.99894	10.1385	9.9239
ENSMGAG00000018578	ENSMGAG00000018578	ENSMGAG00000018578	0.746341	0.037052	9.26157	10.3496	9.9228	9.55536	10.2916	11.0317	10.117	10.6819
ENSMGAG00000001182	ENSMGAG00000001182	ENSMGAG00000001182	-1.63083	0.0301621	9.0376	10.3625	11.1172	9.19677	8.32051	9.76123	7.14565	7.52734
NAV2	ENSMGAG00000020230	ENSMGAG00000020230	1.97688	1.96966e-11	7.77797	8.08439	7.70425	8.13811	9.1321	10.2655	10.1054	9.84824
NEK9	ENSMGAG00000012746	ENSMGAG00000012746	0.79866	5.26389e-05	9.22611	9.90852	9.6375	9.37731	10.4215	10.4301	10.2669	10.3015
ENSMGAG00000019330	ENSMGAG00000019330	ENSMGAG00000019330	-1.85044	0.000694078	10.9538	10.3521	9.84058	10.7216	8.31042	7.87615	9.78159	7.73103
PTPN21	ENSMGAG00000013002	ENSMGAG00000013002	2.16022	0.000324291	7.13337	8.26576	7.19574	7.68717	8.66744	10.9772	8.97128	9.23217
ENSMGAG00000013358	ENSMGAG00000013358	ENSMGAG00000013358	1.43182	0.0366144	6.95827	7.94714	8.49386	7.22911	7.32849	8.44373	10.1613	9.44512
ENSMGAG00000013977	ENSMGAG00000013977	ENSMGAG00000013977	0.82073	6.36405e-05	9.53556	9.49314	9.55247	9.62133	9.95191	10.4243	10.2781	10.7179
ENSMGAG00000021813	ENSMGAG00000021813	ENSMGAG00000021813	1.16651	7.49033e-09	9.04701	8.92151	8.93391	8.99035	9.71107	10.4266	10.2885	10.011
QSER1	ENSMGAG00000001361	ENSMGAG00000001361	1.41857	3.33293e-09	8.55655	8.88618	8.70658	8.49686	9.48898	10.2365	10.1336	10.323
SLC31A1	ENSMGAG00000001774	ENSMGAG00000001774	0.944312	0.010703	9.2723	9.35008	9.77858	9.22847	9.89789	11.1322	9.98752	10.0557
ENSMGAG00000006673	ENSMGAG00000006673	ENSMGAG00000006673	0.654181	0.0129819	9.95589	9.58192	9.33733	9.84439	9.81823	10.5841	10.4836	10.4049
CRISPLD2	ENSMGAG00000007172	ENSMGAG00000007172	-3.40767	0.000811846	9.80693	10.9361	7.16082	9.32548	3.20156	7.78468	6.32478	5.59151
CARHSP1	ENSMGAG00000018860	ENSMGAG00000018860	1.12683	0.0156864	9.04388	8.65806	8.70254	9.39418	8.86883	10.8904	10.0349	9.93857
USP7	ENSMGAG00000008497	ENSMGAG00000008497	0.73079	1.94688e-06	9.70957	9.73472	9.76894	9.54785	10.146	10.6222	10.4311	10.4485
ENSMGAG00000017971	ENSMGAG00000017971	ENSMGAG00000017971	1.24081	0.000438901	8.17121	7.89122	9.10597	8.93378	9.69306	9.66979	10.2397	9.68859
TRIM25	ENSMGAG00000008272	ENSMGAG00000008272	1.40839	8.97593e-21	8.80968	8.8463	8.52166	8.59255	10.25	10.0899	9.89745	10.1389
B3GNT2	ENSMGAG00000015914	ENSMGAG00000015914	1.82354	0.000257986	8.15969	8.02716	7.87199	7.85905	8.4395	10.7327	9.86217	9.14977
ENSMGAG00000008541	ENSMGAG00000008541	ENSMGAG00000008541	0.817175	1.67854e-10	9.65113	9.57529	9.49521	9.58995	10.4722	10.4565	10.1572	10.4651
ENSMGAG00000015054	ENSMGAG00000015054	ENSMGAG00000015054	2.33416	0.013175	8.29746	7.97431	5.00237	6.26707	6.69396	10.5353	9.07079	10.2479
ENSMGAG00000005988	ENSMGAG00000005988	ENSMGAG00000005988	3.18511	0.000387953	5.96476	6.42799	6.23458	5.87679	6.08492	10.5168	9.64412	6.76394
ENSMGAG00000011275	ENSMGAG00000011275	ENSMGAG00000011275	0.725879	0.0492503	9.8595	9.10478	8.59762	9.25334	9.50971	10.0899	10.3993	9.84116
ERO1B	ENSMGAG00000011803	ENSMGAG00000011803	1.93093	8.05199e-05	8.68666	7.70913	7.42891	8.04859	8.7013	10.6653	9.65904	10.1596
ENSMGAG00000015167	ENSMGAG00000015167	ENSMGAG00000015167	1.10871	2.33544e-07	8.57402	8.67058	9.2291	9.12446	10.1336	9.87988	10.1548	9.9239
ENSMGAG00000018097	ENSMGAG00000018097	ENSMGAG00000018097	-1.75979	0.0138885	8.25479	11.0728	9.95373	9.27172	9.22277	7.9231	7.90782	7.04595
FHL1	ENSMGAG00000003498	ENSMGAG00000003498	-2.82523	0.000644944	10.419	10.7851	6.62465	9.04479	6.1914	7.49614	7.80423	6.06972
PLA2G12A	ENSMGAG00000020955	ENSMGAG00000020955	1.00944	9.44107e-07	9.23437	9.28376	9.26517	9.1774	9.9102	10.2352	10.08	10.6507
RREB1	ENSMGAG00000003910	ENSMGAG00000003910	0.694244	0.000317889	9.45067	9.64246	9.51378	9.41086	10.317	9.77226	10.2112	10.4116
GANC	ENSMGAG00000011445	ENSMGAG00000011445	0.653282	0.000549966	9.3705	9.36556	9.6606	9.43552	9.94323	10.0943	10.4364	9.91584
SEC23IP	ENSMGAG00000011411	ENSMGAG00000011411	1.57542	2.22925e-15	8.65419	8.19823	8.38205	8.7882	10.1413	10.3014	9.85022	10.0248
ENSMGAG00000021203	ENSMGAG00000021203	ENSMGAG00000021203	0.899776	1.79706e-07	9.14373	9.15611	9.27337	9.48361	10.3362	9.8951	10.0834	10.3025
ENSMGAG00000014532	ENSMGAG00000014532	ENSMGAG00000014532	1.2908	0.00228903	8.344	8.44153	7.94908	8.47059	8.37962	9.83323	10.2158	9.36644
GRB10	ENSMGAG00000006535	ENSMGAG00000006535	1.11975	0.0305629	9.06564	9.07057	8.30417	9.1774	8.77898	10.9938	9.77001	9.82833
SLC43A2	ENSMGAG00000005172	ENSMGAG00000005172	1.81937	1.01146e-07	8.06407	7.60868	7.75196	7.95314	9.17352	8.94406	9.97197	10.1709
ENSMGAG00000006941	ENSMGAG00000006941	ENSMGAG00000006941	1.39054	4.7697e-17	8.64596	8.71152	8.28807	8.53793	10.0008	9.67372	10.0481	9.98684
ATP5PD	ENSMGAG00000009327	ENSMGAG00000009327	-0.626346	0.0288914	11.5375	11.0265	11.1487	11.4894	10.0472	10.6593	10.9142	10.9737
ENSMGAG00000001923	ENSMGAG00000001923	ENSMGAG00000001923	-0.803873	2.82876e-07	11.8481	11.8385	11.5646	11.8001	10.6667	11.0538	11.1099	10.9898
ENSMGAG00000022152	ENSMGAG00000022152	ENSMGAG00000022152	2.12579	6.52493e-14	7.08547	7.20059	7.85024	7.899	9.56451	9.386	10.0385	9.5461
STK3	ENSMGAG00000012178	ENSMGAG00000012178	0.742344	2.46489e-05	9.53333	9.54389	9.96896	9.6637	10.2666	10.6303	10.3105	10.4789
DGCR8	ENSMGAG00000001534	ENSMGAG00000001534	1.23643	2.68284e-12	8.71448	8.70342	8.47976	8.83837	9.7021	9.82972	10.2104	9.87483
CLK1	ENSMGAG00000007598	ENSMGAG00000007598	-0.803834	2.42225e-10	11.9109	12.1371	11.8335	11.8901	11.2568	11.2174	11.0144	11.0785
NAGA	ENSMGAG00000012043	ENSMGAG00000012043	0.803094	0.019325	9.69368	8.80149	8.96461	9.7923	10.4714	9.99266	9.74763	10.3788
P4HA1	ENSMGAG00000005554	ENSMGAG00000005554	0.976163	2.19543e-05	9.19259	9.28918	8.99137	9.58261	10.2942	10.2192	9.85222	10.5544
ENSMGAG00000001486	ENSMGAG00000001486	ENSMGAG00000001486	1.13872	1.24593e-09	8.74563	8.75133	8.71864	8.86282	9.78945	9.53378	10.1733	10.0261
FAM114A1	ENSMGAG00000012355	ENSMGAG00000012355	0.869823	1.89764e-09	9.15827	9.47185	9.26791	9.45709	10.1441	10.355	10.2759	10.0471
ENSMGAG00000016477	ENSMGAG00000016477	ENSMGAG00000016477	-0.904125	2.74979e-05	11.7802	11.9835	11.3108	11.858	10.6772	10.9515	10.6492	11.0833
STRA6	ENSMGAG00000002915	ENSMGAG00000002915	-1.91165	0.00524993	8.70658	9.9604	11.0496	9.20953	9.01684	6.58727	7.71915	8.14387
ZBTB7C	ENSMGAG00000001366	ENSMGAG00000001366	1.19155	1.68723e-06	8.60832	8.47995	9.07816	8.93378	9.51411	9.90683	10.158	10.2328
ENSMGAG00000017595	ENSMGAG00000017595	ENSMGAG00000017595	-5.53814	4.47724e-10	9.54887	10.8229	6.59006	9.32255	2.8014	4.93767	5.1699	3.70311
ENSMGAG00000002637	ENSMGAG00000002637	ENSMGAG00000002637	1.01503	2.91484e-05	9.12608	9.01932	8.67392	9.18389	9.483	10.0677	10.2488	10.1754
NSF	ENSMGAG00000000747	ENSMGAG00000000747	0.816816	7.16095e-10	9.65113	9.40353	9.31897	9.59239	10.3271	10.3865	10.1773	10.3471
UBN2	ENSMGAG00000012018	ENSMGAG00000012018	1.32946	6.23168e-19	8.45183	8.94573	8.71864	8.78394	10.0613	10.0391	9.95719	10.163
GADL1	ENSMGAG00000011156	ENSMGAG00000011156	1.56919	0.0188502	7.25744	6.89414	7.07587	7.57326	7.44377	7.55695	10.0594	8.27574
ERMP1	ENSMGAG00000005374	ENSMGAG00000005374	1.87304	1.37262e-06	7.81516	7.5557	7.82814	8.00532	8.97912	9.15263	9.51251	10.4925
ENSMGAG00000005865	ENSMGAG00000005865	ENSMGAG00000005865	1.25736	2.06077e-17	8.78365	8.91802	8.93046	8.85472	9.9257	10.3805	10.0689	10.0836
HIF1AN	ENSMGAG00000007294	ENSMGAG00000007294	0.687321	0.00892385	9.15247	9.53708	9.30837	9.54281	10.5211	9.71051	9.76259	10.1641
BTAF1	ENSMGAG00000009165	ENSMGAG00000009165	0.653165	0.000184375	9.85236	9.74856	9.75144	9.91623	10.2296	10.6059	10.2677	10.7172
CD109	ENSMGAG00000013819	ENSMGAG00000013819	1.98042	0.0366048	7.58478	6.8654	5.52603	7.71429	8.60551	8.04334	5.88359	10.5202
ENSMGAG00000003869	ENSMGAG00000003869	ENSMGAG00000003869	0.728741	1.36451e-07	9.39527	9.6488	9.63538	9.51993	10.2709	10.1574	10.1892	10.477
ENSMGAG00000012847	ENSMGAG00000012847	ENSMGAG00000012847	1.56042	0.043955	8.62517	5.88573	6.40346	8.93378	8.55227	9.77957	10.0902	9.35456
MTCH2	ENSMGAG00000004133	ENSMGAG00000004133	-0.619596	2.78215e-07	11.6186	11.4889	11.502	11.6361	10.9774	10.7533	11.0952	10.927
ZHX1	ENSMGAG00000012584	ENSMGAG00000012584	1.09619	1.58846e-08	8.77235	9.38087	9.02413	9.20635	10.1193	10.437	10.0472	10.1833
BTBD7	ENSMGAG00000013159	ENSMGAG00000013159	1.86273	1.04958e-09	7.71641	8.5673	8.19331	8.02711	9.7846	10.5694	9.67494	9.81249
SLC9A3R1	ENSMGAG00000009029	ENSMGAG00000009029	-0.751872	0.000896781	11.3532	11.1582	11.3501	11.1327	10.8091	9.96728	10.6207	10.4798
ANKRD46	ENSMGAG00000012230	ENSMGAG00000012230	0.712318	0.00608163	9.57295	9.93469	9.7534	9.58015	10.0195	10.9221	10.2804	10.3341
ENSMGAG00000006921	ENSMGAG00000006921	ENSMGAG00000006921	1.31893	4.33188e-13	8.65829	8.77856	8.56237	8.6777	9.5631	10.119	10.1129	10.0631
ULK1	ENSMGAG00000001973	ENSMGAG00000001973	0.697918	0.000247652	9.66138	9.66764	9.24863	9.52505	10.3287	9.9832	10.0969	10.4624
ENSMGAG00000007011	ENSMGAG00000007011	ENSMGAG00000007011	4.15675	6.41741e-10	5.53634	5.00673	5.33036	5.59486	7.49219	10.7383	8.78081	8.58465
ENSMGAG00000022642	ENSMGAG00000022642	ENSMGAG00000022642	1.21879	1.95093e-09	8.47989	8.87541	9.20929	8.95667	9.96912	10.2205	9.99839	10.2521
LEPROT	ENSMGAG00000011858	ENSMGAG00000011858	1.02451	1.41175e-14	9.18693	9.31332	9.17177	8.93762	10.1898	10.2989	10.0602	10.1596
ENSMGAG00000007926	ENSMGAG00000007926	ENSMGAG00000007926	-0.714448	0.000236867	11.6647	11.3788	11.5534	11.5095	11.1585	10.5439	10.6136	10.8683
ENSMGAG00000001094	ENSMGAG00000001094	ENSMGAG00000001094	0.688718	0.00138597	9.76384	9.50948	9.68948	9.85661	9.96591	10.6984	10.3329	10.4943
DPY19L4	ENSMGAG00000012055	ENSMGAG00000012055	0.812056	8.4416e-05	9.54887	9.56191	9.49287	9.43552	9.89452	10.4981	10.1773	10.6054
MTARC2	ENSMGAG00000009007	ENSMGAG00000009007	0.711613	2.4748e-05	9.54445	9.69035	9.67098	9.38014	10.427	10.1893	10.0279	10.4568
PSME4	ENSMGAG00000002484	ENSMGAG00000002484	1.06835	9.8335e-07	9.03129	9.24803	9.19785	9.13788	9.99875	10.6829	10.0602	10.0173
MARCHF6	ENSMGAG00000006048	ENSMGAG00000006048	1.42937	8.10139e-21	8.43759	8.49879	8.70658	8.72736	9.95946	10.2484	9.95067	9.88725
ENSMGAG00000004285	ENSMGAG00000004285	ENSMGAG00000004285	-0.908517	2.24119e-09	11.5359	11.6691	11.9451	11.5751	10.7387	10.7458	10.6697	10.9633
ENSMGAG00000008739	ENSMGAG00000008739	ENSMGAG00000008739	0.73958	0.00351821	8.9162	9.08311	9.54346	9.14786	9.65103	9.96087	10.3112	9.68385
JOSD1	ENSMGAG00000012410	ENSMGAG00000012410	0.625056	0.000805586	9.75238	9.45748	9.49754	9.88673	10.0593	10.478	10.3814	10.172
ENSMGAG00000008591	ENSMGAG00000008591	ENSMGAG00000008591	0.70142	0.00035964	9.42444	9.23405	9.13325	9.49147	9.74519	9.89005	10.3148	10.086
DUSP16	ENSMGAG00000013855	ENSMGAG00000013855	1.54944	0.0265124	7.42075	9.06742	7.64651	7.7584	8.4271	10.9021	8.77449	9.14747
ENSMGAG00000006296	ENSMGAG00000006296	ENSMGAG00000006296	0.759564	0.00818848	9.0154	8.74345	9.24586	9.14122	9.4979	9.30221	10.2282	9.99196
ENSMGAG00000006097	ENSMGAG00000006097	ENSMGAG00000006097	1.35281	3.25116e-10	8.50287	9.0095	8.50318	8.66385	9.65635	10.2694	10.0074	10.1192
ENSMGAG00000004762	ENSMGAG00000004762	ENSMGAG00000004762	0.735914	1.55186e-13	9.51311	9.53708	9.62688	9.53269	10.2053	10.4114	10.2466	10.2775
TBC1D13	ENSMGAG00000004524	ENSMGAG00000004524	1.1724	0.000254403	8.83525	8.77083	8.61923	8.77538	9.40769	10.5014	10.0893	9.34658
ENSMGAG00000004076	ENSMGAG00000004076	ENSMGAG00000004076	-4.32323	2.6617e-08	8.95003	10.7841	9.64173	7.94553	4.17896	6.74493	4.68704	4.91504
LATS1	ENSMGAG00000012618	ENSMGAG00000012618	0.957336	1.14975e-09	9.13199	9.23685	8.88481	9.21271	9.82415	10.1016	10.1813	10.1664
SHOC2	ENSMGAG00000010857	ENSMGAG00000010857	0.734146	0.000424718	9.65318	9.27832	9.03381	9.44094	10.0653	9.82443	10.1685	10.2984
UBP1	ENSMGAG00000011814	ENSMGAG00000011814	1.08552	1.16042e-13	8.9366	9.16203	9.02413	8.83837	9.84411	10.1532	10.0986	10.1833
ENSMGAG00000014594	ENSMGAG00000014594	ENSMGAG00000014594	0.633824	0.000424871	9.8877	9.78161	9.77858	9.69807	10.1193	10.728	10.3321	10.4363
TMEM94	ENSMGAG00000009488	ENSMGAG00000009488	1.37932	1.23471e-21	8.52098	8.86456	8.47976	8.64048	9.98401	10.0707	9.8582	10.0967
DMXL2	ENSMGAG00000006618	ENSMGAG00000006618	1.22161	3.43871e-12	8.76096	8.89687	8.79276	9.05189	9.80271	10.3216	9.98843	10.2132
ENSMGAG00000009045	ENSMGAG00000009045	ENSMGAG00000009045	1.20487	0.000244236	8.79858	9.10171	8.02872	8.6731	9.23527	10.0855	10.0902	10.0173
FERMT2	ENSMGAG00000013803	ENSMGAG00000013803	-1.30767	0.0410747	10.2716	11.0386	7.95589	9.85255	8.02794	9.05964	9.14606	8.88096
CCNL1	ENSMGAG00000010679	ENSMGAG00000010679	-0.683649	0.000142299	11.9113	12.0691	11.4991	11.9156	11.2472	11.3362	11.0353	11.0857
VIRMA	ENSMGAG00000012036	ENSMGAG00000012036	0.873791	2.55707e-10	9.22611	9.4283	9.22347	9.42187	10.0029	10.3562	10.1685	10.2446
ENSMGAG00000022906	ENSMGAG00000022906	ENSMGAG00000022906	0.924989	1.74166e-05	9.25887	9.02258	9.28963	9.55786	9.87182	10.4008	10.0749	10.44
BBX	ENSMGAG00000014384	ENSMGAG00000014384	2.43234	5.51557e-20	6.90407	7.14189	7.48646	7.78423	9.36932	10.0191	9.72816	9.88588
SLC9A6	ENSMGAG00000003437	ENSMGAG00000003437	1.06399	0.000103665	9.48107	9.02907	8.54893	8.98293	10.0502	10.4803	9.97931	9.83547
KCNMB1	ENSMGAG00000001918	ENSMGAG00000001918	-3.305	2.54072e-07	10.106	10.7093	7.70425	9.57769	7.42518	6.44744	5.70041	6.36649
ENSMGAG00000019951	ENSMGAG00000019951	ENSMGAG00000019951	1.03293	0.0194253	9.04701	7.92642	8.19331	9.07649	9.26867	8.93754	9.9857	10.1607
ENSMGAG00000017313	ENSMGAG00000017313	ENSMGAG00000017313	1.73321	3.91923e-09	8.17693	8.41203	8.07323	7.26624	9.36445	9.82089	9.95161	9.83547
ENSMGAG00000018703	ENSMGAG00000018703	ENSMGAG00000018703	1.66108	2.03471e-09	7.96827	8.54935	8.26084	8.3547	9.43581	10.2124	9.64412	10.3107
ENSMGAG00000021763	ENSMGAG00000021763	ENSMGAG00000021763	0.815393	3.19048e-08	9.13787	9.34489	9.49053	9.16435	10.1308	10.2002	10.1515	9.91449
PARG	ENSMGAG00000002289	ENSMGAG00000002289	1.55353	1.99801e-13	8.32865	8.6069	8.28267	8.5124	9.60223	10.3153	9.84119	10.0728
ENSMGAG00000014663	ENSMGAG00000014663	ENSMGAG00000014663	1.21983	1.61145e-29	8.65008	8.67058	8.76976	8.7095	9.9914	9.77226	9.94225	9.92925
DLAT	ENSMGAG00000004635	ENSMGAG00000004635	1.16899	3.97374e-07	8.79114	8.79007	8.85235	8.81768	9.35956	10.1476	10.0393	10.2088
CPEB4	ENSMGAG00000003660	ENSMGAG00000003660	0.959591	0.00316292	8.89899	9.70056	8.74246	9.2316	9.95731	10.6474	10.0065	9.82689
ENSMGAG00000011185	ENSMGAG00000011185	ENSMGAG00000011185	1.117	4.89833e-18	8.77989	8.87901	9.00456	9.066	9.94214	10.2016	10.0296	10.0034
NUP210	ENSMGAG00000005324	ENSMGAG00000005324	1.22919	3.07642e-05	8.31314	7.98102	8.66979	8.86282	10.1327	9.32487	9.73576	9.53737
ACOX1	ENSMGAG00000004504	ENSMGAG00000004504	0.958813	1.9436e-08	9.0122	9.31332	9.11208	9.05189	9.75886	10.1447	10.1104	10.2649
ENSMGAG00000014639	ENSMGAG00000014639	ENSMGAG00000014639	1.4072	1.19854e-10	8.77235	8.65387	8.50782	8.68686	9.74644	10.4724	9.80035	10.0932
ENSMGAG00000007109	ENSMGAG00000007109	ENSMGAG00000007109	1.77998	0.000264659	8.54774	8.175	6.46201	8.5124	9.90797	10.3829	9.5163	9.58391
TRIO	ENSMGAG00000005861	ENSMGAG00000005861	1.06379	7.22376e-07	9.13787	9.16203	8.55342	9.28986	9.9935	10.2745	9.96275	10.2241
ENSMGAG00000002959	ENSMGAG00000002959	ENSMGAG00000002959	1.29824	3.21972e-05	8.63352	8.68709	8.19331	8.49686	10.2242	9.56584	9.07935	10.0776
OXSR1	ENSMGAG00000003580	ENSMGAG00000003580	1.52121	5.4473e-07	8.42321	8.71957	7.73623	8.40551	9.48599	9.82972	9.69513	10.3391
CLPX	ENSMGAG00000009513	ENSMGAG00000009513	0.795096	0.00404607	9.5686	9.61683	9.32687	9.37731	9.70851	10.7754	10.1328	10.2617
LTN1	ENSMGAG00000014502	ENSMGAG00000014502	0.794855	1.21864e-05	9.38294	9.46946	9.63538	9.21587	9.97018	10.3254	10.1137	10.4485
ENSMGAG00000009687	ENSMGAG00000009687	ENSMGAG00000009687	1.74222	1.43676e-07	7.81516	8.12738	7.94224	8.06273	9.0002	10.3103	9.89552	9.31218
MOK	ENSMGAG00000013359	ENSMGAG00000013359	1.41309	5.6982e-06	7.8004	7.92642	8.61062	8.31981	10.0901	9.20785	9.64757	9.27903
ENSMGAG00000003992	ENSMGAG00000003992	ENSMGAG00000003992	1.34846	2.74743e-10	8.3235	8.97965	8.18754	8.53793	9.80151	9.87477	9.93189	9.9023
ENSMGAG00000009994	ENSMGAG00000009994	ENSMGAG00000009994	0.816061	0.00669348	9.31706	9.71069	9.4258	9.27172	9.90126	10.8708	10.0314	9.98427
ENSMGAG00000007611	ENSMGAG00000007611	ENSMGAG00000007611	1.12466	3.01742e-12	8.71841	8.90395	8.56237	8.7318	10.0154	9.79768	9.95626	9.59742
ENSMGAG00000015146	ENSMGAG00000015146	ENSMGAG00000015146	0.671457	0.0160579	8.9961	9.40103	9.26243	9.35451	9.89452	9.27919	10.0542	10.3025
PCMTD2	ENSMGAG00000022774	ENSMGAG00000022774	1.46864	6.68453e-20	8.46593	8.19246	8.42684	8.6071	9.78824	9.82972	9.78683	10.1203
PDLIM5	ENSMGAG00000011086	ENSMGAG00000011086	1.01363	1.97715e-07	9.31965	9.27832	8.89193	9.14786	10.0339	10.4758	9.93094	10.2132
SH3PXD2B	ENSMGAG00000003508	ENSMGAG00000003508	0.622823	0.0414778	9.42685	9.99231	9.24029	9.53269	10.3658	10.0899	9.62904	10.5422
HMGN3	ENSMGAG00000013762	ENSMGAG00000013762	-0.608218	0.00972679	10.9671	11.5823	11.7177	11.0954	10.8126	10.7514	10.6277	10.8697
ENSMGAG00000006203	ENSMGAG00000006203	ENSMGAG00000006203	1.44771	0.00254322	8.88506	7.38399	7.4092	8.72292	8.96846	9.65596	9.88579	10.0764
SLC26A2	ENSMGAG00000003118	ENSMGAG00000003118	1.90194	1.52953e-06	7.93487	8.2436	7.67978	7.40589	9.01891	10.4881	9.70623	9.2664
ENSMGAG00000007822	ENSMGAG00000007822	ENSMGAG00000007822	1.06671	0.000130424	9.15537	8.8278	9.13625	9.05543	9.74144	10.7042	9.92145	9.86229
PSMC5	ENSMGAG00000000992	ENSMGAG00000000992	-0.604124	0.008425	11.482	10.9969	10.8466	11.3024	10.2779	10.6514	10.8126	10.5078
ENSMGAG00000006605	ENSMGAG00000006605	ENSMGAG00000006605	-0.596598	1.38274e-05	11.6033	11.5134	11.7688	11.4388	10.8636	11.1041	11.0897	10.8897
ATAD2B	ENSMGAG00000014051	ENSMGAG00000014051	0.811404	9.39216e-10	9.14665	9.5348	9.22629	9.38296	10.0979	10.207	10.0944	10.1504
ENSMGAG00000008747	ENSMGAG00000008747	ENSMGAG00000008747	-0.765049	2.50793e-06	11.7153	11.2938	11.224	11.3464	10.545	10.6731	10.7625	10.5869
UBA5	ENSMGAG00000011511	ENSMGAG00000011511	1.19231	2.8334e-07	8.68264	8.58943	8.62351	8.62626	9.37417	10.1348	10.0663	9.53912
ENSMGAG00000014011	ENSMGAG00000014011	ENSMGAG00000014011	-0.64346	0.0242642	10.7442	11.2569	11.3808	10.4094	10.4301	10.1002	10.3752	10.4943
ENSMGAG00000022631	ENSMGAG00000022631	ENSMGAG00000022631	0.950155	7.20356e-08	9.00899	9.19127	9.00127	8.94527	9.61185	10.0207	10.1028	10.1458
GGH	ENSMGAG00000011159	ENSMGAG00000011159	1.34468	2.75905e-05	8.11863	8.63271	8.87047	8.57786	9.12636	10.2964	9.88676	10.086
ENSMGAG00000010659	ENSMGAG00000010659	ENSMGAG00000010659	-0.860534	0.00750675	11.0285	10.858	10.9803	10.9957	10.7198	9.37639	9.86614	10.1435
ENSMGAG00000021476	ENSMGAG00000021476	ENSMGAG00000021476	1.27066	0.0296137	9.1408	7.93336	7.55979	9.34586	9.12444	10.7412	9.299	10.0435
ENSMGAG00000010455	ENSMGAG00000010455	ENSMGAG00000010455	-0.628601	0.000413219	11.3665	11.3724	11.6262	11.6098	11.1841	10.8212	10.7297	10.6961
ENSMGAG00000015152	ENSMGAG00000015152	ENSMGAG00000015152	0.850547	3.47903e-05	9.23162	9.60601	9.21498	9.073	9.83005	10.3889	10.1204	10.1777
ENSMGAG00000021080	ENSMGAG00000021080	ENSMGAG00000021080	3.10486	0.0353192	6.35652	5.7029	5.41184	5.55541	9.93559	9.62383	4.07037	4.13226
SNX13	ENSMGAG00000010193	ENSMGAG00000010193	1.22421	2.64035e-09	8.61255	8.72757	8.927	8.68229	9.58559	10.0238	9.84722	10.2901
ENSMGAG00000013057	ENSMGAG00000013057	ENSMGAG00000013057	1.77711	1.88742e-12	7.86566	7.89122	8.12247	8.08368	9.10705	10.084	9.83109	9.83404
CTH	ENSMGAG00000012103	ENSMGAG00000012103	0.682517	0.0202729	9.3655	9.29458	9.75144	9.25026	9.41399	10.2681	10.1319	10.4325
ENSMGAG00000007893	ENSMGAG00000007893	ENSMGAG00000007893	0.975362	2.13538e-14	9.22611	8.95258	9.09984	8.92992	9.98612	10.0005	9.95533	10.1618
ENSMGAG00000019898	ENSMGAG00000019898	ENSMGAG00000019898	1.01452	2.16413e-05	8.72624	9.22842	8.88481	9.11432	10.0693	9.88667	9.60196	10.3749
ENSMGAG00000010530	ENSMGAG00000010530	ENSMGAG00000010530	0.813434	0.0311965	9.1698	10.0429	9.07191	9.06951	9.83475	10.789	9.90902	10.1062
MRTFA	ENSMGAG00000012307	ENSMGAG00000012307	0.753319	0.00334792	9.57729	9.56862	9.34254	9.55286	9.7238	10.6907	10.1037	10.368
ENSMGAG00000013082	ENSMGAG00000013082	ENSMGAG00000013082	0.722105	0.00879718	8.98635	9.22842	9.12724	8.87088	9.1698	9.646	10.1717	9.93591
ENSMGAG00000001962	ENSMGAG00000001962	ENSMGAG00000001962	0.637737	0.00101085	9.62414	9.50483	9.43801	9.61415	9.85456	10.4937	10.2662	10.0373
ENSMGAG00000006243	ENSMGAG00000006243	ENSMGAG00000006243	0.865609	1.68113e-06	8.96996	9.35008	9.49053	9.02326	9.9257	10.2138	10.0808	10.1133
ENSMGAG00000008583	ENSMGAG00000008583	ENSMGAG00000008583	0.984949	0.00172623	9.3705	8.63271	8.417	9.03047	9.34974	10.1391	10.0893	9.84965
ENSMGAG00000006340	ENSMGAG00000006340	ENSMGAG00000006340	-0.730919	0.0238507	10.6822	10.4714	11.1293	10.9678	10.6468	9.4899	10.0671	9.9817
ENSMGAG00000007136	ENSMGAG00000007136	ENSMGAG00000007136	1.0758	0.000394593	8.71841	8.43666	8.87407	9.17415	9.51117	9.70092	9.71614	10.455
ENSMGAG00000001176	ENSMGAG00000001176	ENSMGAG00000001176	1.37216	6.19348e-05	8.62935	8.11523	7.86478	8.56798	8.97912	10.0958	9.98296	9.43575
ACADSB	ENSMGAG00000011603	ENSMGAG00000011603	1.22516	6.673e-12	8.40869	8.86093	8.83029	8.6777	9.64167	10.0222	9.94037	10.0521
ENSMGAG00000015254	ENSMGAG00000015254	ENSMGAG00000015254	0.662487	0.00987898	9.63874	9.48135	9.57917	9.60452	9.84876	10.7542	10.1924	9.98041
ENSMGAG00000014228	ENSMGAG00000014228	ENSMGAG00000014228	1.25481	9.13814e-12	8.61255	8.51738	8.21618	8.76244	9.56168	9.73515	9.97748	9.83547
ENSMGAG00000018898	ENSMGAG00000018898	ENSMGAG00000018898	0.763329	9.90658e-05	9.28561	9.41101	9.32161	9.37165	9.97445	9.94633	9.91094	10.5113
ENSMGAG00000020247	ENSMGAG00000020247	ENSMGAG00000020247	1.53263	9.38066e-10	8.43759	8.26025	8.06696	8.55803	9.34974	10.2602	9.82906	9.87483
RASSF9	ENSMGAG00000011136	ENSMGAG00000011136	1.12433	0.00070229	8.86393	8.97293	9.03702	9.06951	9.83358	10.7935	9.43326	10.0123
ENSMGAG00000021895	ENSMGAG00000021895	ENSMGAG00000021895	-0.63675	0.0163962	11.0699	11.0498	11.4232	11.0339	10.9446	10.2379	10.0817	10.6474
SCYL2	ENSMGAG00000011660	ENSMGAG00000011660	1.52502	1.84854e-18	8.22746	8.21541	8.42684	8.30798	9.44814	9.9958	9.87403	9.86788
ENSMGAG00000004813	ENSMGAG00000004813	ENSMGAG00000004813	-1.78526	0.000232248	10.713	10.7353	10.0868	9.44094	8.83168	8.88091	7.14565	8.78977
RC3H1	ENSMGAG00000002033	ENSMGAG00000002033	2.32729	2.76697e-26	7.52319	7.22342	7.10066	7.7584	9.51411	9.97208	9.56099	9.80086
KCNE3	ENSMGAG00000022649	ENSMGAG00000022649	-1.13631	0.0423159	9.53556	10.4546	10.6674	9.93172	10.1554	8.15994	8.4679	8.59815
ENSMGAG00000017648	ENSMGAG00000017648	ENSMGAG00000017648	-0.982001	0.000481549	11.0451	11.4543	10.8765	11.0104	10.2967	9.55097	9.96552	10.537
ENSMGAG00000015116	ENSMGAG00000015116	ENSMGAG00000015116	1.41133	4.22591e-08	8.14808	8.07187	8.15241	8.14477	9.58419	8.82549	9.85122	9.65346
LRIG2	ENSMGAG00000004738	ENSMGAG00000004738	0.9021	4.2595e-10	9.24803	9.33444	8.91307	9.19034	10.0278	10.1291	9.96275	10.1821
ENSMGAG00000013357	ENSMGAG00000013357	ENSMGAG00000013357	0.811311	2.20275e-10	9.21224	9.1352	9.12724	9.24096	9.91686	10.0943	10.1112	9.80086
HEXIM1	ENSMGAG00000020066	ENSMGAG00000020066	-1.14128	4.21794e-08	11.4266	11.1522	10.9233	11.3926	10.3387	10.0207	9.74977	10.2208
TKT	ENSMGAG00000005687	ENSMGAG00000005687	-0.850962	0.00244696	10.8056	11.3078	11.3604	10.4822	9.87297	10.1133	10.2158	10.4734
ENSMGAG00000021792	ENSMGAG00000021792	ENSMGAG00000021792	2.00963	1.92505e-10	7.95501	7.16566	7.01198	7.87516	9.04552	9.5531	9.82906	9.65022
ENSMGAG00000011056	ENSMGAG00000011056	ENSMGAG00000011056	0.755836	1.68592e-06	9.36047	9.37068	9.29232	9.36595	9.94649	10.3708	10.1442	9.89137
STON2	ENSMGAG00000017039	ENSMGAG00000017039	1.92025	1.86547e-08	7.74752	7.1774	7.92846	7.7584	8.77165	9.48096	9.65217	10.1062
ENSMGAG00000011548	ENSMGAG00000011548	ENSMGAG00000011548	1.31705	1.88312e-13	8.50287	8.42193	8.46074	8.6071	9.48748	10.0436	9.95347	9.67909
LRRC8B	ENSMGAG00000008513	ENSMGAG00000008513	0.913138	0.00825116	9.22335	8.27125	8.6063	9.41362	9.9935	9.42846	9.7444	10.1596
ENSMGAG00000014882	ENSMGAG00000014882	ENSMGAG00000014882	0.700644	0.00161133	9.31706	9.22276	9.74556	9.28986	9.75762	10.1248	10.0995	10.3798
ENSMGAG00000022454	ENSMGAG00000022454	ENSMGAG00000022454	1.71595	0.00616975	8.31833	8.01413	6.70766	7.65019	7.87657	10.469	9.56831	8.82751
ENSMGAG00000009096	ENSMGAG00000009096	ENSMGAG00000009096	0.76981	2.61807e-06	9.03445	9.45024	9.08128	9.066	9.92129	9.92177	10.0953	9.7788
ENSMGAG00000004630	ENSMGAG00000004630	ENSMGAG00000004630	0.716941	2.77191e-13	9.4075	9.36299	9.27337	9.5148	10.0969	10.1419	10.0825	10.1003
ENSMGAG00000013351	ENSMGAG00000013351	ENSMGAG00000013351	0.650491	0.00203562	9.38788	9.66139	9.93663	9.56036	10.1488	10.4792	10.0252	10.4871
UBE3C	ENSMGAG00000005070	ENSMGAG00000005070	0.901929	5.48322e-08	9.15247	9.24803	9.37845	9.15778	9.96054	10.3014	9.9119	10.3209
ENSMGAG00000003262	ENSMGAG00000003262	ENSMGAG00000003262	1.78764	3.87881e-12	7.73205	7.86242	7.5418	7.85093	9.97232	9.00768	9.33946	9.5873
TIAM2	ENSMGAG00000012772	ENSMGAG00000012772	0.797593	5.10658e-05	9.26157	9.19705	9.11208	9.47306	10.1086	9.90181	9.78683	10.3749
ENSMGAG00000021453	ENSMGAG00000021453	ENSMGAG00000021453	-2.8275	0.00278968	7.2895	10.3968	10.3144	8.05567	8.07639	6.72991	5.14402	4.95756
ENSMGAG00000000827	ENSMGAG00000000827	ENSMGAG00000000827	1.29041	0.0171356	8.70262	8.54482	7.80571	8.42753	8.92723	10.7863	9.16869	8.88372
ENSMGAG00000020595	ENSMGAG00000020595	ENSMGAG00000020595	0.590376	0.0178192	9.49718	9.58633	9.37337	9.6021	9.79308	10.532	10.2182	9.72904
CORO1C	ENSMGAG00000005787	ENSMGAG00000005787	-1.48837	3.25081e-06	10.6413	11.0751	9.88228	10.0799	8.81987	9.29458	9.02544	8.8782
PARD6B	ENSMGAG00000009390	ENSMGAG00000009390	0.899309	9.42515e-11	9.14956	9.22559	9.16592	9.27779	10.0247	10.3464	9.95997	10.0435
KDM1B	ENSMGAG00000002668	ENSMGAG00000002668	2.06494	1.76e-08	7.5587	7.73319	7.72033	7.191	8.90951	10.3179	9.65446	9.13363
ENSMGAG00000011530	ENSMGAG00000011530	ENSMGAG00000011530	0.812072	1.1835e-05	8.94333	9.46228	9.31368	9.18389	9.8476	10.0161	10.0074	10.2807
ENSMGAG00000014340	ENSMGAG00000014340	ENSMGAG00000014340	-2.69155	2.36231e-11	10.7452	9.89614	9.36061	9.62372	7.24618	7.79913	7.48153	6.61251
RBM12	ENSMGAG00000001502	ENSMGAG00000001502	0.66493	0.000168585	9.17839	9.49079	9.7534	9.62372	10.1833	10.3216	10.0602	10.1799
ENSMGAG00000008646	ENSMGAG00000008646	ENSMGAG00000008646	0.948631	0.00517144	9.08404	9.71271	8.64473	9.15118	9.87753	10.6474	9.74225	10.1331
UBR2	ENSMGAG00000009946	ENSMGAG00000009946	0.666975	0.000273938	9.45067	9.59292	9.36828	9.61894	9.95083	10.4981	10.1653	10.0273
LAMP2	ENSMGAG00000007621	ENSMGAG00000007621	1.2393	1.12999e-13	8.59127	8.58943	8.56682	8.63575	9.46492	9.87306	9.89163	10.0211
COL4A6	ENSMGAG00000006631	ENSMGAG00000006631	-1.26713	0.023009	9.94251	11.0126	9.09676	9.46243	8.71667	8.85346	7.78343	9.43951
ENSMGAG00000005935	ENSMGAG00000005935	ENSMGAG00000005935	1.52555	1.96526e-14	8.06407	8.50346	8.05433	8.32568	9.40136	9.91515	9.8117	9.86788
PDCL	ENSMGAG00000007971	ENSMGAG00000007971	0.907278	1.08983e-11	8.93997	9.32919	8.99798	9.0014	9.95515	10.0191	9.95254	9.98556
ENSMGAG00000011329	ENSMGAG00000011329	ENSMGAG00000011329	1.06851	2.15737e-05	9.17267	8.68298	8.64894	8.95288	9.4979	10.0391	9.80861	10.3056
MAGI1	ENSMGAG00000009228	ENSMGAG00000009228	0.992569	0.00480967	9.1112	9.00622	8.85235	9.19677	9.62548	10.8007	9.63949	9.69017
ENSMGAG00000016699	ENSMGAG00000016699	ENSMGAG00000016699	0.788677	0.00381197	8.88506	9.70259	9.53894	9.1041	9.93449	10.2418	9.8592	10.4136
ENSMGAG00000011440	ENSMGAG00000011440	ENSMGAG00000011440	1.94115	7.19038e-20	7.45885	7.72522	7.68798	7.9906	9.44353	9.52945	9.53509	10.011
ENSMGAG00000021438	ENSMGAG00000021438	ENSMGAG00000021438	-1.19966	0.00227025	10.103	11.1911	10.0822	10.3687	9.5814	8.87068	8.79543	9.77286
5_8S_rRNA ENSMGAG00000019165	ENSMGAG00000019165	ENSMGAG00000019165	-2.54236	2.91311e-16	9.70165	10.7822	9.93663	9.74486	7.78236	7.41399	7.76657	7.36308
VPS13A	ENSMGAG00000019244	ENSMGAG00000019244	0.793096	1.19279e-08	9.17839	9.15907	9.26243	9.24096	9.84061	9.90181	9.99115	10.2339
ENSMGAG00000012413	ENSMGAG00000012413	ENSMGAG00000012413	0.64292	0.0119117	9.35291	9.39853	9.90883	9.3688	9.7149	10.3972	10.1012	10.3601
ZMAT3	ENSMGAG00000009873	ENSMGAG00000009873	0.60034	0.00731	9.79953	9.70867	9.18632	9.59725	9.87182	10.4347	10.1701	10.2263
ZDHHC23	ENSMGAG00000014331	ENSMGAG00000014331	1.10795	0.00616941	8.69865	8.19246	8.32535	8.82184	8.57211	10.1658	9.93	9.38797
DLG5	ENSMGAG00000005774	ENSMGAG00000005774	0.761569	8.65573e-10	9.1112	9.19416	9.05616	9.1041	9.81704	9.72193	10.0428	9.89137
YTHDF3	ENSMGAG00000011168	ENSMGAG00000011168	0.732943	1.25719e-05	9.05946	9.17964	9.33211	9.05896	9.65103	9.96247	10.1145	9.79354
ENSMGAG00000008939	ENSMGAG00000008939	ENSMGAG00000008939	1.34655	1.15299e-14	8.14808	8.7824	8.48447	8.38315	9.75142	9.85069	9.73251	9.87898
TASOR2	ENSMGAG00000003396	ENSMGAG00000003396	0.626429	3.01761e-06	9.25346	9.59292	9.51147	9.63796	10.1212	10.1405	10.0516	10.2022
ENSMGAG00000008453	ENSMGAG00000008453	ENSMGAG00000008453	-0.756022	0.0134047	10.9671	11.2944	10.8819	10.5565	10.5414	9.73891	9.80758	10.4988
ENSMGAG00000007995	ENSMGAG00000007995	ENSMGAG00000007995	1.84123	9.66164e-10	7.7398	8.07187	7.94908	7.60259	9.61595	10.2602	9.48572	9.0913
ENSMGAG00000019497	ENSMGAG00000019497	ENSMGAG00000019497	0.687515	2.05691e-08	9.52213	9.33968	9.55696	9.32548	10.1403	10.2312	9.99659	10.125
ENSMGAG00000001909	ENSMGAG00000001909	ENSMGAG00000001909	0.649718	9.25424e-06	9.1112	9.49079	9.4307	9.33716	9.87068	10.0482	10.1253	9.92524
ENSMGAG00000007428	ENSMGAG00000007428	ENSMGAG00000007428	0.803554	1.23943e-05	9.00256	9.40852	9.54346	9.14454	10.0441	10.2576	9.92241	10.1192
ENSMGAG00000014539	ENSMGAG00000014539	ENSMGAG00000014539	0.852926	5.57349e-05	9.02813	9.33444	9.47403	9.20953	10.0653	10.4848	9.8422	10.0098
TOB2	ENSMGAG00000015716	ENSMGAG00000015716	0.639202	0.000263045	9.15247	9.54389	9.32687	9.34875	10.175	9.74265	9.87894	10.1027
ENSMGAG00000003427	ENSMGAG00000003427	ENSMGAG00000003427	0.739014	1.56787e-10	9.45775	9.2028	9.30571	9.38858	10.0562	10.1975	9.99839	10.0533
ENSMGAG00000007318	ENSMGAG00000007318	ENSMGAG00000007318	0.870722	4.70791e-05	9.07793	9.33706	9.39106	9.04834	10.1657	10.3116	9.62904	10.1618
ENSMGAG00000010880	ENSMGAG00000010880	ENSMGAG00000010880	1.62701	1.96667e-28	7.91446	7.85513	8.13452	8.20975	9.49047	9.63395	9.74225	9.7074
STXBP5	ENSMGAG00000012565	ENSMGAG00000012565	1.23037	0.0181092	9.1698	8.20971	8.07323	8.53793	9.15484	10.7616	8.92455	9.52858
ENSMGAG00000006574	ENSMGAG00000006574	ENSMGAG00000006574	0.607564	0.0210813	9.35038	9.96717	9.34772	9.39139	9.71107	10.3757	10.1112	10.2953
ENSMGAG00000011183	ENSMGAG00000011183	ENSMGAG00000011183	0.616154	0.0236588	9.22335	9.1352	9.04023	9.01237	9.18645	9.90181	10.1352	9.45999
SMIM14	ENSMGAG00000012278	ENSMGAG00000012278	2.58965	1.40058e-11	6.93142	7.06815	6.44276	6.68779	8.18716	9.71623	9.67381	9.36249
HPS3	ENSMGAG00000011039	ENSMGAG00000011039	1.05829	0.00755506	8.91962	8.84997	8.89901	8.64518	9.36932	10.7495	9.52008	9.37823
ENSMGAG00000021766	ENSMGAG00000021766	ENSMGAG00000021766	1.41323	7.68688e-21	8.41839	8.35632	8.21618	8.47588	9.65236	9.75011	9.64642	10.0098
EXTL3	ENSMGAG00000014181	ENSMGAG00000014181	0.598125	0.0189706	9.80324	9.50016	9.02736	9.84643	10.0061	10.2524	10.019	10.3866
ENSMGAG00000010747	ENSMGAG00000010747	ENSMGAG00000010747	0.754833	2.70002e-06	9.19259	9.49314	9.4477	9.40255	10.1413	10.3341	9.87305	10.1777
ENSMGAG00000007242	ENSMGAG00000007242	ENSMGAG00000007242	-2.1935	7.53033e-11	10.4442	10.6388	9.22064	10.1789	7.98629	8.04334	7.75806	8.30485
ANGEL1	ENSMGAG00000012816	ENSMGAG00000012816	1.05257	0.000237172	8.82435	8.71152	8.76201	8.82184	9.04552	10.2379	9.92241	9.85669
ENSMGAG00000008937	ENSMGAG00000008937	ENSMGAG00000008937	0.676227	4.5928e-07	9.47644	9.60601	9.28423	9.46776	10.0562	10.2286	10.0083	10.2414
CDCP1	ENSMGAG00000011645	ENSMGAG00000011645	0.796482	0.00839514	8.54774	9.14718	9.32949	8.83426	10.2161	9.50981	9.38437	9.88588
RAB3GAP1	ENSMGAG00000012443	ENSMGAG00000012443	0.654532	2.58778e-07	9.35291	9.54616	9.45012	9.31666	10.1592	10.0083	9.92431	10.1777
ENSMGAG00000002477	ENSMGAG00000002477	ENSMGAG00000002477	1.27525	0.000117783	7.93487	8.43176	8.04797	8.50724	9.23349	8.82196	9.69736	10.0223
PLXNC1	ENSMGAG00000011352	ENSMGAG00000011352	0.801238	0.000494544	9.19823	8.78624	9.04662	9.14786	9.72	9.4832	9.84621	10.2414
ENSMGAG00000001240	ENSMGAG00000001240	ENSMGAG00000001240	-0.685298	4.28252e-05	11.5857	11.126	11.2345	11.3608	10.7642	10.4324	10.6266	10.7628
CAMSAP1	ENSMGAG00000003157	ENSMGAG00000003157	1.04995	7.36299e-09	8.66645	8.59819	8.87407	8.93762	9.50381	10.0099	9.93755	9.77434
NFRKB	ENSMGAG00000001130	ENSMGAG00000001130	0.754014	1.07737e-06	9.26157	9.32919	9.07191	9.28986	9.89789	10.2219	10.0199	9.79354
ADAM23	ENSMGAG00000008433	ENSMGAG00000008433	0.662248	6.67782e-06	9.06872	9.19127	9.30304	9.20635	9.97871	9.79407	9.98296	9.62241
ATP6V1A	ENSMGAG00000014243	ENSMGAG00000014243	1.34739	5.12031e-11	8.43282	8.38697	8.23309	8.59742	9.31651	10.0036	9.78264	9.83547
ENSMGAG00000021141	ENSMGAG00000021141	ENSMGAG00000021141	2.10138	8.54468e-27	7.37167	7.60868	7.21857	7.6688	9.28937	9.80127	9.61968	9.45629
NDFIP2	ENSMGAG00000014926	ENSMGAG00000014926	0.694131	0.000129901	9.1698	9.36042	9.69356	9.31371	9.90685	10.2668	10.0181	10.1401
ENSMGAG00000014569	ENSMGAG00000014569	ENSMGAG00000014569	1.42109	8.93073e-17	8.38415	8.18084	8.2718	8.51754	9.66693	9.74265	9.54378	10.0198
SLC7A11	ENSMGAG00000002726	ENSMGAG00000002726	1.13298	0.0204252	8.80229	7.49133	7.91455	9.33133	9.86494	9.39078	9.20981	10.1027
DPCD	ENSMGAG00000010112	ENSMGAG00000010112	-0.596146	0.0448897	10.477	10.3778	11.1876	10.4094	10.2666	10.0617	10.212	9.61413
ENSMGAG00000012938	ENSMGAG00000012938	ENSMGAG00000012938	0.883579	6.63425e-11	8.87453	9.13218	9.18632	9.11771	9.82297	10.0617	9.89552	10.0533
ENSMGAG00000021523	ENSMGAG00000021523	ENSMGAG00000021523	1.91728	4.52441e-13	7.57614	7.92642	7.47702	7.96824	9.69952	9.77043	9.03251	9.94519
CAMTA1	ENSMGAG00000001017	ENSMGAG00000001017	0.644546	0.00127844	9.33253	9.35267	9.20072	9.3688	9.63898	9.80844	9.97656	10.3138
LGALS1	ENSMGAG00000012538	ENSMGAG00000012538	-4.8088	2.41992e-20	9.42925	10.5275	8.71061	8.56301	4.49632	4.64936	5.44887	4.87123
ENSMGAG00000006333	ENSMGAG00000006333	ENSMGAG00000006333	1.03542	1.29254e-13	8.73403	8.95939	8.87766	8.95288	9.76256	10.1118	9.82092	9.93591
TMEFF2	ENSMGAG00000006692	ENSMGAG00000006692	-2.39312	0.00194239	10.2116	10.3702	8.44146	9.98466	5.01016	7.46021	8.72517	6.87902
ENSMGAG00000010470	ENSMGAG00000010470	ENSMGAG00000010470	-0.775868	0.0265066	10.2102	10.3128	11.0996	9.99207	10.1193	9.32237	9.7238	9.48927
ENSMGAG00000013110	ENSMGAG00000013110	ENSMGAG00000013110	0.852902	1.99505e-07	8.71841	9.16203	9.11208	8.82599	9.95515	9.74265	9.83413	9.71206
LAMA4	ENSMGAG00000013404	ENSMGAG00000013404	-2.71889	1.17732e-11	10.3922	10.3803	9.65225	9.79654	6.2768	7.6635	7.93826	7.24789
ENSMGAG00000012137	ENSMGAG00000012137	ENSMGAG00000012137	0.746978	0.00549711	9.48338	9.25912	8.76589	9.35163	9.60911	10.3696	10.0181	9.82402
ENSMGAG00000010904	ENSMGAG00000010904	ENSMGAG00000010904	-0.822885	0.0129604	10.7567	11.2693	10.6952	10.5874	10.3237	9.52728	9.56221	10.4633
ENSMGAG00000014976	ENSMGAG00000014976	ENSMGAG00000014976	1.93265	9.35232e-19	7.1451	7.73319	7.55083	7.78423	9.17907	9.40266	9.65561	9.6421
AQP1	ENSMGAG00000001745	ENSMGAG00000001745	-2.2534	0.0114443	9.12015	10.5848	10.0331	8.56301	4.11855	8.66507	7.75806	6.79944
ENSMGAG00000011924	ENSMGAG00000011924	ENSMGAG00000011924	1.01343	0.00035555	8.96003	9.1412	8.87766	9.02687	9.63764	10.6079	9.64181	9.93458
LIN7C	ENSMGAG00000012808	ENSMGAG00000012808	0.98505	1.35537e-07	8.71054	9.10785	8.90606	8.77966	9.64569	10.1447	9.89939	9.71362
USP13	ENSMGAG00000009725	ENSMGAG00000009725	3.35319	1.66865e-06	5.82591	5.33485	5.33036	6.57393	7.5732	10.4428	8.6444	7.94161
ENSMGAG00000000715	ENSMGAG00000000715	ENSMGAG00000000715	0.691511	3.57309e-10	9.31965	9.44782	9.14819	9.29586	9.98189	10.0542	9.97748	9.96616
ENSMGAG00000011012	ENSMGAG00000011012	ENSMGAG00000011012	1.26166	0.000263045	8.73403	8.28759	7.74412	8.66385	9.13972	9.5381	9.55364	10.1989
GLB1	ENSMGAG00000011775	ENSMGAG00000011775	1.02027	0.00121425	8.99286	8.41203	8.53989	8.82184	9.61322	9.37156	9.33375	10.3331
EEF2K	ENSMGAG00000008053	ENSMGAG00000008053	0.715299	0.000136219	9.29354	9.19993	8.83768	8.94145	9.58837	9.71051	10.019	9.81104
DYRK3	ENSMGAG00000003702	ENSMGAG00000003702	1.05126	5.65682e-07	8.50287	8.50811	8.35655	8.48116	9.52869	9.4238	9.86515	9.09844
PDLIM3	ENSMGAG00000011405	ENSMGAG00000011405	-4.8579	4.86395e-08	9.10221	10.4962	5.45092	8.51754	3.69081	5.13291	5.11767	3.97557
ENSMGAG00000021581	ENSMGAG00000021581	ENSMGAG00000021581	1.10819	1.62743e-19	8.68264	8.69528	8.82658	8.73621	9.73893	9.89005	9.72271	9.98556
MATN4	ENSMGAG00000003835	ENSMGAG00000003835	2.89007	1.25337e-07	6.06696	6.26153	4.7749	6.61289	7.73284	8.83604	9.69402	8.61152
UBQLN1	ENSMGAG00000006323	ENSMGAG00000006323	1.16783	2.17662e-12	8.62517	8.75133	8.56682	8.72736	9.60636	10.1276	9.77318	9.7639
ENSMGAG00000012333	ENSMGAG00000012333	ENSMGAG00000012333	1.70632	5.87035e-15	7.77042	7.80305	7.49583	8.33736	9.44353	9.54669	9.60552	9.68385
KIAA1549L	ENSMGAG00000001190	ENSMGAG00000001190	1.52395	0.0167971	6.75894	7.9054	8.79655	7.4279	8.62193	10.3913	9.41174	8.3574
ENSMGAG00000001906	ENSMGAG00000001906	ENSMGAG00000001906	0.720975	2.07704e-10	9.18976	9.24245	9.38603	9.26867	9.85341	10.0826	9.98022	10.041
BRD1	ENSMGAG00000007779	ENSMGAG00000007779	0.625691	1.91182e-05	9.42685	9.36812	9.51609	9.51737	9.85341	10.149	10.0128	10.2786
RPS27	ENSMGAG00000018096	ENSMGAG00000018096	-1.02945	2.97656e-07	11.0174	11.1868	11.4275	11.0446	10.3221	10.0497	9.78892	10.3729
ENSMGAG00000017558	ENSMGAG00000017558	ENSMGAG00000017558	0.941543	3.86911e-08	8.58698	9.07999	9.06248	8.93378	9.83005	9.81734	9.74977	10.0447
ENSMGAG00000004706	ENSMGAG00000004706	ENSMGAG00000004706	0.902368	1.7636e-08	8.96003	8.96956	8.83029	8.83013	9.47549	9.91349	9.94037	9.81104
KCNJ15	ENSMGAG00000016167	ENSMGAG00000016167	-1.62234	0.000817923	9.93577	10.3803	10.7559	10.6485	9.37093	7.37593	8.44159	9.38408
SQSTM1	ENSMGAG00000007163	ENSMGAG00000007163	-0.899087	7.96946e-05	11.3802	11.5983	10.9517	11.3283	10.56	10.6313	10.011	10.466
HEATR5A	ENSMGAG00000012421	ENSMGAG00000012421	0.668215	0.0161448	8.92644	9.6718	9.53212	9.23473	9.86034	10.46	9.95812	9.75338
ENSMGAG00000022156	ENSMGAG00000022156	ENSMGAG00000022156	6.15178	0.00800032	2	4.07911	2	3.56353	2.8014	10.3781	7.02323	4.33938
CBL	ENSMGAG00000002406	ENSMGAG00000002406	1.09588	1.32369e-05	8.45183	8.59819	8.36681	8.59255	10.036	9.27403	9.18782	9.7074
ENSMGAG00000008488	ENSMGAG00000008488	ENSMGAG00000008488	0.756569	0.000291915	9.2723	9.46468	9.43558	9.12783	9.83944	10.4634	9.90132	10.0533
TMC3	ENSMGAG00000008021	ENSMGAG00000008021	-3.50287	0.000182875	9.18124	10.4962	6.32149	8.38315	5.25431	7.16889	4.72244	4.46259
ENSMGAG00000005745	ENSMGAG00000005745	ENSMGAG00000005745	1.28835	4.69233e-13	8.13637	8.48468	8.68216	8.45995	9.54169	9.93	9.70512	9.72904
VPS13B	ENSMGAG00000012184	ENSMGAG00000012184	0.983845	1.44041e-08	8.62097	9.04197	8.89193	9.05543	9.72886	10.084	9.75726	9.96486
ENSMGAG00000014183	ENSMGAG00000014183	ENSMGAG00000014183	-1.09757	0.00553928	10.115	11.0577	9.56811	9.92012	8.82224	9.12708	9.13296	9.56513
CHMP4C	ENSMGAG00000011679	ENSMGAG00000011679	1.18823	2.49376e-05	8.49372	8.34075	8.51245	8.64518	9.51264	9.52728	9.19729	10.2638
ENSMGAG00000008006	ENSMGAG00000008006	ENSMGAG00000008006	1.72648	1.75417e-12	7.90068	7.96079	7.45797	8.2224	9.46946	9.68738	9.30046	9.94254
SLAIN2	ENSMGAG00000011995	ENSMGAG00000011995	0.601853	0.0049173	9.36299	9.7564	9.60971	9.39698	10.0603	10.5113	9.9281	9.98684
OSBPL3	ENSMGAG00000010611	ENSMGAG00000010611	1.06231	0.00916038	7.85141	8.47995	8.23868	7.93019	8.20179	9.33483	9.83817	8.95103
ENSMGAG00000018982	ENSMGAG00000018982	ENSMGAG00000018982	-0.604087	0.034731	10.5294	11.1838	11.165	10.6508	10.579	10.0314	9.95812	10.5561
ENSMGAG00000001406	ENSMGAG00000001406	ENSMGAG00000001406	1.01291	1.1964e-10	8.82435	8.73553	8.64473	8.8135	9.61731	9.65198	9.69402	10.0447
ENSMGAG00000010814	ENSMGAG00000010814	ENSMGAG00000010814	0.784936	1.44592e-05	8.77613	8.9423	9.15412	8.80932	9.5786	9.79046	9.93472	9.48564
FAM20B	ENSMGAG00000002728	ENSMGAG00000002728	1.07563	9.71245e-06	8.47989	8.56283	7.94908	8.705	9.2756	9.50541	9.83817	9.38408
ENSMGAG00000003840	ENSMGAG00000003840	ENSMGAG00000003840	-0.656947	2.39474e-05	11.1759	10.8725	11.328	11.1642	10.3915	10.3984	10.66	10.4871
LRCH3	ENSMGAG00000007957	ENSMGAG00000007957	1.37738	0.00381197	8.00736	8.54482	7.83555	8.278	8.73187	10.5353	9.2284	8.98226
ENSMGAG00000005891	ENSMGAG00000005891	ENSMGAG00000005891	1.06144	0.00172649	8.84966	9.33182	8.29346	8.705	9.4634	10.3526	9.5413	10.0496
MIB1	ENSMGAG00000009976	ENSMGAG00000009976	0.844094	5.45207e-11	8.91278	9.01278	9.13325	8.75375	9.87981	9.75382	9.77106	9.78913
TAF2	ENSMGAG00000012541	ENSMGAG00000012541	0.820702	9.77194e-09	8.94669	9.19705	8.93736	9.06951	9.64033	9.90683	9.87403	9.98812
TOMM22	ENSMGAG00000012446	ENSMGAG00000012446	-0.676997	1.95552e-06	11.155	11.2219	11.4548	11.0058	10.6184	10.4462	10.576	10.5247
RNF145	ENSMGAG00000004866	ENSMGAG00000004866	0.678763	0.0325662	9.04074	9.02583	8.90606	9.21271	9.89677	9.15825	9.30922	10.2596
ENSMGAG00000004556	ENSMGAG00000004556	ENSMGAG00000004556	0.781211	2.63253e-08	9.04388	9.23405	9.14224	9.01964	10.0185	9.85588	9.67381	9.98684
ENSMGAG00000009862	ENSMGAG00000009862	ENSMGAG00000009862	3.21089	7.85546e-07	6.61453	5.2923	4.50473	7.13856	8.48806	10.1658	9.08786	9.22566
ENSMGAG00000015035	ENSMGAG00000015035	ENSMGAG00000015035	0.901314	5.36692e-06	8.93322	8.69119	8.94764	8.87889	9.64167	9.52511	9.6579	10.1412
AQR	ENSMGAG00000012303	ENSMGAG00000012303	0.670053	6.47943e-06	9.16693	9.22276	9.52069	9.066	9.91464	10.0067	9.90998	9.85106
ENSMGAG00000010739	ENSMGAG00000010739	ENSMGAG00000010739	0.677681	4.94423e-05	9.04701	9.49548	9.08749	9.10751	10.0019	9.9085	9.82499	9.7321
PHB1	ENSMGAG00000002414	ENSMGAG00000002414	-0.666212	0.000166407	11.3161	10.8229	11.1233	11.1829	10.3519	10.2537	10.5947	10.5971
TSPAN4	ENSMGAG00000020991	ENSMGAG00000020991	1.37492	0.00210522	8.25479	7.35327	7.73623	8.10433	7.92146	9.43078	9.71504	9.41874
LIFR	ENSMGAG00000005765	ENSMGAG00000005765	2.07241	1.7212e-05	6.52758	7.21205	7.5687	7.26624	9.24237	8.77884	8.09167	10.0884
ENSMGAG00000001727	ENSMGAG00000001727	ENSMGAG00000001727	-0.687211	0.00622151	10.6046	10.7373	11.2282	10.4979	10.3304	9.74265	10.112	10.1911
ENSMGAG00000009867	ENSMGAG00000009867	ENSMGAG00000009867	0.699965	3.42247e-05	9.0122	9.28104	9.02088	9.00507	10.0309	9.57216	9.67607	9.7994
TWF2	ENSMGAG00000003333	ENSMGAG00000003333	0.706718	2.77982e-05	9.32482	9.1382	8.86687	9.28384	9.91575	9.7295	9.76895	10.0323
DHX57	ENSMGAG00000007437	ENSMGAG00000007437	0.783311	1.516e-07	8.96335	8.90395	9.18632	9.14454	10.0247	9.83849	9.66474	9.78028
ENSMGAG00000000770	ENSMGAG00000000770	ENSMGAG00000000770	-2.3613	0.0010102	10.4202	9.81205	8.82658	10.0195	5.89989	7.9231	8.59512	5.79279
ENSMGAG00000008650	ENSMGAG00000008650	ENSMGAG00000008650	1.01373	2.04251e-10	8.92303	8.81282	8.80412	8.83426	9.69047	9.9832	9.62553	10.0655
MLXIP	ENSMGAG00000004585	ENSMGAG00000004585	2.61865	4.4307e-18	5.96476	6.54133	6.77079	7.20381	9.02303	9.05663	9.46104	9.42253
SLC40A1	ENSMGAG00000006127	ENSMGAG00000006127	0.881891	0.00155026	8.68666	8.65387	8.36681	8.56798	9.97871	9.26364	9.40222	8.9484
ENSMGAG00000002597	ENSMGAG00000002597	ENSMGAG00000002597	-0.984688	1.97691e-08	10.7766	10.9978	11.1255	10.6798	9.7955	9.81379	10.1765	9.87344
TGFBR2	ENSMGAG00000011137	ENSMGAG00000011137	0.70841	0.0103426	8.92983	8.95939	8.71864	8.76677	9.4466	8.88768	9.78578	9.88312
PSEN1	ENSMGAG00000011694	ENSMGAG00000011694	1.21739	4.79766e-18	8.41839	8.58062	8.59762	8.33736	9.59116	9.73139	9.58042	9.86788
ENSMGAG00000011295	ENSMGAG00000011295	ENSMGAG00000011295	1.34808	6.18189e-16	7.85856	8.45606	8.19906	8.34894	9.59393	9.52076	9.57559	9.58051
ENSMGAG00000020446	ENSMGAG00000020446	ENSMGAG00000020446	-1.5833	0.00834412	9.87543	10.532	10.1356	8.7318	9.23882	8.68077	7.34053	7.31483
FBLN2	ENSMGAG00000005381	ENSMGAG00000005381	-1.83364	0.000674997	10.4057	10.0699	10.3842	9.90254	6.73478	9.02623	9.00402	7.61628
ENSMGAG00000015126	ENSMGAG00000015126	ENSMGAG00000015126	0.736386	0.0225947	9.19823	9.75836	8.91307	9.00507	10.0206	10.4324	9.49214	9.86369
ENSMGAG00000014412	ENSMGAG00000014412	ENSMGAG00000014412	1.00131	3.75185e-07	8.344	8.45606	8.79276	8.36615	9.60085	9.30728	9.72598	9.29155
SUGP2	ENSMGAG00000004496	ENSMGAG00000004496	1.12073	9.0982e-06	7.82248	8.7395	8.80034	8.59255	9.72634	9.644	9.59123	9.63065
GTPBP4	ENSMGAG00000016591	ENSMGAG00000016591	-0.799363	1.47088e-06	10.8881	10.8534	11.2491	10.9152	10.2269	9.98951	10.3828	10.1215
MEF2A	ENSMGAG00000009283	ENSMGAG00000009283	1.13902	0.000107376	8.77235	8.9423	7.76753	8.58277	9.50086	9.85933	9.64987	9.80668
ATP7A	ENSMGAG00000006144	ENSMGAG00000006144	1.5946	5.75508e-12	7.95501	7.96757	7.79815	8.11115	8.996	9.85415	9.58162	9.6058
ENSMGAG00000006838	ENSMGAG00000006838	ENSMGAG00000006838	1.39338	2.82773e-09	8.22193	8.41699	8.3148	8.27192	9.21197	10.0099	9.47278	9.92658
ENSMGAG00000005530	ENSMGAG00000005530	ENSMGAG00000005530	0.901483	2.73362e-07	8.77989	9.22842	8.70254	8.7581	9.69565	9.91016	9.77106	9.73363
ENSMGAG00000022484	ENSMGAG00000022484	ENSMGAG00000022484	-0.686037	0.0144449	10.3472	10.7638	10.7637	10.7025	10.4003	9.81734	10.0902	9.38213
ENSMGAG00000003978	ENSMGAG00000003978	ENSMGAG00000003978	-0.986009	3.76463e-05	10.8138	11.041	10.3011	10.3687	9.63764	9.56584	9.93943	9.5461
CFL2	ENSMGAG00000012456	ENSMGAG00000012456	-1.34821	0.0205696	9.66545	10.7273	8.03517	8.98293	8.04427	8.55012	8.22107	8.49005
ENSMGAG00000005676	ENSMGAG00000005676	ENSMGAG00000005676	1.26712	3.01666e-08	8.31314	8.19823	7.75977	8.34316	9.08946	9.40974	9.73793	9.39379
UGDH	ENSMGAG00000012280	ENSMGAG00000012280	1.11018	0.00232057	8.77989	8.5762	8.09189	8.49165	8.59447	9.92012	9.62319	9.93325
ENSMGAG00000001365	ENSMGAG00000001365	ENSMGAG00000001365	0.642043	0.00593246	9.15247	8.79389	8.89193	9.55786	9.82415	9.56372	9.8117	9.85247
ENSMGAG00000017804	ENSMGAG00000017804	ENSMGAG00000017804	1.53588	3.88019e-12	8.07023	8.07187	7.84291	8.16457	9.06965	9.8645	9.57316	9.63883
ENSMGAG00000021079	ENSMGAG00000021079	ENSMGAG00000021079	1.7496	1.59223e-05	7.43037	7.7172	8.07948	7.68717	8.34708	10.1391	9.35787	9.54086
FLRT2	ENSMGAG00000015371	ENSMGAG00000015371	2.14215	3.15677e-05	7.23566	6.07332	6.90348	7.48151	9.02303	8.11442	8.60226	10.0198
ENSMGAG00000011229	ENSMGAG00000011229	ENSMGAG00000011229	1.03538	0.0192483	7.94162	7.63446	8.41206	7.60259	9.13019	8.28845	9.67155	8.23311
ENSMGAG00000004099	ENSMGAG00000004099	ENSMGAG00000004099	1.44024	8.02512e-10	8.03914	7.83304	7.74412	8.19056	9.17166	9.00144	9.56465	9.69803
ENSMGAG00000015175	ENSMGAG00000015175	ENSMGAG00000015175	0.756849	0.00822174	9.42685	9.54389	8.98473	8.85472	9.9102	10.2272	9.46888	10.211
ENSMGAG00000008960	ENSMGAG00000008960	ENSMGAG00000008960	-0.85252	7.56378e-06	11.3245	11.4759	11.1487	11.3421	10.7437	10.6263	10.1669	10.2953
ENSMGAG00000017621	ENSMGAG00000017621	ENSMGAG00000017621	0.703762	9.65624e-05	9.34021	9.09244	8.75422	9.23785	9.92901	9.74452	9.71614	9.88725
ITGB8	ENSMGAG00000011297	ENSMGAG00000011297	1.12775	9.19993e-08	8.46124	8.33552	8.64894	8.58767	9.24943	9.95281	9.73576	9.50009
ENSMGAG00000008031	ENSMGAG00000008031	ENSMGAG00000008031	0.780402	2.26162e-10	9.14956	9.14718	9.04343	9.14122	9.77607	10.013	9.77528	10.011
ZNF106	ENSMGAG00000011512	ENSMGAG00000011512	1.57427	2.79603e-19	7.90759	7.65978	7.9005	8.02711	9.13019	9.501	9.60552	9.4692
ENSMGAG00000001098	ENSMGAG00000001098	ENSMGAG00000001098	2.71743	1.81748e-06	6.59756	5.00673	5.48896	7.33775	9.3382	8.22563	9.27386	9.10081
MAML1	ENSMGAG00000015455	ENSMGAG00000015455	1.47353	3.1406e-16	7.84424	8.18666	7.78292	8.11115	9.18645	9.5142	9.6267	9.43575
UBE3B	ENSMGAG00000006245	ENSMGAG00000006245	1.27672	3.03748e-15	8.42802	8.46087	8.20479	8.43842	9.46643	9.92012	9.59243	9.5991
ENSMGAG00000006111	ENSMGAG00000006111	ENSMGAG00000006111	1.90377	1.42746e-06	7.78549	6.28342	6.95875	7.72322	8.85963	9.07159	9.59003	9.11497
CRAMP1	ENSMGAG00000010243	ENSMGAG00000010243	1.65556	1.25492e-25	7.53215	8.02066	7.80571	7.98319	9.52288	9.46971	9.37327	9.56856
ENSMGAG00000013406	ENSMGAG00000013406	ENSMGAG00000013406	1.38155	7.31417e-07	8.00092	7.83304	7.43866	8.20338	9.03534	8.83954	9.64065	9.39186
ENSMGAG00000021447	ENSMGAG00000021447	ENSMGAG00000021447	0.940851	1.81748e-06	8.72233	8.62844	8.55342	9.13454	9.66033	9.60545	9.6138	9.93989
ENSMGAG00000013196	ENSMGAG00000013196	ENSMGAG00000013196	1.63697	7.90947e-14	7.9281	8.04649	7.55083	8.10433	9.36445	9.90683	9.45448	9.37823
MRPL40	ENSMGAG00000001177	ENSMGAG00000001177	-0.779509	0.0050117	11.1183	10.1361	10.3741	10.6165	9.62683	9.68544	10.0226	9.95178
ENSMGAG00000008125	ENSMGAG00000008125	ENSMGAG00000008125	0.776882	2.27617e-08	8.93322	9.21993	9.02413	9.11771	9.93996	9.95765	9.66132	9.82546
ENSMGAG00000019078	ENSMGAG00000019078	ENSMGAG00000019078	0.869503	0.00157504	8.69466	9.25635	8.56682	8.66848	9.37417	9.5381	9.60196	10.1215
HDHD3	ENSMGAG00000021639	ENSMGAG00000021639	-0.730564	0.0282504	11.2028	10.0203	10.2285	10.8122	9.7724	10.1811	9.87796	9.78766
SORBS2	ENSMGAG00000011415	ENSMGAG00000011415	2.12179	1.40316e-07	7.1451	7.25699	6.80135	7.74092	9.32823	9.48544	8.29054	9.9239
PGAP1	ENSMGAG00000006871	ENSMGAG00000006871	1.67693	4.07282e-10	7.2895	7.32189	7.43866	7.61224	8.90951	8.704	9.61615	8.8782
SETBP1	ENSMGAG00000009445	ENSMGAG00000009445	0.761698	0.00124203	8.66237	8.90395	8.57126	8.90267	9.09926	9.34718	9.83615	9.69489
TECPR1	ENSMGAG00000001540	ENSMGAG00000001540	-0.871987	0.0445021	9.66342	10.9187	10.4399	9.23473	9.42182	9.6218	9.22069	9.04028
ENSMGAG00000004934	ENSMGAG00000004934	ENSMGAG00000004934	0.700182	0.000565385	9.11419	9.10478	8.5845	9.12109	9.44507	9.67176	9.87403	9.75036
DHX37	ENSMGAG00000002630	ENSMGAG00000002630	-0.661486	2.00586e-05	10.9892	10.909	11.1164	10.9422	10.4917	10.0191	10.4391	10.327
LRP6	ENSMGAG00000013850	ENSMGAG00000013850	2.11014	6.87044e-15	7.07324	7.41407	6.80135	7.82627	9.18461	9.6619	9.36909	9.38797
TTC34	ENSMGAG00000001896	ENSMGAG00000001896	0.89019	0.000477155	8.49372	8.86819	8.37699	8.48641	9.91686	9.19698	9.36909	9.19267
ARVCF	ENSMGAG00000001435	ENSMGAG00000001435	1.82262	8.05566e-05	6.84776	7.85513	7.62957	6.99848	7.92146	9.12421	9.36349	9.78176
ENSMGAG00000014722	ENSMGAG00000014722	ENSMGAG00000014722	0.681856	0.000829095	9.14665	9.40603	9.34254	9.02326	9.91353	9.91349	9.56952	10.2022
TMEM63C	ENSMGAG00000012836	ENSMGAG00000012836	1.52606	0.00157692	7.7398	7.30058	6.65843	7.899	8.01557	9.28177	9.64181	8.39656
ENSMGAG00000008476	ENSMGAG00000008476	ENSMGAG00000008476	1.45577	1.56553e-09	7.95501	8.11523	7.47702	8.10433	9.01684	9.22669	9.58523	9.58899
ENSMGAG00000013932	ENSMGAG00000013932	ENSMGAG00000013932	1.30081	7.69745e-14	8.2816	8.48468	8.03517	8.3775	9.39023	9.644	9.50872	9.80232
OSBPL8	ENSMGAG00000010890	ENSMGAG00000010890	1.20599	3.07972e-09	8.08857	8.52658	8.70254	8.5124	9.4512	9.84373	9.5251	9.82546
ENSMGAG00000005957	ENSMGAG00000005957	ENSMGAG00000005957	0.749827	0.000581399	9.01859	9.19416	9.30037	9.02326	9.50971	10.2642	9.82804	9.84116
ATF7IP	ENSMGAG00000011959	ENSMGAG00000011959	1.00227	0.000240603	8.39892	8.43666	8.4071	8.77108	9.36932	9.00457	9.45842	10.0072
PRKCI	ENSMGAG00000010216	ENSMGAG00000010216	1.18114	1.04687e-07	8.27094	8.45606	8.54442	8.30798	9.1321	9.55948	9.54006	9.94122
ENSMGAG00000006197	ENSMGAG00000006197	ENSMGAG00000006197	1.12851	1.74551e-07	8.00092	8.41203	8.35655	8.79245	9.3415	9.49878	9.64642	9.63556
ENSMGAG00000004234	ENSMGAG00000004234	ENSMGAG00000004234	0.69676	0.000270479	8.76096	9.40603	9.14522	8.91831	9.69436	9.7295	9.78264	9.87205
ENSMGAG00000004343	ENSMGAG00000004343	ENSMGAG00000004343	-4.01938	4.18503e-19	9.91708	10.0903	9.30037	9.59968	4.49632	6.51905	6.08744	5.56425
SEMA4D	ENSMGAG00000006614	ENSMGAG00000006614	0.656339	0.0175766	8.98635	8.88976	9.38098	9.1774	9.8476	9.52511	9.33804	10.2241
NTN1	ENSMGAG00000022489	ENSMGAG00000022489	-2.60292	0.000206465	8.71448	9.55518	10.4411	9.09725	8.20542	5.59728	5.64614	7.03606
ENSMGAG00000003622	ENSMGAG00000003622	ENSMGAG00000003622	1.25583	3.27677e-06	8.21081	8.49879	7.86478	8.47059	9.0292	9.89005	9.63833	9.42064
RAB17	ENSMGAG00000003135	ENSMGAG00000003135	0.990779	0.0139617	8.47989	7.63446	8.53536	9.23473	9.03942	9.86622	9.71064	9.50189
ENSMGAG00000001236	ENSMGAG00000001236	ENSMGAG00000001236	0.940657	2.40296e-12	8.75332	8.82033	8.7306	8.68229	9.44507	9.75753	9.71504	9.78913
PROSER1	ENSMGAG00000015048	ENSMGAG00000015048	0.642578	0.000819524	8.64182	9.22842	9.05616	9.00872	9.75514	9.43542	9.75939	9.57028
ENSMGAG00000003390	ENSMGAG00000003390	ENSMGAG00000003390	1.50264	0.000751521	7.79296	7.74112	7.66324	7.72322	8.26237	9.98794	9.49214	8.39656
ENSMGAG00000004361	ENSMGAG00000004361	ENSMGAG00000004361	0.658014	4.89211e-05	8.86747	8.95939	9.09059	8.79668	9.60223	9.34718	9.79724	9.55824
STIM2	ENSMGAG00000012398	ENSMGAG00000012398	0.742273	0.0104149	9.05946	8.47995	8.49386	8.74062	9.13591	9.66388	9.82092	9.02036
ENSMGAG00000003676	ENSMGAG00000003676	ENSMGAG00000003676	0.821162	4.16933e-09	8.94669	8.95599	8.67392	8.91831	9.60636	9.83323	9.76259	9.55824
PSMB7	ENSMGAG00000008256	ENSMGAG00000008256	-0.603676	1.04142e-07	11.4308	11.1831	11.3757	11.3679	10.5992	10.789	10.8223	10.7394
ENSMGAG00000003090	ENSMGAG00000003090	ENSMGAG00000003090	1.61819	1.2407e-07	7.68461	7.66813	7.28495	7.81796	8.4271	9.22936	9.55487	9.44512
ENSMGAG00000007700	ENSMGAG00000007700	ENSMGAG00000007700	1.90049	7.35415e-05	7.57614	6.77559	6.64163	7.68717	8.92943	8.29866	8.6444	9.9894
ENSMGAG00000005043	ENSMGAG00000005043	ENSMGAG00000005043	0.688886	4.80181e-09	9.06872	8.9354	9.09676	9.19677	9.65635	9.82972	9.83109	9.72289
ENSMGAG00000015994	ENSMGAG00000015994	ENSMGAG00000015994	1.26128	0.0084322	8.22193	8.24917	8.03517	8.14477	8.58612	10.4254	9.13296	8.68295
ENSMGAG00000010060	ENSMGAG00000010060	ENSMGAG00000010060	0.59881	8.12357e-11	9.14956	9.27286	9.15708	9.25026	9.77851	9.80665	9.84922	9.77731
DACT1	ENSMGAG00000013611	ENSMGAG00000013611	-4.79244	3.49797e-09	9.40993	10.2405	6.48102	8.36044	3.31358	4.20428	5.46986	4.68133
ENSMGAG00000002851	ENSMGAG00000002851	ENSMGAG00000002851	-3.08581	1.84103e-13	9.94083	10.0949	9.72976	9.94323	5.78797	6.27201	7.60996	7.18665
RAPGEF2	ENSMGAG00000001999	ENSMGAG00000001999	1.2501	4.25984e-05	8.38415	8.81658	8.01575	8.41105	9.25119	10.2043	9.40766	9.65184
ENSMGAG00000002770	ENSMGAG00000002770	ENSMGAG00000002770	0.589333	9.66785e-08	9.31965	9.25081	9.37845	9.09381	9.8206	9.90181	9.83817	9.84682
PSME3	ENSMGAG00000004196	ENSMGAG00000004196	0.605598	0.00168197	9.43404	9.20853	9.26243	9.12109	9.62412	10.1811	9.89552	9.69174
MAGT1	ENSMGAG00000006121	ENSMGAG00000006121	0.66966	2.05087e-05	9.26157	9.11092	9.27881	9.19997	9.64167	9.96888	9.77528	10.0979
ENSMGAG00000004181	ENSMGAG00000004181	ENSMGAG00000004181	1.14777	1.05551e-12	8.47525	8.52658	8.28267	8.50724	9.31146	9.78865	9.62553	9.59742
ENSMGAG00000005446	ENSMGAG00000005446	ENSMGAG00000005446	-0.823953	0.00270954	10.1547	10.6153	11.1096	10.1934	9.65502	9.66585	9.83817	9.83404
ENSMGAG00000022196	ENSMGAG00000022196	ENSMGAG00000022196	-0.636801	0.000854166	11.0498	11.186	11.5911	11.024	10.6481	10.6984	10.4163	10.6071
ENSMGAG00000015113	ENSMGAG00000015113	ENSMGAG00000015113	3.16991	1.04291e-06	5.42528	4.65032	4.64613	6.61289	7.53326	7.84862	9.4346	8.90288
ENSMGAG00000011742	ENSMGAG00000011742	ENSMGAG00000011742	1.5988	9.95942e-16	7.85856	7.8256	7.67154	7.97573	8.98969	9.63395	9.49982	9.4747
ENSMGAG00000018344	ENSMGAG00000018344	ENSMGAG00000018344	-0.893812	0.00260844	10.0909	10.691	11.0182	10.2315	9.32989	9.90516	9.87009	9.47104
ENSMGAG00000007137	ENSMGAG00000007137	ENSMGAG00000007137	1.18409	7.51269e-16	8.31833	8.6069	8.50782	8.33736	9.55457	9.72193	9.4492	9.75036
ENSMGAG00000018254	ENSMGAG00000018254	ENSMGAG00000018254	1.23052	2.17939e-05	8.09463	8.4894	8.5801	8.1514	9.546	10.087	9.38022	9.04768
ENSMGAG00000008051	ENSMGAG00000008051	ENSMGAG00000008051	-0.721507	1.09451e-09	11.4992	11.645	11.5113	11.3758	10.8514	10.9105	10.6635	10.7272
ENSMGAG00000004538	ENSMGAG00000004538	ENSMGAG00000004538	0.955614	9.01742e-06	8.7874	8.54482	8.28807	8.65455	9.10705	9.58265	9.71504	9.63556
ENSMGAG00000016462	ENSMGAG00000016462	ENSMGAG00000016462	-0.69413	0.000954429	11.0238	10.6088	10.5098	10.9865	9.89114	10.0781	10.378	10.0373
PARK7	ENSMGAG00000000911	ENSMGAG00000000911	-0.678555	4.76983e-07	11.4332	11.3965	11.5331	11.5465	10.6494	10.7051	10.782	11.0376
ENSMGAG00000006403	ENSMGAG00000006403	ENSMGAG00000006403	1.00727	1.49187e-07	8.57835	8.87901	8.86325	8.70049	9.58	10.0299	9.48572	9.88725
PIK3CA	ENSMGAG00000009828	ENSMGAG00000009828	0.898005	6.24412e-08	8.78365	8.87541	8.89548	8.93762	9.80511	9.88497	9.4158	9.91179
ENSMGAG00000021898	ENSMGAG00000021898	ENSMGAG00000021898	1.53229	0.000255513	7.70059	6.61223	7.39924	8.09748	8.35692	9.07754	9.58403	8.9589
PTPRG	ENSMGAG00000008850	ENSMGAG00000008850	0.965362	0.0484317	9.25346	8.44639	7.94908	8.76677	8.611	10.3179	9.25131	9.83832
ANO10	ENSMGAG00000011267	ENSMGAG00000011267	0.82012	0.00437316	8.99286	9.17964	8.32008	8.68686	9.23349	9.97208	9.74763	9.52858
MCOLN3	ENSMGAG00000008983	ENSMGAG00000008983	1.84906	2.64727e-06	7.92129	6.54133	6.93138	7.94553	8.82224	9.43542	9.43593	9.35853
ABTB1	ENSMGAG00000007350	ENSMGAG00000007350	1.16644	7.96796e-13	8.37919	8.61123	8.48447	8.47588	9.546	9.81557	9.38713	9.80377
ENSMGAG00000016830	ENSMGAG00000016830	ENSMGAG00000016830	1.62643	2.83136e-06	7.88678	8.00757	7.52359	8.14477	9.4389	10.0083	8.59988	9.68543
LMBRD2	ENSMGAG00000004137	ENSMGAG00000004137	1.54369	1.72966e-13	8.08248	7.75685	7.90754	8.11794	9.13972	9.76491	9.35647	9.66633
RFLNA	ENSMGAG00000019946	ENSMGAG00000019946	1.45566	0.000438901	8.25479	6.79095	7.47702	8.3547	8.8175	9.16385	9.48185	9.56856
ENSMGAG00000022944	ENSMGAG00000022944	ENSMGAG00000022944	0.619454	0.00123306	8.76856	8.91451	9.14522	8.92992	9.53014	9.61365	9.80346	9.23865
KLHDC1	ENSMGAG00000013716	ENSMGAG00000013716	-0.601112	0.0107656	10.8009	10.8332	11.0654	10.7719	10.63	9.94633	9.94131	10.4457
NDST1	ENSMGAG00000006555	ENSMGAG00000006555	0.590497	0.0189302	9.38046	8.88976	8.79655	9.34007	9.56593	9.46971	9.6817	10.0582
ENSMGAG00000007614	ENSMGAG00000007614	ENSMGAG00000007614	0.880182	0.000215154	9.06564	8.7747	8.77362	8.85472	9.67875	10.2138	9.54006	9.42632
ENSMGAG00000010069	ENSMGAG00000010069	ENSMGAG00000010069	0.590049	5.08329e-08	9.12608	9.20853	9.18052	9.04122	9.69565	9.61773	9.78892	9.79647
PLEKHH1	ENSMGAG00000011911	ENSMGAG00000011911	0.997484	0.035592	7.68461	8.52658	8.66148	8.02711	8.30704	9.91681	9.59482	8.66061
ENSMGAG00000000972	ENSMGAG00000000972	ENSMGAG00000000972	1.33593	5.97246e-14	7.78549	8.33552	8.06696	8.1514	9.24414	9.35453	9.48185	9.58051
C1QBP	ENSMGAG00000019563	ENSMGAG00000019563	-0.604007	0.0111395	10.7672	10.2696	11.0093	10.3298	9.97125	9.85933	10.1669	10.0824
TTBK2	ENSMGAG00000011588	ENSMGAG00000011588	1.98684	5.36893e-14	6.66429	7.02982	7.38922	7.62182	9.41712	9.07754	9.23761	8.92448
ENSMGAG00000015090	ENSMGAG00000015090	ENSMGAG00000015090	1.80931	1.74832e-08	7.12154	7.36358	7.70425	7.58311	9.18829	8.83253	8.81811	9.87205
ENSMGAG00000006429	ENSMGAG00000006429	ENSMGAG00000006429	0.973795	9.22727e-07	8.65829	9.0611	8.51245	8.705	9.60085	9.92012	9.48185	9.82402
ENSMGAG00000020328	ENSMGAG00000020328	ENSMGAG00000020328	-1.62668	0.000218588	9.31965	10.3234	10.4806	9.45441	8.84339	8.1711	7.40732	8.66382
ENSMGAG00000010842	ENSMGAG00000010842	ENSMGAG00000010842	0.65197	0.000945687	9.02813	9.29727	9.14224	9.05896	9.38703	9.88667	9.76789	10.0223
MAB21L3	ENSMGAG00000014300	ENSMGAG00000014300	-1.88319	0.0156229	8.33379	10.2264	9.93146	6.79331	6.40878	7.80631	8.15459	6.9649
ENSMGAG00000005589	ENSMGAG00000005589	ENSMGAG00000005589	-0.700186	0.0378168	9.69169	10.2391	10.9711	10.0249	9.44045	9.49657	9.75406	9.73974
ENSMGAG00000016506	ENSMGAG00000016506	ENSMGAG00000016506	2.40655	0.00676574	5.91082	4.50883	4.42847	7.22911	6.44614	7.52252	9.43059	8.30896
BICC1	ENSMGAG00000002729	ENSMGAG00000002729	1.53449	4.39584e-05	7.38162	7.66813	7.25214	7.5332	8.57493	9.28947	9.53758	8.07312
ENSMGAG00000002483	ENSMGAG00000002483	ENSMGAG00000002483	-3.30593	7.4826e-06	8.46124	10.3194	6.34242	8.42753	5.76844	6.04824	5.29276	5.9694
NUDT14	ENSMGAG00000013489	ENSMGAG00000013489	0.587771	0.0455516	8.49372	9.03553	9.17177	9.15778	9.7021	9.78865	9.69402	8.96933
ENSMGAG00000017584	ENSMGAG00000017584	ENSMGAG00000017584	0.911404	0.00622522	8.76096	8.84262	8.97805	8.66385	9.15484	10.4149	9.45973	9.5321
ENSMGAG00000011257	ENSMGAG00000011257	ENSMGAG00000011257	1.47935	7.4569e-11	7.88678	7.45322	7.61244	8.27192	9.19012	9.24	9.47018	9.28947
SLC38A6	ENSMGAG00000013563	ENSMGAG00000013563	1.33469	1.40918e-10	8.23297	7.75685	8.15833	8.158	9.3415	9.17497	9.30922	9.74733
DGKD	ENSMGAG00000001549	ENSMGAG00000001549	0.858449	0.0199085	8.00736	9.28918	8.47503	8.41105	9.75638	9.14133	9.16387	9.72597
ENSMGAG00000009394	ENSMGAG00000009394	ENSMGAG00000009394	-0.764005	1.84968e-09	10.9819	11.1678	11.04	11.0095	10.4639	10.1893	10.3471	10.1296
ERCC6	ENSMGAG00000008132	ENSMGAG00000008132	0.661503	1.308e-07	8.84247	9.14718	9.06877	9.04479	9.63898	9.5972	9.71614	9.78766
ENSMGAG00000004304	ENSMGAG00000004304	ENSMGAG00000004304	-0.779897	9.00012e-05	10.6832	10.9361	11.0109	10.8049	10.4669	9.85415	9.96552	9.97525
ENSMGAG00000021565	ENSMGAG00000021565	ENSMGAG00000021565	2.46926	0.00792286	5.79646	5.94186	5.76184	6.59354	4.63216	9.32736	9.30339	6.79944
AMER1	ENSMGAG00000005670	ENSMGAG00000005670	1.48849	1.81105e-08	7.74752	7.88407	7.38922	7.78423	8.63816	9.34718	9.54254	9.05014
ENSMGAG00000003146	ENSMGAG00000003146	ENSMGAG00000003146	1.29294	2.22622e-18	8.18831	8.18666	7.89343	8.10433	9.32823	9.20242	9.42925	9.53034
ENSMGAG00000003989	ENSMGAG00000003989	ENSMGAG00000003989	0.745089	9.16982e-05	9.12903	8.93194	8.94422	8.86282	9.3382	9.97208	9.74763	9.72135
FBXL3	ENSMGAG00000014939	ENSMGAG00000014939	0.860832	0.000463385	9.00256	9.01932	8.94764	8.93378	9.50676	10.3002	9.46366	9.89957
ENSMGAG00000022302	ENSMGAG00000022302	ENSMGAG00000022302	-0.614662	0.00639828	11.4403	10.9845	10.9644	11.4874	10.687	10.5482	10.3471	10.8731
ENSMGAG00000003408	ENSMGAG00000003408	ENSMGAG00000003408	-0.65795	0.000199037	11.2945	10.9778	10.9111	11.363	10.5421	10.304	10.4517	10.6515
ENSMGAG00000013316	ENSMGAG00000013316	ENSMGAG00000013316	1.31209	4.06199e-10	7.64385	8.29838	8.2498	8.278	9.30639	9.39554	9.37466	9.66152
SPTLC2	ENSMGAG00000012898	ENSMGAG00000012898	1.414	4.91312e-12	8.14223	7.63446	7.98945	8.12469	9.16234	9.29203	9.34941	9.68701
ENSMGAG00000011649	ENSMGAG00000011649	ENSMGAG00000011649	2.09354	4.4572e-15	6.9715	7.32189	6.9175	7.54332	8.90728	9.30475	9.06735	9.69332
KDSR	ENSMGAG00000004767	ENSMGAG00000004767	2.46156	1.31211e-07	6.75894	6.50453	6.93138	6.59354	7.872	10.0253	9.00222	8.78682
ENSMGAG00000018348	ENSMGAG00000018348	ENSMGAG00000018348	0.662774	0.00962629	8.58267	8.96618	8.42684	8.97548	9.67351	8.95701	9.53633	9.39186
SEMA3D	ENSMGAG00000005266	ENSMGAG00000005266	-3.84326	6.97673e-20	9.88246	9.30532	9.95203	9.18389	5.30939	6.48369	4.94858	6.25159
ENSMGAG00000004222	ENSMGAG00000004222	ENSMGAG00000004222	-1.0909	0.00920742	10.6475	10.1555	9.35031	10.3458	9.65635	8.29866	8.88017	9.27693
ENSMGAG00000022756	ENSMGAG00000022756	ENSMGAG00000022756	0.902284	2.47168e-11	8.47525	8.81658	8.85599	8.72736	9.60498	9.69706	9.54254	9.6421
NDUFB9	ENSMGAG00000012681	ENSMGAG00000012681	-0.606054	2.7084e-05	10.9387	10.7658	10.9661	10.9249	10.0999	10.1893	10.5079	10.3521
ENSMGAG00000021818	ENSMGAG00000021818	ENSMGAG00000021818	3.36212	1.30168e-06	5.63946	4.8395	5.28783	6.21737	7.1959	10.1002	8.55395	7.6748
ALDH5A1	ENSMGAG00000002345	ENSMGAG00000002345	0.834735	7.27791e-05	8.63768	8.90748	9.10903	8.59255	9.3481	9.75197	9.60552	9.87205
APPL1	ENSMGAG00000006252	ENSMGAG00000006252	1.71806	4.89296e-12	7.51417	7.77242	7.5687	7.72322	8.93601	9.82619	9.33661	9.13363
ENSMGAG00000018901	ENSMGAG00000018901	ENSMGAG00000018901	1.61046	0.00180349	7.61883	6.46677	7.10066	7.77567	7.49219	8.74564	9.39948	9.32238
ENSMGAG00000011988	ENSMGAG00000011988	ENSMGAG00000011988	0.870463	0.0166466	8.51195	8.90042	7.9005	8.66848	9.7149	9.70476	9.30922	8.64117
ATP5F1D	ENSMGAG00000020799	ENSMGAG00000020799	-0.592971	0.0027396	11.3322	10.9335	11.2155	11.3009	10.4661	10.4497	10.5111	10.9574
FOXJ2	ENSMGAG00000013934	ENSMGAG00000013934	0.722513	5.38671e-08	8.81336	9.15907	8.90606	9.01601	9.5967	9.74638	9.6579	9.78324
EML1	ENSMGAG00000013280	ENSMGAG00000013280	-0.81903	0.000730488	10.3447	11.0617	10.4411	10.2331	9.68787	9.77043	9.88384	9.61247
ENSMGAG00000018164	ENSMGAG00000018164	ENSMGAG00000018164	-0.697503	0.0302107	10.2074	10.2913	10.4924	10.1838	10.2657	9.09228	9.36349	9.40151
ENSMGAG00000005105	ENSMGAG00000005105	ENSMGAG00000005105	-0.721304	0.000272157	10.9811	10.3573	10.5908	10.7338	9.90462	9.85415	10.1987	9.86927
ENSMGAG00000010769	ENSMGAG00000010769	ENSMGAG00000010769	0.62828	0.00475358	9.27764	9.34228	9.10597	9.23785	9.49938	10.2771	9.74763	9.84258
ENSMGAG00000008833	ENSMGAG00000008833	ENSMGAG00000008833	0.846532	0.00132837	8.74178	9.11703	8.93736	8.45995	9.69047	9.72383	9.1751	9.99834
ENSMGAG00000011756	ENSMGAG00000011756	ENSMGAG00000011756	1.98591	1.78544e-07	6.83333	7.4819	6.97224	7.5332	8.36019	9.82972	9.27237	8.92716
ENSMGAG00000004256	ENSMGAG00000004256	ENSMGAG00000004256	0.686977	1.2614e-06	8.82799	8.91802	8.95785	8.9066	9.8075	9.56584	9.5301	9.40728
ENSMGAG00000009065	ENSMGAG00000009065	ENSMGAG00000009065	-0.70983	0.00586197	11.0309	10.9257	10.3893	11.2685	10.4902	10.1644	9.946	10.2649
ENSMGAG00000010658	ENSMGAG00000010658	ENSMGAG00000010658	0.738243	7.28558e-05	8.56531	8.62844	8.84869	8.57786	9.18276	9.26364	9.7018	9.36051
ENSMGAG00000014665	ENSMGAG00000014665	ENSMGAG00000014665	0.836064	0.00054811	8.66237	8.99962	8.88124	9.17089	9.57719	10.2124	9.50618	9.67909
ENSMGAG00000000759	ENSMGAG00000000759	ENSMGAG00000000759	1.34706	9.1788e-11	7.6019	7.8256	8.15241	7.80119	9.33654	9.03542	9.40222	8.92983
TMEM164	ENSMGAG00000006530	ENSMGAG00000006530	1.61723	3.39421e-22	7.87274	7.89122	7.62103	7.72322	9.33322	9.64999	9.23761	9.27273
MINDY4	ENSMGAG00000001713	ENSMGAG00000001713	0.725429	0.00826538	8.41839	8.60255	8.417	8.56798	9.6643	8.80056	9.40085	8.82751
ENSMGAG00000001995	ENSMGAG00000001995	ENSMGAG00000001995	0.85925	0.00627833	8.47525	8.84997	7.85024	9.11771	9.64569	9.40029	9.42657	9.51084
ENSMGAG00000001458	ENSMGAG00000001458	ENSMGAG00000001458	0.744646	0.00475246	8.60832	9.30264	8.44146	8.7581	9.27214	9.71051	9.6929	9.50369
ENSMGAG00000008336	ENSMGAG00000008336	ENSMGAG00000008336	-1.8407	0.00609954	9.02813	8.06556	10.4005	8.69142	6.16177	7.93624	8.18346	6.87902
KCNK1	ENSMGAG00000016385	ENSMGAG00000016385	0.874413	6.20019e-06	8.82799	8.62416	9.03702	8.69142	9.41712	9.96568	9.59003	9.66793
ENSMGAG00000012375	ENSMGAG00000012375	ENSMGAG00000012375	1.33045	1.43776e-07	7.94162	8.10297	7.55979	8.24117	9.109	8.98573	9.31213	9.68701
ENSMGAG00000011109	ENSMGAG00000011109	ENSMGAG00000011109	0.944608	0.00747636	8.43759	8.15733	8.63628	8.50724	9.61322	9.0506	8.59033	9.92122
ENSMGAG00000018102	ENSMGAG00000018102	ENSMGAG00000018102	-0.649984	0.0295104	10.4214	10.2193	10.4556	10.363	10.3153	9.17774	9.53385	9.60245
ATF2	ENSMGAG00000009702	ENSMGAG00000009702	1.11828	1.00124e-11	8.35415	8.34075	8.45113	8.24117	9.16047	9.65992	9.53758	9.43199
ENSMGAG00000001337	ENSMGAG00000001337	ENSMGAG00000001337	1.99544	0.00625284	6.09142	6.38814	6.77079	7.20381	9.3966	7.19098	6.49822	9.38797
NWD2	ENSMGAG00000012386	ENSMGAG00000012386	3.60308	0.00121046	5.42528	4.8395	2.66396	5.84442	7.07394	10.1348	5.29276	7.39437
LRRC42	ENSMGAG00000011338	ENSMGAG00000011338	-0.944699	0.000262904	10.8184	10.5136	10.2985	9.93557	9.50676	9.54025	9.70623	9.13131
FMOD	ENSMGAG00000009375	ENSMGAG00000009375	-5.92826	4.30879e-14	9.45067	10.0589	7.76753	8.8135	2.24574	4.36837	4.45415	3.08951
ZNF618	ENSMGAG00000001586	ENSMGAG00000001586	1.33856	1.41487e-07	7.57614	8.22109	8.00922	7.70531	8.9939	8.8843	9.38575	9.5321
NID1	ENSMGAG00000011823	ENSMGAG00000011823	-2.19064	0.000693477	10.3177	9.30264	9.61402	9.85051	5.07518	8.42054	7.83286	7.64908
CRABP2	ENSMGAG00000001972	ENSMGAG00000001972	-3.78174	7.3749e-14	9.59236	8.62416	10.0992	9.33133	4.49632	5.52954	6.44623	6.12673
ENSMGAG00000008373	ENSMGAG00000008373	ENSMGAG00000008373	1.77628	0.00222086	6.74359	8.03363	7.26316	7.38353	8.81987	10.2272	7.76232	8.83893
ENSMGAG00000014592	ENSMGAG00000014592	ENSMGAG00000014592	0.999648	4.41866e-08	8.344	8.29299	8.46552	8.41656	9.06765	9.52728	9.60315	9.22566
RALA	ENSMGAG00000012244	ENSMGAG00000012244	0.735543	7.13873e-05	8.92644	8.92847	9.04023	9.18389	9.70979	9.84024	9.41444	9.99579
ENSMGAG00000006609	ENSMGAG00000006609	ENSMGAG00000006609	0.818335	9.52182e-05	8.55655	8.98967	8.87047	8.69596	9.44967	9.501	9.41715	9.96356
RAPH1	ENSMGAG00000008794	ENSMGAG00000008794	1.56049	1.9496e-10	7.54106	7.83304	7.82814	7.81796	8.83872	9.72004	9.3816	9.12899
ENSMGAG00000012806	ENSMGAG00000012806	ENSMGAG00000012806	0.91766	2.97421e-07	8.45655	8.80149	8.66979	8.36044	9.22098	9.5381	9.57921	9.6058
ENSMGAG00000013235	ENSMGAG00000013235	ENSMGAG00000013235	1.8539	8.06745e-09	7.33117	7.04271	6.64163	6.98369	8.7013	8.20406	9.3816	8.83038
ENSMGAG00000005303	ENSMGAG00000005303	ENSMGAG00000005303	1.82744	1.01956e-21	7.38162	7.51927	7.55083	7.40589	9.27387	9.19424	8.96576	9.58221
ZCCHC2	ENSMGAG00000004834	ENSMGAG00000004834	0.704913	2.58428e-05	8.71841	8.8826	9.00784	8.66385	9.69952	9.5531	9.54254	9.27062
WDR82	ENSMGAG00000003395	ENSMGAG00000003395	0.750524	8.23498e-09	8.83887	8.85363	8.75031	8.78394	9.39182	9.46292	9.62553	9.7074
USP6NL	ENSMGAG00000004520	ENSMGAG00000004520	0.871461	1.61846e-05	8.69466	9.08623	8.69442	8.49165	9.68787	9.68932	9.33089	9.75489
ENSMGAG00000003183	ENSMGAG00000003183	ENSMGAG00000003183	-0.673698	5.13542e-06	10.9294	10.8797	11.2345	10.8247	10.295	10.3672	10.3814	10.163
ENSMGAG00000015573	ENSMGAG00000015573	ENSMGAG00000015573	1.25699	1.32503e-08	7.8004	8.26025	8.20479	7.899	9.53304	8.98257	9.11142	9.48927
VCPIP1	ENSMGAG00000011238	ENSMGAG00000011238	0.762446	2.04347e-08	8.85681	8.87181	9.05616	8.86282	9.53014	9.8645	9.62085	9.6583
ENSMGAG00000003697	ENSMGAG00000003697	ENSMGAG00000003697	0.76557	0.000972792	8.23845	8.82407	8.81913	8.74062	9.49196	9.0506	9.47538	9.65022
ENSMGAG00000018951	ENSMGAG00000018951	ENSMGAG00000018951	1.1112	1.11899e-06	8.02651	8.45606	8.07323	8.19698	9.57579	8.89779	9.14443	9.4747
ENSMGAG00000011053	ENSMGAG00000011053	ENSMGAG00000011053	1.35992	3.11237e-18	7.7398	7.97431	8.16422	8.06273	9.20109	9.48096	9.394	9.2664
TBL1XR1	ENSMGAG00000009892	ENSMGAG00000009892	0.858533	0.0100312	8.22746	8.64544	8.84136	8.52777	9.66693	9.18326	8.71202	9.88312
ENSMGAG00000005088	ENSMGAG00000005088	ENSMGAG00000005088	-0.797496	0.0304215	10.0431	10.8313	10.2341	10.2046	9.84061	8.74191	9.37188	10.0022
ENSMGAG00000009634	ENSMGAG00000009634	ENSMGAG00000009634	0.974977	0.000134594	8.56531	8.2436	8.25533	8.7318	9.55029	9.1328	9.10305	9.81249
MFAP3	ENSMGAG00000005793	ENSMGAG00000005793	1.15492	5.04152e-17	8.23297	8.45123	8.29346	8.11115	9.2962	9.5531	9.44656	9.38797
ENSMGAG00000011917	ENSMGAG00000011917	ENSMGAG00000011917	1.30254	1.3564e-20	8.02015	8.07814	7.97612	8.26583	9.44353	9.34471	9.21759	9.49289
MTX2	ENSMGAG00000009647	ENSMGAG00000009647	-0.631537	5.16847e-05	10.9413	10.7667	10.6222	10.516	10.0713	9.98478	10.2669	10.0211
ENSMGAG00000020052	ENSMGAG00000020052	ENSMGAG00000020052	-2.20659	4.71626e-14	10.2703	9.91028	9.68744	9.8986	7.73787	7.23418	7.52729	8.34544
ENSMGAG00000008423	ENSMGAG00000008423	ENSMGAG00000008423	1.41893	1.37176e-15	7.78549	7.92642	7.96266	7.84276	8.94908	9.26885	9.35082	9.51441
VPS26B	ENSMGAG00000001614	ENSMGAG00000001614	0.654985	6.01249e-07	8.99933	8.92151	8.87047	8.98665	9.55884	9.4331	9.58283	9.78471
ENSMGAG00000013503	ENSMGAG00000013503	ENSMGAG00000013503	1.16364	2.44759e-08	8.08248	8.31441	7.87917	8.48116	9.27214	9.16664	9.31937	9.63393
ENSMGAG00000022071	ENSMGAG00000022071	ENSMGAG00000022071	2.01399	1.70476e-05	7.53215	6.97707	6.04329	7.93019	8.69356	9.62383	8.87428	9.6191
ENSMGAG00000001671	ENSMGAG00000001671	ENSMGAG00000001671	1.10511	2.99943e-06	8.20522	7.97431	7.87199	8.00532	9.109	8.58807	9.43993	9.17926
PTBP1	ENSMGAG00000020651	ENSMGAG00000020651	1.53082	3.41301e-12	7.73205	7.30058	7.53273	7.43879	8.87797	8.84652	9.41174	8.85308
ENSMGAG00000003596	ENSMGAG00000003596	ENSMGAG00000003596	1.31531	6.38562e-05	7.71641	8.29838	7.88632	7.93019	8.72935	9.18326	8.99138	9.91449
MTF1	ENSMGAG00000003052	ENSMGAG00000003052	1.35609	7.11098e-18	8.03914	8.19246	7.80571	7.94553	9.19012	9.53162	9.36069	9.28112
MITF	ENSMGAG00000009507	ENSMGAG00000009507	1.26415	8.19085e-08	7.77797	8.18666	8.22747	7.90686	8.87341	9.1997	9.34657	9.63229
ENSMGAG00000015492	ENSMGAG00000015492	ENSMGAG00000015492	-0.630096	0.0361687	9.94586	10.7677	10.7234	9.81336	9.77851	9.74265	9.80552	9.66793
ENSMGAG00000014874	ENSMGAG00000014874	ENSMGAG00000014874	0.752433	0.0440561	9.20385	8.34075	8.80789	9.1041	9.48	9.87818	8.85447	10.0955
ANO5	ENSMGAG00000002054	ENSMGAG00000002054	1.40145	5.89399e-11	7.81516	8.10297	7.72033	7.93788	9.28594	9.07457	9.04305	9.65991
KCNK13	ENSMGAG00000021795	ENSMGAG00000021795	2.2825	2.92162e-05	7.16828	7.04271	4.7749	7.39475	9.27214	9.46065	8.89188	8.75704
DYRK2	ENSMGAG00000010401	ENSMGAG00000010401	0.971633	1.68952e-05	8.23845	8.72757	8.3148	8.09748	9.15107	9.08345	9.44258	9.5754
ENSMGAG00000001349	ENSMGAG00000001349	ENSMGAG00000001349	1.47509	5.61669e-16	7.91446	7.92642	7.38922	7.84276	9.303	9.08935	9.16869	9.38797
ENSMGAG00000009425	ENSMGAG00000009425	ENSMGAG00000009425	1.07102	1.09942e-14	8.12457	8.31441	8.53989	8.2597	9.40295	9.30221	9.35928	9.44699
ITGB5	ENSMGAG00000012123	ENSMGAG00000012123	1.28895	0.00130767	7.84424	7.76466	8.12247	8.36044	8.94256	10.1348	9.08276	8.63136
MPDZ	ENSMGAG00000019675	ENSMGAG00000019675	1.03523	1.46427e-09	8.41355	8.28216	8.07323	8.58767	9.17537	9.40739	9.47538	9.4301
ENSMGAG00000005939	ENSMGAG00000005939	ENSMGAG00000005939	-1.82189	0.00040348	8.92644	10.408	8.98473	9.073	8.5176	7.06505	7.39091	7.32299
ENSMGAG00000014729	ENSMGAG00000014729	ENSMGAG00000014729	2.05798	1.80432e-05	7.27889	6.66321	6.64163	6.79331	8.54081	8.55012	7.83691	9.84682
NUDT21	ENSMGAG00000000975	ENSMGAG00000000975	-0.65682	1.50197e-06	10.9471	10.8976	11.2498	10.8402	10.3609	10.3489	10.3514	10.288
ENSMGAG00000010502	ENSMGAG00000010502	ENSMGAG00000010502	1.28428	1.47692e-08	8.42321	7.94714	7.74412	8.24117	9.10705	9.63395	9.31793	9.43199
XIAP	ENSMGAG00000007311	ENSMGAG00000007311	0.590576	5.98175e-08	8.84966	9.06742	9.00127	8.95667	9.61868	9.50761	9.5972	9.4983
ENSMGAG00000005630	ENSMGAG00000005630	ENSMGAG00000005630	3.32481	2.38969e-05	5.17366	5.63642	4.50473	5.59486	5.5571	9.39078	9.08786	7.36308
ENSMGAG00000014736	ENSMGAG00000014736	ENSMGAG00000014736	0.889153	0.00105394	8.91278	8.64121	8.06696	8.85878	9.36282	9.90181	9.45711	9.36249
ENSMGAG00000007193	ENSMGAG00000007193	ENSMGAG00000007193	1.69105	0.00100715	7.20236	7.24589	7.91455	7.11161	8.07639	10.0855	8.84446	8.41575
LUM	ENSMGAG00000011279	ENSMGAG00000011279	-3.79707	2.24352e-10	9.39281	9.50948	9.9435	8.80932	4.0555	6.3913	6.47765	4.87123
TEKT2	ENSMGAG00000003750	ENSMGAG00000003750	-0.844028	0.0021144	10.6721	10.3181	10.6082	10.3744	10.1573	9.70668	9.43326	9.14747
GABPA	ENSMGAG00000014494	ENSMGAG00000014494	1.14683	3.93923e-12	8.14223	8.43176	8.3148	7.91468	9.21197	9.36429	9.35506	9.46368
SF3A3	ENSMGAG00000002875	ENSMGAG00000002875	-0.659323	1.49433e-08	11.1687	11.0845	11.2664	11.1268	10.6785	10.4531	10.3807	10.4916
SLC66A2	ENSMGAG00000002164	ENSMGAG00000002164	1.56955	1.76277e-14	7.5587	7.27895	7.52359	7.48151	8.85501	9.03236	9.35082	8.7297
ENSMGAG00000012826	ENSMGAG00000012826	ENSMGAG00000012826	0.758508	0.00392006	8.96996	8.16913	8.25533	8.60226	9.52579	9.09228	9.3816	9.09606
ENSMGAG00000000645	ENSMGAG00000000645	ENSMGAG00000000645	1.40443	4.14889e-11	7.88678	8.13943	7.67154	7.8911	8.88705	9.52511	9.2813	9.41874
TMCO4	ENSMGAG00000005480	ENSMGAG00000005480	1.09191	7.86261e-10	8.33379	7.94027	8.01575	8.01988	9.20472	8.98573	9.39126	9.04275
ENSMGAG00000006193	ENSMGAG00000006193	ENSMGAG00000006193	1.46236	9.00191e-06	7.46822	7.4724	7.80571	8.29007	9.28422	9.18326	8.62114	9.69489
EFHC2	ENSMGAG00000014603	ENSMGAG00000014603	0.977388	0.00168673	7.57614	8.22675	8.50318	7.899	9.23705	8.90783	9.38022	8.58125
GLDN	ENSMGAG00000006608	ENSMGAG00000006608	-4.52718	0.00236945	9.10521	9.98732	3.73886	7.4279	2.94747	5.49444	5.0356	2.53725
ENSMGAG00000008700	ENSMGAG00000008700	ENSMGAG00000008700	-1.73599	0.0131969	8.38415	10.2572	7.84291	7.88315	6.49448	6.85971	8.09505	7.11332
DHX8	ENSMGAG00000002343	ENSMGAG00000002343	0.668074	2.06943e-07	8.88856	9.05793	8.87766	8.74501	9.46643	9.67568	9.59003	9.50548
ZFYVE1	ENSMGAG00000011711	ENSMGAG00000011711	0.885241	4.47724e-10	8.48452	8.79007	8.4071	8.61191	9.546	9.50541	9.34799	9.4301
ENSMGAG00000003706	ENSMGAG00000003706	ENSMGAG00000003706	0.633238	0.0149872	8.39402	8.64966	9.27064	8.79668	9.67088	9.24528	9.33661	9.48018
ENSMGAG00000000808	ENSMGAG00000000808	ENSMGAG00000000808	1.7516	3.91602e-12	7.07324	7.25699	7.83555	7.29047	8.81987	9.38839	9.25131	8.95628
ATP9B	ENSMGAG00000002250	ENSMGAG00000002250	0.707243	2.65022e-07	8.81336	8.95939	8.76976	9.01964	9.43116	9.74265	9.56465	9.63393
ENSMGAG00000007722	ENSMGAG00000007722	ENSMGAG00000007722	-0.663525	0.0010801	10.9613	10.4891	10.5809	10.964	9.91908	9.92836	10.2298	10.2942
ENSMGAG00000004589	ENSMGAG00000004589	ENSMGAG00000004589	0.631453	0.00127531	8.64182	9.18837	8.99798	8.8135	9.69306	9.42846	9.36069	9.69489
VPS37B	ENSMGAG00000019147	ENSMGAG00000019147	0.869729	3.14548e-06	8.50287	8.80906	8.47503	8.31391	9.38382	9.19698	9.34089	9.64047
ENSMGAG00000011426	ENSMGAG00000011426	ENSMGAG00000011426	0.836313	2.94071e-05	8.67861	8.77856	8.64894	8.94908	9.66693	9.88158	9.22378	9.55131
ENSMGAG00000015049	ENSMGAG00000015049	ENSMGAG00000015049	1.24075	1.92113e-09	8.00092	8.03363	8.23868	7.98319	9.379	9.6116	9.19571	8.91372
GALNT4	ENSMGAG00000015696	ENSMGAG00000015696	1.17613	1.65769e-07	8.04541	8.40705	8.4071	8.13142	9.19744	9.84373	9.27386	9.28322
ENSMGAG00000009617	ENSMGAG00000009617	ENSMGAG00000009617	0.827709	0.00200662	8.17693	8.28759	8.17593	8.31981	8.69097	8.62506	9.48443	9.25153
ENSMGAG00000003913	ENSMGAG00000003913	ENSMGAG00000003913	2.0729	2.98577e-05	7.1451	7.51927	6.21201	7.01311	8.51467	10.0497	8.48861	8.6015
ENSMGAG00000010440	ENSMGAG00000010440	ENSMGAG00000010440	1.30931	8.81061e-11	8.12457	8.04649	8.00922	8.16457	9.06765	9.644	9.14768	9.59237
GXYLT2	ENSMGAG00000009655	ENSMGAG00000009655	0.982964	2.30377e-09	8.67861	8.23239	8.14051	8.45995	9.36445	9.36672	9.34941	9.38992
PIK3R3	ENSMGAG00000010604	ENSMGAG00000010604	1.05156	0.00146304	7.65209	8.02066	8.30417	8.38877	8.81274	8.68855	9.18306	9.71981
ENSMGAG00000001180	ENSMGAG00000001180	ENSMGAG00000001180	1.24275	1.33588e-13	8.16546	8.15733	7.62103	8.04859	9.17722	9.23734	9.29459	9.26429
SAP30	ENSMGAG00000006857	ENSMGAG00000006857	-0.679473	0.0235644	9.78835	10.0652	10.6254	9.8907	9.6722	8.9794	9.68731	9.36447
ENSMGAG00000007040	ENSMGAG00000007040	ENSMGAG00000007040	0.855395	0.0205696	8.08248	8.36147	8.64894	8.02711	8.27972	9.55097	9.49471	8.93516
PM20D2	ENSMGAG00000013660	ENSMGAG00000013660	1.79965	8.82528e-06	7.2895	7.36358	6.59006	8.00532	8.80557	9.81912	9.00402	8.79271
ENSMGAG00000004260	ENSMGAG00000004260	ENSMGAG00000004260	0.788312	4.03892e-07	8.83525	8.89687	8.47503	8.72736	9.39023	9.66585	9.47278	9.56169
ASXL2	ENSMGAG00000014086	ENSMGAG00000014086	1.4843	2.05621e-09	7.82248	7.9054	7.13705	7.95314	8.92282	9.23203	9.17829	9.44325
RIDA	ENSMGAG00000012165	ENSMGAG00000012165	-0.668825	0.00402	10.8934	10.7173	11.036	10.1983	10.1096	10.2165	9.92905	10.041
ENSMGAG00000000789	ENSMGAG00000000789	ENSMGAG00000000789	1.06341	2.17379e-05	7.75519	8.04007	8.66148	8.1514	9.21378	9.02316	9.28426	9.42253
ENSMGAG00000010021	ENSMGAG00000010021	ENSMGAG00000010021	0.79391	0.005521	8.9059	8.57175	8.26633	8.53286	8.79113	9.72193	9.53385	9.2957
LRRK1	ENSMGAG00000009400	ENSMGAG00000009400	0.729416	0.0111816	9.00256	8.73553	8.14647	8.86686	8.96632	9.69513	9.55364	9.47287
ENSMGAG00000011188	ENSMGAG00000011188	ENSMGAG00000011188	2.01224	5.54968e-38	6.9715	7.15383	7.02499	7.33775	8.97273	9.23734	9.04829	9.16345
SRGAP1	ENSMGAG00000010168	ENSMGAG00000010168	0.930894	0.0338665	8.15389	7.70913	8.07948	8.39437	9.53448	8.34866	8.14157	9.51974
ENSMGAG00000007542	ENSMGAG00000007542	ENSMGAG00000007542	0.939003	2.6557e-08	8.48452	8.72757	8.417	8.21609	9.21558	9.50321	9.40902	9.47836
ENSMGAG00000011495	ENSMGAG00000011495	ENSMGAG00000011495	0.702057	0.0485783	9.28296	8.65387	8.20479	8.92992	8.98758	9.65596	9.31648	9.93857
CYYR1	ENSMGAG00000014496	ENSMGAG00000014496	3.66858	0.000110809	4.92422	5.20325	5.00237	4.47598	4.7161	9.80127	8.47311	6.41307
ENSMGAG00000014597	ENSMGAG00000014597	ENSMGAG00000014597	1.93946	0.00104312	6.72807	6.19379	6.32149	7.72322	7.68678	8.57133	8.20552	9.77583
ENSMGAG00000009024	ENSMGAG00000009024	ENSMGAG00000009024	0.830009	0.000438901	8.41355	8.37683	8.28267	8.37184	9.63629	8.79696	9.01299	9.14977
ENSMGAG00000013246	ENSMGAG00000013246	ENSMGAG00000013246	1.5552	6.11634e-08	7.92129	7.91244	7.2072	7.58311	8.75438	9.37156	9.01834	9.60078
ENSMGAG00000010426	ENSMGAG00000010426	ENSMGAG00000010426	2.03941	1.43478e-07	6.50955	6.9362	7.12502	5.93944	8.34379	8.74564	9.26788	8.15305
PLRG1	ENSMGAG00000001311	ENSMGAG00000001311	0.674875	1.54864e-06	8.74948	8.86819	9.10903	8.74501	9.4845	9.644	9.51125	9.54436
ENSMGAG00000005933	ENSMGAG00000005933	ENSMGAG00000005933	0.787878	0.00146174	8.41839	8.67058	8.96799	8.64048	9.21378	9.87988	9.48958	9.18821
ENSMGAG00000003371	ENSMGAG00000003371	ENSMGAG00000003371	0.70612	0.000882378	8.85681	8.70342	8.57126	8.46528	9.71235	9.34471	9.1719	9.12433
DAP	ENSMGAG00000006012	ENSMGAG00000006012	1.11713	3.18358e-05	8.03914	8.12738	7.62957	8.01262	8.52344	9.22936	9.42925	8.93782
ADAMTS8	ENSMGAG00000001221	ENSMGAG00000001221	-4.29118	1.17216e-09	8.9567	10.0055	6.81639	7.54332	4.34635	4.93767	5.24486	4.27359
MBD4	ENSMGAG00000010259	ENSMGAG00000010259	-0.60546	0.0199134	10.3548	9.9604	10.0977	9.80917	9.34315	9.39792	9.90518	9.09368
ENSMGAG00000019408	ENSMGAG00000019408	ENSMGAG00000019408	-1.07757	0.000335786	10.633	10.5726	9.93491	10.3941	8.93162	9.09522	9.23148	9.88863
GRAMD1B	ENSMGAG00000001869	ENSMGAG00000001869	1.41661	4.68506e-06	8.15969	7.85513	7.01198	7.92245	9.06566	9.54669	9.202	8.89196
ENSMGAG00000019685	ENSMGAG00000019685	ENSMGAG00000019685	-1.02073	0.00488863	9.94754	10.3942	10.3394	9.8647	9.80031	8.91117	8.36804	9.11027
NUP85	ENSMGAG00000009380	ENSMGAG00000009380	-0.690375	2.60039e-10	10.9563	10.8887	11.0725	10.8646	10.3641	10.2537	10.2804	10.1273
ENSMGAG00000004025	ENSMGAG00000004025	ENSMGAG00000004025	2.9224	2.74743e-10	6.1853	6.04797	5.82269	6.33854	7.99051	9.60339	8.03999	9.44325
RALGPS1	ENSMGAG00000008636	ENSMGAG00000008636	0.930157	0.000137905	7.85856	8.25472	8.5801	8.13811	8.92282	9.22936	9.45184	8.93516
ETF1	ENSMGAG00000001474	ENSMGAG00000001474	0.626721	0.00575187	8.9059	9.07057	8.91657	8.48116	9.31987	9.76859	9.56587	9.21256
ENSMGAG00000010461	ENSMGAG00000010461	ENSMGAG00000010461	0.753426	0.0171336	8.37422	8.15733	8.76589	8.31981	9.00229	8.52859	9.30339	9.62076
ENSMGAG00000011424	ENSMGAG00000011424	ENSMGAG00000011424	0.846891	8.18103e-05	8.23297	8.53117	8.89548	8.49165	9.51117	9.28177	9.16709	9.59068
PTDSS2	ENSMGAG00000002769	ENSMGAG00000002769	1.20076	1.58635e-10	7.99445	8.37173	7.9005	8.00532	9.01062	9.46745	9.30776	9.25579
ENSMGAG00000020667	ENSMGAG00000020667	ENSMGAG00000020667	-0.73931	0.0138133	9.72137	10.2723	10.7491	10.1642	9.87182	9.53378	9.47927	9.17701
PTPN11	ENSMGAG00000005721	ENSMGAG00000005721	0.755294	3.94297e-09	8.83162	8.72757	8.76201	8.74062	9.34645	9.60955	9.44788	9.64698
ENSMGAG00000004771	ENSMGAG00000004771	ENSMGAG00000004771	0.602793	0.00583212	9.05324	8.66225	8.6063	8.96422	9.08552	9.61569	9.60789	9.35853
MIGA2	ENSMGAG00000004844	ENSMGAG00000004844	1.6813	1.07701e-09	7.67655	7.51927	6.84601	7.4279	8.55227	9.28434	9.21914	9.06723
ALCAM	ENSMGAG00000014381	ENSMGAG00000014381	-0.879389	0.016855	9.6094	10.1026	10.6114	9.95844	9.77729	8.9794	8.60464	9.34257
COMTD1	ENSMGAG00000006025	ENSMGAG00000006025	-0.975664	9.51878e-05	10.0602	10.408	10.7579	10.211	9.7967	9.15263	9.24372	9.36447
ENSMGAG00000011281	ENSMGAG00000011281	ENSMGAG00000011281	1.43435	1.56963e-10	8.05166	7.49133	7.52359	8.00532	8.94908	9.28434	9.1214	9.43763
ENSMGAG00000006054	ENSMGAG00000006054	ENSMGAG00000006054	-0.717496	8.49249e-08	10.7596	10.7103	11.0662	10.7665	10.1413	9.99423	10.1773	10.147
ENSMGAG00000015063	ENSMGAG00000015063	ENSMGAG00000015063	0.658277	0.00242182	8.95003	8.83893	8.75812	9.066	9.21016	9.93328	9.55609	9.45629
ENSMGAG00000018052	ENSMGAG00000018052	ENSMGAG00000018052	-0.656618	0.000247077	10.6194	10.2927	10.5248	10.3899	9.61185	9.64199	10.0969	9.82402
ZBTB33	ENSMGAG00000015397	ENSMGAG00000015397	0.926405	1.56963e-10	8.4471	8.36661	8.5801	8.31981	9.1321	9.41913	9.37048	9.46368
ENSMGAG00000009717	ENSMGAG00000009717	ENSMGAG00000009717	1.04881	2.18264e-11	8.18263	8.36661	8.23309	8.08368	9.13591	9.45152	9.34089	9.08172
ENSMGAG00000005927	ENSMGAG00000005927	ENSMGAG00000005927	-1.34765	0.007673	8.54332	10.0636	10.2341	8.92992	8.58333	8.71166	7.53727	7.9885
ENSMGAG00000014356	ENSMGAG00000014356	ENSMGAG00000014356	0.819525	0.00325083	8.85324	8.63271	8.03517	8.74062	9.51704	9.33978	8.98593	9.70584
ENSMGAG00000005929	ENSMGAG00000005929	ENSMGAG00000005929	1.30848	9.78082e-08	7.98142	8.07814	7.53273	7.899	9.45426	9.1722	8.68311	9.30602
ENSMGAG00000004938	ENSMGAG00000004938	ENSMGAG00000004938	1.35844	0.000459511	7.51417	8.10911	7.5951	7.32608	8.29003	9.60339	9.24219	8.50804
ENSMGAG00000005344	ENSMGAG00000005344	ENSMGAG00000005344	-0.653967	2.97656e-07	11.0898	11.1463	11.2176	11.041	10.6347	10.4137	10.2789	10.5396
ENSMGAG00000015315	ENSMGAG00000015315	ENSMGAG00000015315	-7.49318	9.02598e-12	9.75621	9.1738	4.83521	8.9066	2.24574	2	3.54595	2.53725
ABCB7	ENSMGAG00000005987	ENSMGAG00000005987	1.39384	2.60663e-15	7.84424	7.74901	8.04158	7.65019	9.05562	9.47422	9.16548	9.10318
ENSMGAG00000000843	ENSMGAG00000000843	ENSMGAG00000000843	-0.649952	1.34535e-06	10.9124	10.692	10.8466	10.8565	10.3979	10.0958	10.1556	10.0459
ENSMGAG00000011825	ENSMGAG00000011825	ENSMGAG00000011825	1.09429	2.56947e-05	8.25479	7.84044	8.52624	8.45995	9.11674	9.55523	9.05525	9.68701
ENSMGAG00000013058	ENSMGAG00000013058	ENSMGAG00000013058	1.0248	1.27174e-10	8.01377	8.41203	8.15833	8.33736	9.09926	9.19151	9.29753	9.40536
ENSMGAG00000002796	ENSMGAG00000002796	ENSMGAG00000002796	0.875508	2.45277e-05	8.45655	8.71957	8.53536	8.46528	9.15859	9.79948	9.394	9.23217
KLHL5	ENSMGAG00000012338	ENSMGAG00000012338	0.885236	7.36834e-07	8.46593	8.46087	8.54442	8.5124	9.07761	9.37398	9.30485	9.67909
TMEM245	ENSMGAG00000006686	ENSMGAG00000006686	1.38242	3.44899e-09	7.85141	7.67642	7.41909	8.00532	8.6648	9.19424	9.21293	9.32238
USP53	ENSMGAG00000010759	ENSMGAG00000010759	1.83843	2.29268e-08	6.69653	7.65978	6.93138	7.46031	8.4395	9.39554	9.09463	9.10791
ENSMGAG00000011598	ENSMGAG00000011598	ENSMGAG00000011598	-1.30905	1.26778e-06	10.4817	10.1834	9.70573	9.76229	9.16234	8.60051	8.67409	8.54337
ABHD2	ENSMGAG00000008638	ENSMGAG00000008638	1.91118	3.43154e-22	7.22464	7.44353	6.97224	7.16502	8.97912	9.40503	8.96576	8.98226
DUSP22	ENSMGAG00000004393	ENSMGAG00000004393	1.11874	0.000119958	7.66844	8.45123	8.22747	7.72322	8.72429	9.44464	9.33804	9.04275
ENSMGAG00000002279	ENSMGAG00000002279	ENSMGAG00000002279	1.32923	2.49212e-17	7.70852	8.05288	7.89343	7.86713	9.14162	9.17497	9.05352	9.40919
ETNK1	ENSMGAG00000013647	ENSMGAG00000013647	2.05296	3.28437e-13	6.31558	7.01681	7.16082	7.01311	8.8175	8.57973	8.85447	9.34257
HLF	ENSMGAG00000016500	ENSMGAG00000016500	0.920842	0.0158214	8.4983	9.0095	7.86478	8.12469	9.0333	9.93492	9.24219	8.99252
PLCH1	ENSMGAG00000010755	ENSMGAG00000010755	0.859479	0.00949049	8.4983	7.51002	8.25533	8.57786	9.2406	8.57553	9.19886	9.33453
ENSMGAG00000016502	ENSMGAG00000016502	ENSMGAG00000016502	1.18351	0.00220716	7.8004	8.40705	8.15833	8.07673	8.93819	10.1075	8.77871	8.9325
ENSMGAG00000005300	ENSMGAG00000005300	ENSMGAG00000005300	0.664004	0.00345834	8.82799	8.28216	8.49386	8.48116	8.89383	9.20242	9.51125	9.09368
TRABD	ENSMGAG00000007985	ENSMGAG00000007985	1.46032	0.00422218	7.5051	7.61732	7.41909	7.34933	7.6284	9.86793	8.95091	8.25884
ENSMGAG00000013207	ENSMGAG00000013207	ENSMGAG00000013207	1.74817	1.29608e-16	7.07324	7.14189	7.5418	7.44959	8.69356	9.06263	9.07422	9.26217
INO80D	ENSMGAG00000008621	ENSMGAG00000008621	1.87748	3.62643e-12	6.45405	7.4819	6.88933	7.38353	9.11481	8.89779	8.94904	8.83608
ENSMGAG00000019708	ENSMGAG00000019708	ENSMGAG00000019708	1.39494	2.24499e-15	7.38162	7.74112	7.84291	7.6408	9.22098	8.82196	9.03779	9.04028
TENT5A	ENSMGAG00000020615	ENSMGAG00000020615	1.25304	0.000272157	7.66844	7.70913	7.7283	7.93788	9.08749	8.37784	8.52667	9.65346
ENSMGAG00000008355	ENSMGAG00000008355	ENSMGAG00000008355	0.723897	1.3698e-14	8.61677	8.70342	8.65313	8.65921	9.36282	9.35942	9.40902	9.37234
ENSMGAG00000009398	ENSMGAG00000009398	ENSMGAG00000009398	-0.674931	2.2943e-05	11.0529	10.6431	10.6114	10.8494	9.97977	10.1811	10.2259	10.1109
ENSMGAG00000009804	ENSMGAG00000009804	ENSMGAG00000009804	0.965652	0.0075901	8.28691	7.91945	7.81323	8.79245	9.32823	8.96023	8.65818	9.69174
MCRS1	ENSMGAG00000010000	ENSMGAG00000010000	-0.609311	5.04166e-05	10.9868	10.5525	10.6705	10.7644	10.0583	10.2043	10.2572	10.0484
FLCN	ENSMGAG00000004370	ENSMGAG00000004370	0.58689	0.00270954	8.76477	8.65387	8.89901	8.6777	9.06965	9.52511	9.55609	9.11966
ENSMGAG00000009339	ENSMGAG00000009339	ENSMGAG00000009339	0.93791	7.79038e-16	8.38415	8.45606	8.42684	8.33153	9.23705	9.35209	9.27237	9.45629
CDS2	ENSMGAG00000000669	ENSMGAG00000000669	0.840935	5.1109e-06	8.48912	8.67886	8.49853	8.69142	9.34645	9.42613	9.14768	9.72904
THYN1	ENSMGAG00000001622	ENSMGAG00000001622	-0.804813	3.9112e-05	10.4382	10.3101	10.504	10.3224	9.82533	9.29967	9.82397	9.33251
MEAK7	ENSMGAG00000007100	ENSMGAG00000007100	0.793268	1.28442e-05	8.52548	8.86456	8.73852	8.80512	9.43271	9.80844	9.28574	9.53386
RFNG	ENSMGAG00000005207	ENSMGAG00000005207	0.891807	2.75412e-07	8.48912	8.43666	8.5308	8.25355	9.0002	9.50761	9.39126	9.32238
CASP8AP2	ENSMGAG00000013631	ENSMGAG00000013631	0.893485	1.17499e-05	7.96827	8.50811	8.74639	8.41656	9.28594	9.386	9.2887	9.32644
ENSMGAG00000010711	ENSMGAG00000010711	ENSMGAG00000010711	1.39531	3.28001e-07	7.03593	7.65139	7.55979	7.90686	8.6542	8.67294	9.1894	9.17476
ENSMGAG00000013078	ENSMGAG00000013078	ENSMGAG00000013078	1.03513	4.37502e-06	8.27094	7.78781	8.29346	8.30798	9.109	8.97304	9.10473	9.56169
CAPN7	ENSMGAG00000011347	ENSMGAG00000011347	0.712217	0.000363239	8.39892	8.7747	8.95445	8.59255	9.44045	9.27403	9.22532	9.63229
ANKRD52	ENSMGAG00000001522	ENSMGAG00000001522	1.6601	1.26364e-12	7.36165	7.78781	6.90348	7.41694	8.80077	9.18051	9.10305	9.04028
B3GNT5	ENSMGAG00000016047	ENSMGAG00000016047	1.64583	2.98577e-05	7.37167	7.05549	7.03788	7.30244	8.13092	9.43773	9.14443	8.05854
ENSMGAG00000002197	ENSMGAG00000002197	ENSMGAG00000002197	1.21464	0.0452764	8.64596	7.1774	6.84601	8.5124	8.49995	10.0299	8.46268	9.22784
ENSMGAG00000022370	ENSMGAG00000022370	ENSMGAG00000022370	2.79598	7.29112e-08	6.13913	5.41636	5.244	6.49271	7.46212	8.28332	8.60464	9.45258
DIPK1B	ENSMGAG00000007395	ENSMGAG00000007395	1.11168	0.0139596	8.10668	7.59998	6.80135	8.19698	7.965	8.76049	9.24676	9.17926
SSH1	ENSMGAG00000005877	ENSMGAG00000005877	0.825169	0.000949489	8.62097	8.28216	7.91455	8.55303	9.52724	9.12708	9.04829	8.97192
ENSMGAG00000013179	ENSMGAG00000013179	ENSMGAG00000013179	0.885999	0.00586411	7.79296	8.67058	7.86478	8.72736	9.37093	8.93754	9.03603	9.41874
RNASET2	ENSMGAG00000012305	ENSMGAG00000012305	1.05679	1.39955e-07	8.12457	7.93336	8.44631	8.17111	8.89383	9.29713	9.25283	9.41683
ENSMGAG00000010053	ENSMGAG00000010053	ENSMGAG00000010053	0.832331	2.10019e-08	8.23845	8.40705	8.46074	8.58277	9.12252	9.14133	9.34089	9.38018
ENSMGAG00000008032	ENSMGAG00000008032	ENSMGAG00000008032	1.17664	4.27032e-07	8.24392	7.94027	8.0857	7.8096	8.68837	9.386	9.20513	9.39379
ENSMGAG00000011089	ENSMGAG00000011089	ENSMGAG00000011089	1.63577	1.41003e-14	7.04847	7.60868	7.29572	7.38353	8.63816	8.88091	9.10305	9.15663
ENSMGAG00000022091	ENSMGAG00000022091	ENSMGAG00000022091	1.01582	1.61466e-11	8.11863	8.40705	8.02225	8.24117	9.26693	9.08345	9.13788	9.33655
ENSMGAG00000010258	ENSMGAG00000010258	ENSMGAG00000010258	-0.930385	2.78111e-06	10.8582	11.0118	10.5531	10.9317	10.0989	10.013	9.5276	9.98299
ENPEP	ENSMGAG00000010993	ENSMGAG00000010993	2.90056	7.96635e-06	6.71239	4.17591	4.7749	6.81017	8.49402	8.88768	8.64671	9.27693
ENSMGAG00000020420	ENSMGAG00000020420	ENSMGAG00000020420	-0.861904	1.50436e-05	10.8393	10.8498	10.3588	10.9574	10.1336	9.88836	9.69067	9.89137
FKBP3	ENSMGAG00000013822	ENSMGAG00000013822	-0.72493	1.6929e-07	10.9277	10.694	10.6328	10.9479	10.0144	9.96408	10.1892	10.155
LPAR1	ENSMGAG00000008658	ENSMGAG00000008658	1.28182	0.00142579	7.6019	7.02982	7.26316	7.93019	7.74788	8.7344	9.22994	8.94047
FGF2	ENSMGAG00000010572	ENSMGAG00000010572	3.01907	4.12075e-06	5.67225	4.89742	4.89311	6.55405	6.47051	8.92111	8.87231	8.96412
CHSY1	ENSMGAG00000009415	ENSMGAG00000009415	0.736826	0.0231038	8.18831	8.82033	8.22747	8.26583	8.38605	9.29967	9.41174	9.21913
ZDHHC20	ENSMGAG00000015122	ENSMGAG00000015122	0.715454	0.00113405	8.80599	8.94573	8.56237	8.85878	9.57298	9.66388	9.03427	9.68385
ENSMGAG00000008749	ENSMGAG00000008749	ENSMGAG00000008749	-1.77171	0.00381149	9.16405	10.1118	7.39924	7.8911	7.16636	7.31687	7.43959	7.18665
ENSMGAG00000001982	ENSMGAG00000001982	ENSMGAG00000001982	-3.66103	1.26552e-05	7.94162	9.95188	6.23458	7.08415	4.63216	5.868	4.3219	4.7312
CDC123	ENSMGAG00000004618	ENSMGAG00000004618	0.787893	7.1706e-05	8.52548	8.59382	8.45594	8.77966	9.04349	9.42846	9.29312	9.66793
ENSMGAG00000008765	ENSMGAG00000008765	ENSMGAG00000008765	0.67201	5.61225e-07	8.48912	8.59382	8.69034	8.78394	9.18461	9.30475	9.4346	9.29984
ENSMGAG00000000794	ENSMGAG00000000794	ENSMGAG00000000794	-1.60751	0.0346013	7.41107	8.4941	10.1007	7.81796	8.02383	6.80346	5.86787	7.5622
ENSMGAG00000019785	ENSMGAG00000019785	ENSMGAG00000019785	1.70392	2.76305e-12	7.23566	7.46284	6.88933	7.11161	8.39562	8.90783	9.14116	8.9218
TRAF2	ENSMGAG00000000859	ENSMGAG00000000859	1.39217	1.23318e-11	7.52319	7.79545	7.62103	7.37222	9.0292	9.0805	9.10975	8.5538
ENSMGAG00000013488	ENSMGAG00000013488	ENSMGAG00000013488	1.02069	0.00626463	7.94162	8.85363	8.20479	8.23494	9.00854	10.0284	8.89188	9.22566
ARL6IP5	ENSMGAG00000009453	ENSMGAG00000009453	0.624406	0.00119016	9.0154	8.90395	8.68626	8.6777	9.24767	9.74265	9.46497	9.28947
FAM102A	ENSMGAG00000003587	ENSMGAG00000003587	1.16656	0.000923723	7.22464	7.96079	8.23868	7.52301	8.95557	8.273	8.98775	9.34858
ENSMGAG00000019337	ENSMGAG00000019337	ENSMGAG00000019337	-1.42479	0.000372419	10.1415	10.182	9.33211	9.07997	8.33054	8.59223	7.51725	8.6987
NID2	ENSMGAG00000013786	ENSMGAG00000013786	-2.86448	8.02409e-09	9.85236	9.42338	8.95105	9.43552	5.07518	7.01639	7.29422	6.28536
ENSMGAG00000001651	ENSMGAG00000001651	ENSMGAG00000001651	-1.45763	0.00141208	9.64288	10.1331	10.1114	9.41086	8.88252	7.12366	8.02234	8.9325
AP1M1	ENSMGAG00000005717	ENSMGAG00000005717	0.779955	8.31269e-06	8.71448	8.64966	8.64051	8.59255	9.19562	9.75011	9.34941	9.34858
TBCEL	ENSMGAG00000002225	ENSMGAG00000002225	1.32821	2.78172e-19	7.74752	7.70103	7.5687	7.68717	8.94691	9.03542	9.15256	8.79271
ENSMGAG00000011401	ENSMGAG00000011401	ENSMGAG00000011401	1.04945	7.34291e-16	8.16546	7.92642	8.11032	8.05567	9.10316	8.95378	9.17988	9.16799
ZBTB49	ENSMGAG00000012706	ENSMGAG00000012706	0.709435	1.31423e-06	8.57835	8.7824	8.90254	8.70049	9.33488	9.61977	9.34231	9.49108
ENSMGAG00000013191	ENSMGAG00000013191	ENSMGAG00000013191	1.80752	4.55224e-06	7.20236	7.31127	7.1842	7.0276	8.20905	9.80127	8.76179	8.56071
ENSMGAG00000018027	ENSMGAG00000018027	ENSMGAG00000018027	2.47736	4.31551e-67	6.43506	6.50453	6.3834	6.3843	8.8175	8.84652	8.80165	8.9325
ENSMGAG00000016518	ENSMGAG00000016518	ENSMGAG00000016518	0.613969	0.0127695	8.85324	8.24917	8.33583	8.82184	9.23882	8.84652	9.30485	9.35057
ENSMGAG00000018916	ENSMGAG00000018916	ENSMGAG00000018916	1.18106	9.02598e-12	7.86566	7.8106	7.6549	7.79273	9.0002	8.9045	9.1751	8.66382
MSL1	ENSMGAG00000021293	ENSMGAG00000021293	-0.66872	4.17775e-06	10.6455	10.5148	10.6736	10.5452	10.1545	9.82795	9.97565	9.71981
ENSMGAG00000020802	ENSMGAG00000020802	ENSMGAG00000020802	0.904052	0.000191574	8.13637	8.39202	8.67392	8.39437	9.34645	9.31233	8.84245	9.62736
KIF24	ENSMGAG00000021195	ENSMGAG00000021195	0.909725	6.01249e-07	8.13048	8.09061	8.37699	7.91468	9.04145	8.95378	9.26938	8.85026
ENSMGAG00000010997	ENSMGAG00000010997	ENSMGAG00000010997	1.31999	1.47794e-08	7.93487	8.00757	7.53273	8.06974	8.96203	9.58682	8.9841	9.20596
ENSMGAG00000008662	ENSMGAG00000008662	ENSMGAG00000008662	3.4691	0.000118632	4.55369	4.77915	4.71195	5.47311	5.96995	9.40029	8.67409	5.22455
ENSMGAG00000003134	ENSMGAG00000003134	ENSMGAG00000003134	0.975769	0.0103893	7.98142	8.27671	7.2072	8.29007	8.17608	9.09228	9.27087	9.08891
HDAC4	ENSMGAG00000002138	ENSMGAG00000002138	0.957629	0.00418363	7.76283	8.21541	8.3306	8.17111	9.39182	8.83954	8.33697	9.48382
GALNT2	ENSMGAG00000012078	ENSMGAG00000012078	0.798957	0.000384769	8.36923	8.43666	8.65313	8.49165	9.4466	9.15825	8.84245	9.58051
ENSMGAG00000010327	ENSMGAG00000010327	ENSMGAG00000010327	-0.75597	0.0120821	10.1748	10.2151	10.0806	10.1967	10.0441	9.32736	8.95649	9.0648
CBLB	ENSMGAG00000014382	ENSMGAG00000014382	0.805848	1.22306e-05	8.19397	8.57175	8.2718	8.75375	9.379	9.27661	9.15903	9.23001
ENSMGAG00000007545	ENSMGAG00000007545	ENSMGAG00000007545	1.49876	2.32802e-10	7.20236	7.59124	7.5951	7.32608	8.70644	8.59638	8.9453	9.30807
ENSMGAG00000007566	ENSMGAG00000007566	ENSMGAG00000007566	-1.33918	6.72859e-07	9.90333	10.4117	9.95203	9.76878	8.53504	8.17664	8.92074	9.01282
ENSMGAG00000018700	ENSMGAG00000018700	ENSMGAG00000018700	1.14644	0.0291832	6.84776	7.16566	8.5801	7.26624	7.84895	8.9178	9.18306	8.80149
ENSMGAG00000006883	ENSMGAG00000006883	ENSMGAG00000006883	2.17723	1.00938e-17	6.35652	6.59483	6.93138	7.04195	8.47004	9.03236	8.84847	9.12666
ENSMGAG00000022618	ENSMGAG00000022618	ENSMGAG00000022618	-0.911082	0.00189088	10.6299	10.3879	9.93146	10.5427	9.82297	9.33978	8.90542	9.71826
ENSMGAG00000004515	ENSMGAG00000004515	ENSMGAG00000004515	1.04746	1.22306e-05	7.8004	8.07814	7.64651	7.8096	9.14162	8.38265	9.05178	8.80731
B3GALNT2	ENSMGAG00000011880	ENSMGAG00000011880	0.77346	0.000108984	8.62935	8.8463	8.18754	8.51754	9.16794	9.5142	9.30046	9.32644
ENSMGAG00000021843	ENSMGAG00000021843	ENSMGAG00000021843	0.959553	0.0170416	7.94162	8.15139	7.35872	7.85093	7.965	9.20514	9.26338	8.36532
ENSMGAG00000012968	ENSMGAG00000012968	ENSMGAG00000012968	0.870702	7.44046e-11	8.19961	8.24917	8.19906	8.22868	9.16607	8.89443	9.20825	9.02287
ENSMGAG00000003983	ENSMGAG00000003983	ENSMGAG00000003983	1.03434	1.89113e-07	8.07023	8.55835	8.00922	8.01988	9.04957	9.39792	9.15903	9.20816
ENSMGAG00000020070	ENSMGAG00000020070	ENSMGAG00000020070	2.05873	0.00162238	5.991	7.11773	6.67502	6.55405	7.58441	9.91016	7.35752	8.19807
ENSMGAG00000013051	ENSMGAG00000013051	ENSMGAG00000013051	0.799058	4.76109e-05	8.56094	8.35115	8.32008	8.36615	8.94908	9.46518	9.34089	8.95366
ENSMGAG00000008130	ENSMGAG00000008130	ENSMGAG00000008130	0.60363	1.50965e-08	8.67861	8.67472	8.61493	8.7318	9.28594	9.20785	9.36349	9.22566
FGFR1OP2	ENSMGAG00000013712	ENSMGAG00000013712	1.09959	4.60571e-11	8.16546	8.19823	8.00266	8.13811	9.01684	9.49878	9.11642	9.19711
ENSMGAG00000013089	ENSMGAG00000013089	ENSMGAG00000013089	0.849512	0.0218654	8.15969	7.65139	8.14051	8.43842	8.96417	8.15433	8.88603	9.53034
ENSMGAG00000002602	ENSMGAG00000002602	ENSMGAG00000002602	-0.603107	0.000972947	10.8294	10.5603	10.5809	10.8916	10.2179	9.83499	10.042	10.3401
ENSMGAG00000012332	ENSMGAG00000012332	ENSMGAG00000012332	1.25113	1.56553e-09	8.13637	7.63446	7.64651	8.09748	8.93819	9.35209	9.0413	9.17926
ENSMGAG00000018526	ENSMGAG00000018526	ENSMGAG00000018526	-1.21473	1.37539e-08	10.115	10.4761	10.1099	9.74267	8.97699	8.63718	8.99138	9.05993
ENSMGAG00000001355	ENSMGAG00000001355	ENSMGAG00000001355	-0.806721	0.0352598	10.1705	10.0105	10.325	10.187	9.68917	8.52859	8.85247	9.96225
RHEB	ENSMGAG00000004567	ENSMGAG00000004567	-0.611539	0.000427655	10.8794	10.6153	10.5225	10.321	9.83358	10.0796	10.0524	9.98041
ENSMGAG00000020468	ENSMGAG00000020468	ENSMGAG00000020468	1.522	1.0062e-06	7.83702	7.49133	6.99886	7.31431	8.25538	9.21865	9.03779	9.08412
ENSMGAG00000019551	ENSMGAG00000019551	ENSMGAG00000019551	1.57227	1.12634e-08	7.12154	7.43377	7.19574	7.20381	8.47004	8.32388	8.9131	9.26005
ENSMGAG00000017503	ENSMGAG00000017503	ENSMGAG00000017503	0.914037	0.000912874	8.12457	7.75685	7.98945	8.49686	8.71667	8.71928	9.15094	9.38018
SLC22A23	ENSMGAG00000004155	ENSMGAG00000004155	0.838946	1.91826e-05	8.42321	8.79769	8.53989	8.29606	9.22277	9.61773	9.16387	9.39379
RIMBP2	ENSMGAG00000002333	ENSMGAG00000002333	3.41254	2.73362e-07	4.81096	3.74235	4.50473	5.43013	6.38334	7.68701	8.99862	7.52027
TSPAN14	ENSMGAG00000000954	ENSMGAG00000000954	1.35224	3.26808e-06	7.43037	8.23239	7.85753	7.70531	9.02303	9.60955	8.76816	9.16345
U3 ENSMGAG00000023020	ENSMGAG00000023020	ENSMGAG00000023020	-2.14614	0.00394589	8.80229	9.67594	9.65225	6.55405	5.64539	6.75978	6.74198	7.88215
ENSMGAG00000011076	ENSMGAG00000011076	ENSMGAG00000011076	-0.615417	0.000569871	10.86	10.8182	10.9483	10.8143	10.479	10.1262	9.90902	10.4059
ENSMGAG00000008561	ENSMGAG00000008561	ENSMGAG00000008561	1.22804	1.31427e-11	7.81516	8.07814	7.77524	8.08368	8.96417	9.36672	8.98593	9.28322
PTPA	ENSMGAG00000004950	ENSMGAG00000004950	0.775142	3.33522e-10	8.43759	8.39705	8.62351	8.56301	9.16421	9.3788	9.27237	9.28739
DGKE	ENSMGAG00000008277	ENSMGAG00000008277	1.50649	7.19905e-17	7.42075	7.5557	7.4092	7.60259	8.83403	9.27661	9.00222	8.77795
ENSMGAG00000018479	ENSMGAG00000018479	ENSMGAG00000018479	1.67337	1.7575e-10	7.16828	6.96357	7.07587	7.63134	8.45485	8.8113	8.9131	9.23001
ENSMGAG00000020142	ENSMGAG00000020142	ENSMGAG00000020142	-1.2761	0.000303627	9.62414	10.1892	9.84792	10.0676	9.41241	8.3388	8.11517	8.48279
ENSMGAG00000008048	ENSMGAG00000008048	ENSMGAG00000008048	-3.85033	1.33732e-23	9.30665	9.70056	8.83029	8.72292	5.04303	5.84031	5.89915	4.7794
ENSMGAG00000005642	ENSMGAG00000005642	ENSMGAG00000005642	1.15636	0.000277483	7.39151	7.7172	7.74412	7.85093	9.30639	8.20948	8.46529	9.05504
ENSMGAG00000005823	ENSMGAG00000005823	ENSMGAG00000005823	1.75088	2.41066e-21	7.0105	7.12986	6.99886	7.44959	8.62736	8.95378	8.97128	8.93782
PTPN14	ENSMGAG00000009571	ENSMGAG00000009571	1.64778	0.000570367	6.8902	7.86242	7.33803	6.77625	8.23773	9.80307	8.63049	8.3574
ENSMGAG00000017903	ENSMGAG00000017903	ENSMGAG00000017903	1.15016	4.85837e-07	8.12457	8.09061	7.48646	8.16457	8.85501	9.36672	9.1064	9.14518
FAM91A1	ENSMGAG00000012639	ENSMGAG00000012639	0.975738	3.1597e-07	8.09463	8.175	8.5308	8.18411	8.9981	9.4899	9.16869	9.19711
SMURF2	ENSMGAG00000007618	ENSMGAG00000007618	0.655104	2.85478e-05	8.73014	8.93885	8.51245	8.79245	9.40136	9.54883	9.24828	9.39766
ENSMGAG00000011577	ENSMGAG00000011577	ENSMGAG00000011577	0.618509	0.00042093	8.50742	8.76306	8.54893	8.34316	9.05562	9.20242	9.37048	8.98739
SP4	ENSMGAG00000010367	ENSMGAG00000010367	1.78687	3.88852e-08	7.03593	6.9083	7.24104	7.62182	8.40514	9.54669	8.79126	8.96673
ENSMGAG00000013887	ENSMGAG00000013887	ENSMGAG00000013887	-1.61582	0.00212561	9.00899	10.1285	7.69614	8.72292	7.38086	7.37593	7.47116	7.90406
ENSMGAG00000005712	ENSMGAG00000005712	ENSMGAG00000005712	-2.72769	8.47989e-05	8.42802	9.93815	7.77524	7.6408	6.47051	6.84585	5.53104	4.7794
MGST2	ENSMGAG00000002920	ENSMGAG00000002920	-0.864459	0.00784087	9.92049	9.94503	10.325	9.72277	9.7539	8.77153	8.67409	9.0769
ENSMGAG00000002073	ENSMGAG00000002073	ENSMGAG00000002073	1.42401	7.88611e-26	7.58478	7.70103	7.4092	7.6408	8.98336	8.96665	8.90734	9.10791
ENSMGAG00000016004	ENSMGAG00000016004	ENSMGAG00000016004	0.854874	4.96061e-05	8.12457	8.33027	8.77747	8.17111	9.11867	9.23734	9.12967	9.38992
ENSMGAG00000020094	ENSMGAG00000020094	ENSMGAG00000020094	0.610213	0.0482972	8.27628	8.06556	8.46074	8.38877	9.4389	8.75309	8.89576	8.32123
DHX29	ENSMGAG00000003948	ENSMGAG00000003948	1.27242	8.19343e-16	7.49596	8.00757	7.75977	7.85905	9.03942	9.14133	8.9676	9.04522
ENSMGAG00000012510	ENSMGAG00000012510	ENSMGAG00000012510	-2.66965	3.41499e-07	9.66545	9.59073	7.67154	8.45459	6.17666	7.05304	5.86787	6.44331
MIDEAS	ENSMGAG00000011652	ENSMGAG00000011652	1.41979	5.38812e-18	7.5587	7.7172	7.30642	7.52301	8.78628	8.84304	8.97862	9.10555
ENSMGAG00000018849	ENSMGAG00000018849	ENSMGAG00000018849	-0.823807	0.0265706	9.53333	9.81393	10.1326	9.79654	9.74394	8.46655	8.55885	8.91102
ENSMGAG00000014063	ENSMGAG00000014063	ENSMGAG00000014063	1.1979	5.20833e-12	7.93487	7.75685	7.87199	7.80119	8.68577	9.18602	9.11808	9.07207
GEMIN5	ENSMGAG00000005618	ENSMGAG00000005618	1.02005	4.26768e-15	8.07023	7.91945	8.07323	7.8911	9.03738	8.88768	9.11142	8.94576
ENSMGAG00000004313	ENSMGAG00000004313	ENSMGAG00000004313	1.21435	2.39128e-07	7.54991	7.74901	8.15241	7.94553	9.09142	8.98889	8.7208	9.38797
ENSMGAG00000000724	ENSMGAG00000000724	ENSMGAG00000000724	1.50248	3.45409e-19	7.52319	7.56467	7.13705	7.65019	8.87797	8.96665	8.89382	9.10081
ENSMGAG00000009781	ENSMGAG00000009781	ENSMGAG00000009781	0.687727	0.00657387	8.85681	8.48468	8.29882	8.65455	9.00229	9.18051	9.09463	9.69959
ENSMGAG00000006227	ENSMGAG00000006227	ENSMGAG00000006227	0.811834	0.00814899	8.07023	8.5762	8.76589	8.04146	8.80077	9.63798	9.24219	8.99507
NAA50	ENSMGAG00000014244	ENSMGAG00000014244	1.33784	4.7076e-11	7.7398	7.89122	7.57756	7.7584	8.69873	9.29713	8.95835	9.2451
ENSMGAG00000012437	ENSMGAG00000012437	ENSMGAG00000012437	0.741207	7.27791e-05	7.98142	8.52658	8.5801	8.56798	9.15672	9.11846	9.21914	9.17476
TRIM8	ENSMGAG00000010315	ENSMGAG00000010315	-0.953685	3.034e-05	10.4166	10.5592	10.2931	10.3151	9.77363	9.00768	9.21914	9.66312
MOB1B	ENSMGAG00000009921	ENSMGAG00000009921	0.743904	4.21794e-08	8.36923	8.58504	8.42684	8.2597	9.04754	9.15263	9.26938	9.13131
CAV1	ENSMGAG00000008967	ENSMGAG00000008967	-3.74932	0.000645979	8.97982	9.71069	5.76184	7.55337	2.24574	6.20844	4.97817	4.52046
UBE2E2	ENSMGAG00000010994	ENSMGAG00000010994	-0.774997	0.000149104	10.2268	10.5113	10.7714	10.211	9.85803	9.501	9.53135	9.78324
EPS15L1	ENSMGAG00000005657	ENSMGAG00000005657	1.30647	3.44899e-09	7.75519	7.85513	7.61244	7.65952	8.65951	9.40266	9.04829	8.84461
ENSMGAG00000001380	ENSMGAG00000001380	ENSMGAG00000001380	-0.787731	0.0388428	9.26157	9.53708	10.4204	9.12446	9.0002	9.06861	9.00042	8.44593
RAP1GAP2	ENSMGAG00000008647	ENSMGAG00000008647	1.17724	0.000149255	7.77797	7.7172	7.28495	8.04859	8.17608	9.11846	9.13296	8.95628
SIN3B	ENSMGAG00000005467	ENSMGAG00000005467	1.03734	5.15101e-09	7.93487	8.21541	7.68798	7.95314	8.81274	8.93099	9.13952	9.03533
ENSMGAG00000000754	ENSMGAG00000000754	ENSMGAG00000000754	1.4574	1.68713e-18	7.25744	7.5007	7.45797	7.63134	8.72175	9.0506	9.00941	8.80731
ENSMGAG00000010869	ENSMGAG00000010869	ENSMGAG00000010869	1.09295	2.82235e-10	7.70852	7.9877	7.69614	7.96824	8.74941	8.95055	9.14768	8.81889
KIAA0895	ENSMGAG00000012019	ENSMGAG00000012019	0.736593	0.0256883	8.01377	7.86242	8.3306	8.11115	9.42961	8.28332	8.52667	8.76005
ENSMGAG00000021050	ENSMGAG00000021050	ENSMGAG00000021050	0.733701	3.34961e-05	8.14223	8.41203	8.62351	8.3547	9.16607	8.8843	9.13952	9.26005
ENSMGAG00000004238	ENSMGAG00000004238	ENSMGAG00000004238	-0.769092	0.0057492	9.9256	9.99231	10.3224	10.0464	9.87753	8.96023	9.09463	9.12899
ENSMGAG00000012554	ENSMGAG00000012554	ENSMGAG00000012554	1.15557	3.40151e-05	7.3414	7.5376	8.23309	7.81796	8.75438	8.62506	8.97496	9.22349
RPL22L1	ENSMGAG00000010186	ENSMGAG00000010186	-1.10928	0.000334931	9.47876	9.91028	10.3804	9.15448	8.57773	8.74564	8.81606	8.66382
ENSMGAG00000004642	ENSMGAG00000004642	ENSMGAG00000004642	1.64752	2.09475e-26	7.12154	7.14189	7.19574	7.48151	8.71667	8.87068	8.89576	8.95366
KCTD10	ENSMGAG00000006233	ENSMGAG00000006233	1.10706	6.20096e-06	8.10668	8.12132	7.6038	8.02711	8.88705	9.01389	8.80165	9.49289
ENSMGAG00000004715	ENSMGAG00000004715	ENSMGAG00000004715	1.65643	0.000160452	6.13913	6.67981	7.11289	6.90739	9.05562	7.65558	8.58072	7.69378
TIE1	ENSMGAG00000009720	ENSMGAG00000009720	-1.46465	0.0189339	10.021	8.29838	7.39924	8.92992	6.82261	7.29664	7.54223	8.13926
GTF2A1	ENSMGAG00000012957	ENSMGAG00000012957	2.05589	1.51556e-17	6.80403	6.79095	6.80135	6.8596	8.34708	9.23469	8.79958	8.81311
ENSMGAG00000001228	ENSMGAG00000001228	ENSMGAG00000001228	0.893057	2.80923e-05	8.20522	8.325	8.07323	8.17111	8.59169	9.27403	9.20356	9.16118
ESR1	ENSMGAG00000012692	ENSMGAG00000012692	2.38583	1.25388e-08	6.04208	5.99589	5.52603	6.66942	7.49219	8.6492	8.9453	8.25884
SMAD3	ENSMGAG00000009879	ENSMGAG00000009879	2.22598	0.0022015	5.85477	7.04271	5.99122	5.84442	6.68357	9.76307	7.76232	7.70006
NDUFA8	ENSMGAG00000016547	ENSMGAG00000016547	-0.655119	0.000323742	10.667	10.2502	10.3817	10.602	9.54456	9.85415	10.0145	9.87483
SH3BGRL	ENSMGAG00000004838	ENSMGAG00000004838	0.831523	0.0157015	8.31314	8.26576	7.87199	8.19698	8.92061	8.60874	8.4757	9.66152
MRPL24	ENSMGAG00000014162	ENSMGAG00000014162	-0.789331	3.43504e-05	10.4817	10.0668	10.6549	10.3472	9.83944	9.45837	9.56343	9.57711
HTATSF1	ENSMGAG00000003558	ENSMGAG00000003558	1.09617	1.79965e-07	7.77797	7.98102	7.81323	7.96824	8.59447	9.25055	9.12967	8.82177
ADGRA2	ENSMGAG00000001871	ENSMGAG00000001871	-2.89687	6.74767e-08	9.77332	9.12007	8.02872	8.83426	5.48715	5.92183	7.1715	5.69566
ENSMGAG00000020339	ENSMGAG00000020339	ENSMGAG00000020339	2.01385	0.0450984	6.20785	5.94186	6.01749	5.38582	9.109	8.3088	4.8875	4.91504
ZBTB5	ENSMGAG00000016120	ENSMGAG00000016120	1.3117	8.10767e-14	7.48678	7.73319	7.28495	7.6408	8.97486	8.60463	8.87821	8.86429
FRMD4A	ENSMGAG00000004946	ENSMGAG00000004946	1.36007	0.00012069	7.69262	7.37382	6.88933	7.92245	8.64352	8.58807	8.53166	9.45814
ENSMGAG00000013099	ENSMGAG00000013099	ENSMGAG00000013099	-2.76412	1.92191e-07	9.6094	9.07372	9.26517	9.48885	5.30939	6.94018	7.56679	5.69566
ENSMGAG00000013157	ENSMGAG00000013157	ENSMGAG00000013157	2.51296	0.0401948	4.8687	5.63642	5.41184	4.63584	2.94747	8.06743	8.85845	4.33938
PKD2	ENSMGAG00000007470	ENSMGAG00000007470	1.40135	0.00995721	6.41582	7.5557	6.32149	6.90739	7.15136	7.60711	8.99138	8.56071
ENSMGAG00000013479	ENSMGAG00000013479	ENSMGAG00000013479	1.06002	1.13762e-12	7.85856	7.91945	8.00266	7.96071	8.83638	8.85346	9.02898	9.18598
IPPK	ENSMGAG00000004386	ENSMGAG00000004386	1.72471	1.30131e-05	6.94491	7.38399	6.73957	7.52301	8.29686	9.21595	8.1739	9.42253
ENSMGAG00000015073	ENSMGAG00000015073	ENSMGAG00000015073	0.588507	7.52187e-06	8.74563	8.72358	8.66148	8.69596	9.07761	9.40739	9.32514	9.33856
IL6ST	ENSMGAG00000006482	ENSMGAG00000006482	0.985786	2.65893e-05	8.13048	8.5673	7.88632	7.91468	9.06965	9.15825	8.88017	9.36447
ENSMGAG00000004428	ENSMGAG00000004428	ENSMGAG00000004428	-0.706804	3.33986e-07	10.8009	10.4253	10.6466	10.659	10.0812	9.81201	9.88676	9.94254
CNKSR1	ENSMGAG00000000695	ENSMGAG00000000695	-0.62443	0.00851404	10.5626	10.1194	9.88941	10.5134	9.89901	9.41679	9.60671	9.73516
KRAS	ENSMGAG00000013673	ENSMGAG00000013673	1.30858	1.32503e-08	7.36165	7.54668	7.70425	7.47095	8.51467	9.08935	9.05004	8.50446
MAP3K21	ENSMGAG00000011945	ENSMGAG00000011945	0.864139	0.00364236	8.09463	7.97431	8.37699	8.27192	8.35692	9.46518	9.17988	8.95628
ENSMGAG00000004153	ENSMGAG00000004153	ENSMGAG00000004153	1.07449	3.424e-10	7.61039	7.65978	8.01575	7.93019	8.84339	8.76418	9.06045	8.8044
ENSMGAG00000007951	ENSMGAG00000007951	ENSMGAG00000007951	0.697908	0.00056413	8.40869	8.8826	8.32535	8.34316	9.15296	9.12994	9.10137	9.40151
ENSMGAG00000008986	ENSMGAG00000008986	ENSMGAG00000008986	0.988657	4.84717e-11	8.22746	8.15733	8.02872	8.2597	9.12252	9.27403	8.92455	9.25792
ELOVL7	ENSMGAG00000019503	ENSMGAG00000019503	0.985721	0.000883447	7.36165	8.05923	8.01575	7.83454	8.20905	8.85692	9.13788	8.9056
ENSMGAG00000004739	ENSMGAG00000004739	ENSMGAG00000004739	1.0079	1.78726e-10	8.20522	8.175	8.00922	8.16457	8.97699	9.27661	8.96576	9.30602
ENSMGAG00000015088	ENSMGAG00000015088	ENSMGAG00000015088	0.744844	6.56408e-07	8.28691	8.44153	8.38205	8.06974	9.15859	8.92771	9.09969	8.95628
ENSMGAG00000021634	ENSMGAG00000021634	ENSMGAG00000021634	-0.831893	0.0430897	9.71941	9.70462	9.31633	9.98652	9.6643	8.61692	8.09167	8.64443
ATXN1	ENSMGAG00000003028	ENSMGAG00000003028	1.2859	3.75879e-08	7.63556	8.175	7.43866	7.55337	8.98969	9.10106	8.7317	9.14747
ENSMGAG00000007501	ENSMGAG00000007501	ENSMGAG00000007501	0.885023	0.0135993	8.24392	8.69936	7.75196	8.06974	8.52344	9.66782	9.06563	8.94576
PRKCH	ENSMGAG00000013557	ENSMGAG00000013557	0.819984	0.00269595	8.62097	7.73319	8.23868	8.57293	9.04349	9.09522	8.94904	9.44138
ENSMGAG00000008409	ENSMGAG00000008409	ENSMGAG00000008409	-0.885468	3.50985e-16	10.8221	10.5603	10.5665	10.6866	9.79791	9.82266	9.78159	9.71826
ENSMGAG00000015153	ENSMGAG00000015153	ENSMGAG00000015153	2.49005	0.00498662	6.43506	4.65032	5.9372	5.55541	6.05299	9.67764	7.56191	6.47292
ENSMGAG00000013272	ENSMGAG00000013272	ENSMGAG00000013272	-4.87039	2.09229e-10	9.21502	9.45266	5.82269	7.58311	3.77149	4.51569	3.46465	4.4023
TMEM79	ENSMGAG00000006478	ENSMGAG00000006478	-0.649939	0.000490871	10.7935	10.4388	10.388	10.7568	10.1778	9.82795	9.76259	10.0248
ENSMGAG00000010592	ENSMGAG00000010592	ENSMGAG00000010592	1.56363	1.05236e-10	6.78915	7.31127	7.5687	7.20381	8.7519	8.51552	8.72298	9.08172
VAMP7	ENSMGAG00000005326	ENSMGAG00000005326	0.840328	0.0029039	8.52098	8.27125	8.15833	8.28404	8.74192	9.6932	9.1064	8.85589
TOM1L2	ENSMGAG00000004546	ENSMGAG00000004546	1.05701	1.44549e-08	7.89375	8.13342	7.64651	8.21609	9.04957	9.02007	8.87231	9.17701
ENSMGAG00000004780	ENSMGAG00000004780	ENSMGAG00000004780	-1.39064	0.000395541	9.8198	9.98899	8.30949	9.58995	8.0197	8.14304	8.45743	8.03888
ENSMGAG00000000866	ENSMGAG00000000866	ENSMGAG00000000866	1.70916	7.82051e-13	6.45405	7.11773	7.2741	7.04195	8.56364	8.4529	8.84847	8.81311
ENSMGAG00000018948	ENSMGAG00000018948	ENSMGAG00000018948	1.51071	3.81022e-08	6.84776	7.56467	7.63807	7.17807	8.56081	9.17497	8.9131	8.57785
ENSMGAG00000010151	ENSMGAG00000010151	ENSMGAG00000010151	-0.609765	3.68508e-06	10.7972	10.8173	10.6685	10.9239	10.3803	10.2192	10.0859	10.0788
ENSMGAG00000020272	ENSMGAG00000020272	ENSMGAG00000020272	1.48545	1.4483e-16	7.68461	7.25699	7.31703	7.25397	8.79113	8.77519	8.76179	9.06723
ENSMGAG00000010541	ENSMGAG00000010541	ENSMGAG00000010541	0.983586	5.10797e-06	7.63556	7.84781	8.16422	7.83454	8.59724	8.66112	9.06735	9.02786
ENSMGAG00000015258	ENSMGAG00000015258	ENSMGAG00000015258	-0.704465	6.17483e-09	10.4583	10.4985	10.5842	10.3092	9.70338	9.7086	9.91477	9.71517
ENSMGAG00000003669	ENSMGAG00000003669	ENSMGAG00000003669	1.36769	1.60944e-09	7.37167	7.69287	7.07587	7.56335	8.95341	8.46201	8.69206	8.98996
ENSMGAG00000020618	ENSMGAG00000020618	ENSMGAG00000020618	0.721586	0.00516773	8.42321	8.35632	7.67154	8.56798	9.12827	8.74937	9.02189	9.09368
PALS1	ENSMGAG00000011994	ENSMGAG00000011994	1.14875	4.75833e-08	7.58478	7.89122	8.17008	7.65952	8.79113	9.23203	8.98593	8.8782
ENSMGAG00000011867	ENSMGAG00000011867	ENSMGAG00000011867	0.949899	6.43737e-05	8.13048	7.77242	8.29882	8.0906	8.55512	9.29458	9.1064	9.05014
ENSMGAG00000001202	ENSMGAG00000001202	ENSMGAG00000001202	0.643425	0.00671717	8.81336	8.57175	8.75422	8.91051	9.17722	9.85415	9.13624	9.34458
AGAP1	ENSMGAG00000002537	ENSMGAG00000002537	1.14704	0.000230191	7.77797	8.34075	7.38922	8.1514	8.74442	9.46971	8.80578	9.23217
FGB	ENSMGAG00000001352	ENSMGAG00000001352	4.3935	0.0268385	3.71913	3.30225	2	3.97587	2.24574	6.91385	8.79126	3.23488
RETREG1	ENSMGAG00000005703	ENSMGAG00000005703	0.771911	1.7502e-05	8.27094	8.24917	8.32008	8.44383	8.78628	9.04151	9.11309	9.35257
ADAMTS12	ENSMGAG00000015413	ENSMGAG00000015413	0.62345	0.0101422	8.39402	9.04518	8.23309	8.58277	9.23882	9.19698	9.04655	9.36249
ENSMGAG00000013678	ENSMGAG00000013678	ENSMGAG00000013678	1.73126	1.36236e-14	7.1451	7.01681	7.2072	7.01311	8.30366	9.01699	8.79543	8.98483
ENSMGAG00000014757	ENSMGAG00000014757	ENSMGAG00000014757	1.9735	0.000821164	6.66429	6.96357	5.66546	6.68779	7.11317	9.47197	8.58794	7.73714
ENSMGAG00000014992	ENSMGAG00000014992	ENSMGAG00000014992	1.06313	1.31181e-06	7.82248	7.84044	7.6038	7.93788	8.58054	9.10979	9.07764	8.56071
ENSMGAG00000010700	ENSMGAG00000010700	ENSMGAG00000010700	2.42593	9.60096e-14	5.82591	6.42799	6.16578	6.77625	8.0961	9.06861	8.60937	8.87543
RTF1	ENSMGAG00000011204	ENSMGAG00000011204	0.618601	6.56662e-07	8.68264	8.59819	8.67805	8.77108	9.23882	9.44464	9.17988	9.32035
DNAJB9	ENSMGAG00000009234	ENSMGAG00000009234	1.68878	2.7084e-05	7.15673	6.83608	6.42324	6.8596	7.38086	8.81486	8.93213	8.40427
PTPRS	ENSMGAG00000005856	ENSMGAG00000005856	-1.32276	0.000132505	9.63458	10.2846	9.45012	9.41638	7.89469	9.00768	8.30521	8.28412
ZBTB11	ENSMGAG00000017008	ENSMGAG00000017008	0.907374	3.47633e-08	8.00736	8.38697	8.12247	8.2597	9.01062	9.11846	8.94904	9.29777
ENSMGAG00000003161	ENSMGAG00000003161	ENSMGAG00000003161	-4.26203	6.58455e-08	8.84966	9.60818	6.32149	8.32568	3.20156	4.58407	5.60878	4.20466
ENSMGAG00000002487	ENSMGAG00000002487	ENSMGAG00000002487	-0.645943	0.00946838	10.419	10.0825	10.751	9.99576	9.83123	9.78684	9.38575	9.7579
ENSMGAG00000021153	ENSMGAG00000021153	ENSMGAG00000021153	-1.79921	0.00872095	9.8595	8.40705	8.2498	9.02326	5.16752	7.68701	8.02942	6.77587
ENSMGAG00000005542	ENSMGAG00000005542	ENSMGAG00000005542	1.07274	6.30578e-09	7.96165	8.13342	7.69614	7.80119	8.81512	9.20514	9.00761	8.81311
ENSMGAG00000014942	ENSMGAG00000014942	ENSMGAG00000014942	0.740383	0.000104788	8.27094	8.4894	8.55342	8.29007	9.02303	9.44464	9.14443	8.8947
ENSMGAG00000007159	ENSMGAG00000007159	ENSMGAG00000007159	2.14469	7.4709e-05	6.77413	5.91407	5.76184	6.90739	7.48023	9.40029	8.62114	7.7733
RHOB	ENSMGAG00000022411	ENSMGAG00000022411	-1.67017	0.0395877	7.64385	9.84554	6.67502	7.15185	6.42134	7.54842	6.67127	6.03042
GAB1	ENSMGAG00000003485	ENSMGAG00000003485	0.688278	0.000187143	8.22193	8.36147	8.72662	8.40551	9.00646	9.02623	9.09632	9.33856
RPS6KA6	ENSMGAG00000004748	ENSMGAG00000004748	1.41568	4.4343e-08	7.1451	7.99436	7.44835	7.47095	8.70644	9.24264	8.76816	9.0027
NTMT1	ENSMGAG00000004980	ENSMGAG00000004980	-0.740104	6.5443e-05	10.4966	10.2165	10.2411	10.3829	9.73642	9.19151	9.67494	9.73057
ENSMGAG00000004828	ENSMGAG00000004828	ENSMGAG00000004828	0.972119	9.77194e-09	8.05166	7.8256	7.79815	7.94553	8.62464	8.86725	9.08616	8.8587
ENSMGAG00000016944	ENSMGAG00000016944	ENSMGAG00000016944	0.781023	3.56491e-11	8.23845	8.46566	8.39212	8.278	9.09926	9.15263	9.05178	9.17926
CHTOP	ENSMGAG00000014923	ENSMGAG00000014923	-0.591248	7.90079e-06	11.1572	10.7918	10.9576	10.979	10.3795	10.4554	10.2481	10.4596
ENSMGAG00000002356	ENSMGAG00000002356	ENSMGAG00000002356	-0.88763	0.0033427	9.5945	10.0509	10.5144	9.44904	9.08157	9.29458	8.84646	9.07207
ENSMGAG00000003842	ENSMGAG00000003842	ENSMGAG00000003842	-0.704724	1.34653e-07	10.5012	10.5848	10.6664	10.3239	9.97552	9.77409	9.78996	9.73669
ENSMGAG00000003573	ENSMGAG00000003573	ENSMGAG00000003573	-0.612484	0.00803407	10.1677	10.0333	10.1236	10.2299	10.0081	9.32487	9.30192	9.35456
ENSMGAG00000009344	ENSMGAG00000009344	ENSMGAG00000009344	3.28773	0.000114752	4.81096	5.05842	4.89311	4.91058	4.34635	8.95055	8.63049	7.04595
SLC35E3	ENSMGAG00000010509	ENSMGAG00000010509	0.885145	1.01983e-06	8.11863	7.69287	8.09806	8.22868	8.92061	8.72308	8.995	9.02786
ST8SIA5	ENSMGAG00000016483	ENSMGAG00000016483	3.96438	3.01742e-12	3.95065	4.43252	4.07531	4.63584	6.35743	7.82055	8.79543	7.90949
ENSMGAG00000013366	ENSMGAG00000013366	ENSMGAG00000013366	1.2601	2.88638e-05	8.05166	7.83304	7.5144	7.7321	8.58891	9.52728	8.61645	9.21475
ENSMGAG00000017576	ENSMGAG00000017576	ENSMGAG00000017576	1.08468	8.32636e-06	7.2895	8.19246	8.06065	7.96824	8.89832	9.06263	8.86044	9.11732
ENSMGAG00000022687	ENSMGAG00000022687	ENSMGAG00000022687	-0.869033	3.36683e-06	10.2968	10.1194	10.7114	10.4623	9.73893	9.52728	9.40494	9.50189
SKIL	ENSMGAG00000010204	ENSMGAG00000010204	1.13033	1.90963e-09	7.62722	8.15139	7.96941	7.6688	8.89157	9.10979	8.84646	9.0913
ENSMGAG00000016846	ENSMGAG00000016846	ENSMGAG00000016846	0.642865	0.000130615	8.4471	8.80528	8.64051	8.30204	9.15296	9.33234	9.13131	9.17701
POMT2	ENSMGAG00000012852	ENSMGAG00000012852	1.30287	5.03869e-13	7.2682	7.73319	7.62103	7.39475	8.92723	8.87409	8.7975	8.57785
MIEF1	ENSMGAG00000012384	ENSMGAG00000012384	1.3174	6.49808e-06	7.63556	7.74901	6.99886	7.5332	8.18347	9.05362	8.91883	8.91642
ENSMGAG00000006401	ENSMGAG00000006401	ENSMGAG00000006401	1.27175	5.76676e-10	7.47753	7.4724	7.1842	7.71429	8.52344	8.51989	8.90926	8.8947
C3orf18	ENSMGAG00000001870	ENSMGAG00000001870	1.23462	2.68726e-11	7.31049	7.72522	7.6549	7.48151	8.52052	8.81486	8.9676	8.73582
ENSMGAG00000019587	ENSMGAG00000019587	ENSMGAG00000019587	-0.60885	0.012496	10.67	10.1301	10.5919	10.7655	9.58698	9.96087	9.90902	10.2712
MAMDC2	ENSMGAG00000005810	ENSMGAG00000005810	-4.15338	3.58749e-08	8.29746	9.66348	6.83127	7.5332	3.41753	5.52954	4.36735	4.20466
ENSMGAG00000008847	ENSMGAG00000008847	ENSMGAG00000008847	1.07313	8.67366e-05	8.02015	7.80305	7.62103	7.6688	8.32051	9.24528	9.02367	8.62807
ENSMGAG00000000806	ENSMGAG00000000806	ENSMGAG00000000806	-5.41591	1.06724e-08	8.13637	9.61898	4.64613	7.6408	3.0801	3.55729	4.22649	2.74572
ENSMGAG00000002539	ENSMGAG00000002539	ENSMGAG00000002539	-0.944918	0.0127397	9.51311	9.65301	9.83136	9.57029	9.33654	8.19862	8.95277	7.88215
ENSMGAG00000001695	ENSMGAG00000001695	ENSMGAG00000001695	-0.6695	0.00999205	9.98229	10.2405	9.55247	9.96221	9.68397	9.05964	9.30339	9.00016
STK31	ENSMGAG00000010548	ENSMGAG00000010548	-1.80917	0.0318912	5.91082	8.10297	9.77858	7.43879	7.06597	6.48369	7.12595	5.44976
SLC1A3	ENSMGAG00000020921	ENSMGAG00000020921	1.70174	0.0323694	6.86204	4.50883	5.99122	7.43879	6.81311	7.31687	8.41208	9.16572
ENSMGAG00000018498	ENSMGAG00000018498	ENSMGAG00000018498	0.616261	2.1719e-06	8.51195	8.7395	8.56237	8.52267	9.25645	9.30475	9.07764	9.14977
ENSMGAG00000007952	ENSMGAG00000007952	ENSMGAG00000007952	0.737957	4.74028e-05	8.16546	8.62844	8.59762	8.38315	9.11287	9.39554	9.03427	9.18598
MTMR12	ENSMGAG00000009943	ENSMGAG00000009943	1.09205	0.00258672	7.88678	8.05923	7.90754	7.93788	8.8175	9.78865	8.36804	8.73582
FRMPD4	ENSMGAG00000014709	ENSMGAG00000014709	1.86201	2.60663e-15	7.09759	6.52305	7.13705	6.99848	8.63816	8.96023	8.47051	9.01534
ENSMGAG00000021316	ENSMGAG00000021316	ENSMGAG00000021316	-0.795582	9.92618e-09	10.4805	10.5615	10.4043	10.3927	9.91242	9.58682	9.61733	9.52328
LRCH2	ENSMGAG00000002465	ENSMGAG00000002465	1.22526	5.75964e-06	7.23566	7.28981	7.90754	7.98319	8.85963	8.6963	8.6444	9.15206
ENSMGAG00000005755	ENSMGAG00000005755	ENSMGAG00000005755	1.00382	0.00420068	7.48678	7.20059	7.69614	7.7584	8.85501	7.59887	8.78081	8.60485
WNT9A	ENSMGAG00000010719	ENSMGAG00000010719	3.23218	1.59659e-05	5.34618	4.17591	3.46115	5.67068	6.00374	8.15994	8.77449	7.71253
ENSMGAG00000014459	ENSMGAG00000014459	ENSMGAG00000014459	0.685951	0.00120046	8.36422	8.30909	8.59326	8.33153	9.33985	9.02623	8.68086	9.20816
RRP12	ENSMGAG00000009829	ENSMGAG00000009829	-0.676232	0.000975004	10.1386	9.905	10.0759	9.85661	9.4634	8.89443	9.56587	9.2853
RELL1	ENSMGAG00000012380	ENSMGAG00000012380	1.18147	1.7987e-06	7.65209	7.91244	7.95589	7.52301	8.49104	9.12421	8.77871	9.24939
MFSD9	ENSMGAG00000014814	ENSMGAG00000014814	0.9553	0.00127044	7.92129	7.57358	7.79815	8.13142	8.24482	9.19698	9.04829	8.57102
ENSMGAG00000010505	ENSMGAG00000010505	ENSMGAG00000010505	1.84369	9.64189e-06	6.66429	7.51927	6.36305	6.90739	8.16493	9.46745	8.49886	8.46079
ENSMGAG00000014633	ENSMGAG00000014633	ENSMGAG00000014633	0.617084	0.038352	7.73205	7.96757	8.45594	8.30204	9.11481	8.48007	8.8977	8.38103
LRRC71	ENSMGAG00000021562	ENSMGAG00000021562	-1.13109	0.00245332	9.80878	9.05793	9.92973	9.34297	9.14919	8.08523	8.1898	8.08276
ADAM9	ENSMGAG00000002335	ENSMGAG00000002335	1.05904	3.7264e-05	8.05787	7.96757	7.2741	7.76706	8.48806	9.05362	8.98956	8.77499
ENSMGAG00000003039	ENSMGAG00000003039	ENSMGAG00000003039	-0.790439	7.51735e-07	10.6046	10.1057	10.3118	10.4914	9.69952	9.49435	9.63602	9.57199
TMEM104	ENSMGAG00000009200	ENSMGAG00000009200	1.01121	1.44902e-06	7.98795	7.80305	7.75196	7.87516	8.60551	8.6492	8.84847	9.23217
ENSMGAG00000007610	ENSMGAG00000007610	ENSMGAG00000007610	0.59822	0.034024	8.36923	7.9877	8.26084	8.79245	8.55227	8.89443	9.12967	9.22784
ENSMGAG00000008699	ENSMGAG00000008699	ENSMGAG00000008699	4.15857	0.000882138	2.89503	3.74235	3.11693	4.91058	2.63886	8.38265	8.65818	5.56425
ENSMGAG00000015110	ENSMGAG00000015110	ENSMGAG00000015110	1.13018	4.85231e-05	7.37167	7.52847	7.85753	7.22911	8.10391	8.69243	8.99319	8.59141
ENSMGAG00000005930	ENSMGAG00000005930	ENSMGAG00000005930	0.733653	0.000118057	8.52548	8.35632	8.3871	8.46528	8.82224	9.45381	9.09463	9.21475
ENSMGAG00000004529	ENSMGAG00000004529	ENSMGAG00000004529	0.670057	7.76366e-05	8.33379	8.64121	8.61062	8.30204	9.03125	9.36429	9.10975	9.05504
ENSMGAG00000014523	ENSMGAG00000014523	ENSMGAG00000014523	-1.72009	0.00297969	9.5063	9.76421	8.81164	8.85472	8.02383	6.42897	6.35893	8.42714
ENSMGAG00000002817	ENSMGAG00000002817	ENSMGAG00000002817	-0.708699	2.72175e-07	10.6952	10.6034	10.6371	10.5996	10.1164	9.76491	9.75619	10.0373
EBNA1BP2	ENSMGAG00000009689	ENSMGAG00000009689	-0.683197	7.52524e-07	10.3099	10.2586	10.5202	10.1708	9.68917	9.59306	9.76046	9.50189
PSD	ENSMGAG00000007010	ENSMGAG00000007010	-3.10921	0.000827815	9.08099	9.45266	5.00237	8.49165	3.77149	6.04824	6.51851	4.99886
DSTYK	ENSMGAG00000001096	ENSMGAG00000001096	0.754447	0.000107329	8.05166	8.18084	8.11641	8.17762	9.23705	8.67686	8.71202	8.81022
ENSMGAG00000020249	ENSMGAG00000020249	ENSMGAG00000020249	-3.63328	6.3082e-07	9.20385	9.44539	7.86478	8.23494	3.31358	6.22994	5.8032	4.4023
ATG3	ENSMGAG00000014343	ENSMGAG00000014343	-0.600656	0.00201965	10.0431	9.84002	10.0681	9.66601	9.3382	9.11268	9.5984	9.15663
ENSMGAG00000011551	ENSMGAG00000011551	ENSMGAG00000011551	-2.98832	3.67478e-07	9.1112	9.58853	8.5579	8.55303	4.44804	7.01639	6.34764	5.44976
CLN5	ENSMGAG00000014938	ENSMGAG00000014938	0.970253	0.0139314	8.08857	7.81812	7.9828	8.45459	8.73187	9.81557	8.34267	8.9484
FAM83C	ENSMGAG00000001956	ENSMGAG00000001956	-0.825778	0.0326563	9.13199	9.99065	9.51839	8.6071	8.41773	8.21488	9.02721	8.52934
ENSMGAG00000010594	ENSMGAG00000010594	ENSMGAG00000010594	0.651863	0.0248645	8.79486	8.7474	8.09806	8.57293	8.88024	9.68932	9.06563	9.13595
ENSMGAG00000017882	ENSMGAG00000017882	ENSMGAG00000017882	3.27173	1.35495e-05	4.75081	5.05842	4.71195	5.38582	6.16177	9.35942	8.15782	6.42827
ENSMGAG00000002500	ENSMGAG00000002500	ENSMGAG00000002500	1.73078	5.12113e-06	6.83333	7.16566	7.03788	6.9384	7.88566	9.45837	8.53913	8.45709
ITGA2	ENSMGAG00000003767	ENSMGAG00000003767	1.78707	0.00786343	7.25744	4.95311	6.51829	6.82684	8.72175	7.84862	6.80939	9.07449
FAM171B	ENSMGAG00000004572	ENSMGAG00000004572	1.28872	0.0431609	6.56299	6.97707	7.76753	6.40664	8.89832	7.39509	6.82576	8.95628
SLC35B2	ENSMGAG00000010805	ENSMGAG00000010805	0.824856	0.00549782	8.37422	7.84044	7.75977	8.3547	8.85963	8.65715	8.64209	9.40344
ENSMGAG00000008133	ENSMGAG00000008133	ENSMGAG00000008133	0.781998	0.000479024	7.81516	8.15733	8.63203	8.278	8.89832	9.15544	9.00761	9.02537
ENSMGAG00000005766	ENSMGAG00000005766	ENSMGAG00000005766	0.686882	0.000113598	8.19961	8.44639	8.67805	8.21609	9.13401	9.21326	8.98775	8.97192
ENSMGAG00000001976	ENSMGAG00000001976	ENSMGAG00000001976	1.97528	2.6829e-12	6.29467	7.24589	6.18908	6.75899	8.47908	8.68077	8.63049	8.67023
ENSMGAG00000000852	ENSMGAG00000000852	ENSMGAG00000000852	-0.70957	0.00530625	10.281	9.66764	9.87691	10.3166	9.0292	9.17774	9.57316	9.55996
HS2ST1	ENSMGAG00000008617	ENSMGAG00000008617	0.921004	0.00056545	8.43759	7.9054	8.21049	8.02711	8.65951	9.34225	8.7829	9.36644
ENSMGAG00000017764	ENSMGAG00000017764	ENSMGAG00000017764	-0.658439	0.00666901	10.2942	9.71069	9.79575	10.2532	9.08749	9.23734	9.61498	9.52328
ENSMGAG00000017036	ENSMGAG00000017036	ENSMGAG00000017036	-2.0761	9.76866e-07	9.368	9.72275	8.14051	9.0014	6.76465	7.54842	7.40732	6.53039
FOXN2	ENSMGAG00000005062	ENSMGAG00000005062	0.773172	2.29845e-07	8.13637	8.38697	8.37699	7.96824	9.01684	9.02007	8.9676	8.97192
KLHL15	ENSMGAG00000014650	ENSMGAG00000014650	1.08348	1.8307e-10	7.99445	7.75685	7.55979	7.8911	8.68577	9.04151	8.90542	8.86709
ENSMGAG00000010763	ENSMGAG00000010763	ENSMGAG00000010763	0.666175	0.0025126	8.70262	8.26025	8.04158	8.58767	9.15484	9.02623	8.87821	9.24081
YPEL5	ENSMGAG00000021066	ENSMGAG00000021066	0.657955	0.000994991	8.53888	8.16913	8.30417	8.39995	9.01477	8.74937	8.8977	9.31831
ENSMGAG00000002173	ENSMGAG00000002173	ENSMGAG00000002173	1.86929	3.26615e-10	7.17973	6.89414	6.21201	6.75899	8.1078	8.81486	8.67409	8.83038
TOLLIP	ENSMGAG00000008570	ENSMGAG00000008570	1.72265	8.78584e-07	7.31049	7.22342	6.70766	6.95365	8.0961	9.40739	8.49886	8.72356
ENSMGAG00000014581	ENSMGAG00000014581	ENSMGAG00000014581	-0.595111	1.88904e-07	10.5659	10.4642	10.3302	10.4121	9.75017	9.78684	9.95533	9.90637
ENSMGAG00000022887	ENSMGAG00000022887	ENSMGAG00000022887	1.21357	0.00033343	7.31049	8.04007	7.89343	7.0276	8.25888	9.12708	8.82423	8.95103
NAB1	ENSMGAG00000006257	ENSMGAG00000006257	0.683482	0.000431286	8.11863	8.7474	8.3871	8.37184	8.9706	9.18602	9.01656	9.21913
ENSMGAG00000009591	ENSMGAG00000009591	ENSMGAG00000009591	0.708921	3.36278e-06	8.21638	8.35115	8.45594	8.19056	9.18092	9.06861	8.88017	8.88922
ENSMGAG00000001673	ENSMGAG00000001673	ENSMGAG00000001673	-0.854404	4.53498e-11	10.3498	10.2292	10.2714	10.3268	9.46643	9.39792	9.63718	9.24081
ENSMGAG00000020476	ENSMGAG00000020476	ENSMGAG00000020476	-0.716969	0.00402568	9.86128	9.9295	10.2369	9.75578	9.68917	9.14416	9.12471	8.89196
ENSMGAG00000017863	ENSMGAG00000017863	ENSMGAG00000017863	1.17567	2.71181e-05	7.42075	7.67642	7.62957	7.39475	8.0402	9.03542	8.92264	8.58803
GPC4	ENSMGAG00000003133	ENSMGAG00000003133	-0.741287	0.0286823	10.2863	9.42585	9.49988	9.48623	8.92723	8.51114	8.88212	9.45814
TM7SF3	ENSMGAG00000013710	ENSMGAG00000013710	0.725761	0.00902423	7.9281	7.86242	7.89343	8.158	8.59447	8.03726	8.93024	8.97451
ENSMGAG00000004108	ENSMGAG00000004108	ENSMGAG00000004108	0.766925	1.9803e-07	8.11267	8.2436	8.07948	7.92245	8.81035	8.6963	8.98775	8.8947
ENSMGAG00000001543	ENSMGAG00000001543	ENSMGAG00000001543	1.0632	0.00356726	7.21354	7.98102	6.81639	7.43879	8.29003	7.93624	8.87624	8.60485
ENSMGAG00000009998	ENSMGAG00000009998	ENSMGAG00000009998	-0.774285	6.86028e-10	10.3573	10.2927	10.2944	10.3701	9.62683	9.31736	9.69402	9.55651
YJEFN3	ENSMGAG00000018230	ENSMGAG00000018230	-0.636861	0.0012343	10.3959	9.99563	9.82765	10.1773	9.40611	9.25318	9.62904	9.5991
ENSMGAG00000019084	ENSMGAG00000019084	ENSMGAG00000019084	2.15313	9.35462e-17	5.79646	6.44751	6.65843	6.65083	8.21627	8.53724	8.60464	8.70183
ENSMGAG00000012756	ENSMGAG00000012756	ENSMGAG00000012756	0.734261	0.0435586	8.03284	8.94916	8.17008	7.65019	8.62193	9.22669	8.93779	9.17701
ENSMGAG00000005827	ENSMGAG00000005827	ENSMGAG00000005827	0.589559	6.13052e-06	8.26557	8.47521	8.61062	8.43299	9.0973	9.0293	9.03075	8.97968
ENSMGAG00000006917	ENSMGAG00000006917	ENSMGAG00000006917	-3.02921	4.32988e-05	7.08547	8.98634	9.51378	7.85093	5.80724	6.31288	3.62291	5.99003
ENSMGAG00000013258	ENSMGAG00000013258	ENSMGAG00000013258	-4.62639	3.66448e-11	8.98635	9.39098	7.17255	8.11794	3.20156	4.20428	5.31612	3.59952
ENSMGAG00000018339	ENSMGAG00000018339	ENSMGAG00000018339	-0.725665	0.0365939	9.99368	9.39098	9.78814	9.87275	9.55457	8.30374	8.78709	9.27483
ENSMGAG00000015557	ENSMGAG00000015557	ENSMGAG00000015557	-1.41494	0.00255255	9.23985	9.83632	9.58577	9.01237	8.72935	6.80346	7.60523	8.36532
ENSMGAG00000018896	ENSMGAG00000018896	ENSMGAG00000018896	0.823828	1.29841e-06	8.13637	8.00757	8.2498	8.36044	8.81035	9.07457	8.91118	9.21256
ENSMGAG00000015102	ENSMGAG00000015102	ENSMGAG00000015102	-1.18178	4.50366e-06	9.25075	10.0039	10.1609	9.57029	8.61374	8.42521	8.59273	8.80731
ENSMGAG00000009072	ENSMGAG00000009072	ENSMGAG00000009072	-1.10711	0.000227189	9.63666	9.99729	9.7728	9.33425	9.07959	8.0494	8.7317	8.34544
ENSMGAG00000011718	ENSMGAG00000011718	ENSMGAG00000011718	0.990538	8.26753e-14	7.69262	7.91244	7.86478	7.85093	8.94691	8.76418	8.7766	8.73887
PAF1	ENSMGAG00000012267	ENSMGAG00000012267	-0.706002	4.07757e-07	10.5046	10.3663	10.1712	10.4623	9.80271	9.63999	9.7336	9.51796
ENSMGAG00000004487	ENSMGAG00000004487	ENSMGAG00000004487	-0.821337	3.4966e-05	10.1947	10.2778	10.4387	10.4597	9.83358	9.22133	9.31937	9.65346
GTF2E1	ENSMGAG00000014272	ENSMGAG00000014272	0.814287	3.96695e-11	8.12457	8.04007	8.2498	8.16457	8.89608	8.92441	8.91118	9.07207
ENSMGAG00000003179	ENSMGAG00000003179	ENSMGAG00000003179	1.49245	3.08363e-20	6.95827	7.14189	7.13705	7.38353	8.68837	8.45746	8.62816	8.71429
ENSMGAG00000006413	ENSMGAG00000006413	ENSMGAG00000006413	3.11432	1.59174e-12	4.97768	4.71617	5.73042	5.84442	7.46818	8.92771	8.52165	8.23743
ENSMGAG00000022898	ENSMGAG00000022898	ENSMGAG00000022898	1.64816	6.50964e-13	7.03593	7.2347	6.53657	7.34933	8.72175	8.8775	8.52667	8.60485
ENSMGAG00000002997	ENSMGAG00000002997	ENSMGAG00000002997	1.48509	4.26768e-15	7.08547	7.38399	6.81639	7.36082	8.75933	8.51114	8.57104	8.69242
ENSMGAG00000002466	ENSMGAG00000002466	ENSMGAG00000002466	-0.692467	1.29551e-05	10.6731	10.2433	10.3078	10.6165	9.67482	9.84024	9.84521	9.7624
ENSMGAG00000006015	ENSMGAG00000006015	ENSMGAG00000006015	0.987707	1.94122e-07	7.94162	8.16324	7.87199	7.86713	8.72175	9.25842	8.86242	8.88096
RYBP	ENSMGAG00000009639	ENSMGAG00000009639	0.860014	1.37288e-05	8.00092	7.9054	7.58636	8.11115	8.64887	8.83604	8.97128	8.5538
ENSMGAG00000011909	ENSMGAG00000011909	ENSMGAG00000011909	-1.3878	0.000782956	9.64495	9.91204	9.27609	9.24096	8.23773	7.50499	7.48669	8.93516
ENSMGAG00000013426	ENSMGAG00000013426	ENSMGAG00000013426	1.1378	3.24792e-13	7.66029	7.74901	7.33803	7.81796	8.72682	8.84304	8.79543	8.72663
ENSMGAG00000001456	ENSMGAG00000001456	ENSMGAG00000001456	1.20425	1.44012e-08	7.47753	8.02716	7.41909	7.48151	8.61648	8.93754	8.74036	8.9325
ENSMGAG00000011373	ENSMGAG00000011373	ENSMGAG00000011373	-0.856664	0.000436209	10.3421	9.74856	9.8643	9.92786	9.31819	8.66901	9.11309	9.34658
ENSMGAG00000005462	ENSMGAG00000005462	ENSMGAG00000005462	-0.622054	3.69475e-08	10.5361	10.4105	10.3741	10.4743	9.97339	9.80486	9.83514	9.69017
ENSMGAG00000011696	ENSMGAG00000011696	ENSMGAG00000011696	0.879463	2.41611e-05	7.87977	8.42193	8.22184	7.97573	8.86194	9.16942	8.79543	9.1815
FAM107B	ENSMGAG00000005048	ENSMGAG00000005048	1.36275	0.000989998	6.69653	7.26801	7.5687	7.05615	8.87112	8.15433	7.59093	9.03036
ENSMGAG00000001664	ENSMGAG00000001664	ENSMGAG00000001664	0.644388	7.09244e-05	8.28691	8.58062	8.30949	8.48641	8.82461	9.20514	9.06563	9.11966
ENSMGAG00000011514	ENSMGAG00000011514	ENSMGAG00000011514	0.967953	4.13068e-10	7.83702	8.12132	7.68798	7.74968	8.78628	8.88091	8.86242	8.72663
IL17RD	ENSMGAG00000006214	ENSMGAG00000006214	0.716266	2.91342e-05	8.46124	8.15733	8.43173	8.47059	8.90728	9.25842	8.95091	9.2365
ENSMGAG00000017567	ENSMGAG00000017567	ENSMGAG00000017567	-0.7058	9.65624e-05	10.4619	9.92776	10.0491	10.1328	9.2979	9.49657	9.61968	9.38213
ENSMGAG00000011259	ENSMGAG00000011259	ENSMGAG00000011259	0.744011	0.00726767	8.21638	8.11523	8.29346	8.34894	8.30366	9.23203	8.93402	9.27273
DYNC2I2	ENSMGAG00000004399	ENSMGAG00000004399	-0.608113	0.0159659	9.81797	9.57529	9.82207	9.77308	9.59254	8.76786	9.22069	8.84177
PNPLA2	ENSMGAG00000009027	ENSMGAG00000009027	1.9464	0.00111351	6.35652	6.87984	5.96446	6.63198	7.67109	9.58682	7.33483	7.74323
ENSMGAG00000002918	ENSMGAG00000002918	ENSMGAG00000002918	0.755826	0.00209194	8.23297	8.50811	8.21618	8.10433	8.53504	9.37398	8.99138	9.07207
ENSMGAG00000020573	ENSMGAG00000020573	ENSMGAG00000020573	-0.928471	2.54851e-12	10.3823	10.2433	10.2918	10.5801	9.38863	9.34718	9.55854	9.51263
ENSMGAG00000014674	ENSMGAG00000014674	ENSMGAG00000014674	2.34434	4.13859e-12	5.96476	5.63642	6.06863	6.47167	8.0843	7.77007	8.41749	8.85026
ENSMGAG00000019618	ENSMGAG00000019618	ENSMGAG00000019618	-0.73537	0.00156029	10.2676	9.96548	10.0791	10.0746	9.64301	8.83954	9.28574	9.57199
DHRS7	ENSMGAG00000013578	ENSMGAG00000013578	-0.627437	0.00026215	10.6922	10.8788	11.1591	10.8747	10.2287	10.4981	10.0995	10.289
ENSMGAG00000004843	ENSMGAG00000004843	ENSMGAG00000004843	-0.591709	4.2152e-05	10.5114	10.625	10.1594	10.4135	9.87639	9.80665	9.83007	9.87621
ENSMGAG00000017999	ENSMGAG00000017999	ENSMGAG00000017999	-0.706781	9.3606e-10	10.4275	10.2778	10.4204	10.2455	9.55742	9.64999	9.78054	9.56341
RAI14	ENSMGAG00000003087	ENSMGAG00000003087	0.758854	0.0276865	7.52319	8.04649	8.23309	7.87516	8.14991	8.34373	8.78709	9.2365
TMEM38A	ENSMGAG00000005518	ENSMGAG00000005518	1.15693	0.00273182	7.38162	7.01681	7.06332	7.21652	7.50404	8.63315	8.87034	7.80857
ENSMGAG00000020211	ENSMGAG00000020211	ENSMGAG00000020211	-2.1801	0.00221533	8.91278	9.56415	5.6983	8.77108	7.04988	6.22994	6.71587	6.33459
ENSMGAG00000011596	ENSMGAG00000011596	ENSMGAG00000011596	0.695112	9.23837e-05	8.21638	8.40206	8.29346	7.93788	8.67533	8.92771	9.01477	9.0027
STARD4	ENSMGAG00000008766	ENSMGAG00000008766	2.02564	7.961e-05	6.43506	5.41636	6.1421	6.53389	6.69396	7.97496	8.6188	8.61816
NCALD	ENSMGAG00000012286	ENSMGAG00000012286	1.07404	0.0244553	7.52319	8.15733	6.16578	7.47095	8.0197	8.37784	8.80371	8.83323
ENSMGAG00000004414	ENSMGAG00000004414	ENSMGAG00000004414	1.61243	2.99185e-26	6.9715	7.12986	6.87503	7.05615	8.4271	8.65318	8.67183	8.60819
ENSMGAG00000014797	ENSMGAG00000014797	ENSMGAG00000014797	0.810015	0.00202611	7.70059	8.30909	8.51706	8.38877	8.89157	9.35209	8.80784	9.13826
ZDHHC7	ENSMGAG00000007256	ENSMGAG00000007256	0.746606	9.88734e-08	8.23297	8.31441	8.13452	8.04859	8.76919	9.03542	8.98775	8.90016
ENSMGAG00000018145	ENSMGAG00000018145	ENSMGAG00000018145	0.769718	0.000168649	8.33891	8.27671	7.67154	8.30798	8.95988	8.92111	8.8364	9.01534
ENSMGAG00000015008	ENSMGAG00000015008	ENSMGAG00000015008	1.96467	1.23318e-11	6.61453	6.69622	6.48102	6.40664	7.73284	8.76786	8.64671	8.54337
ENSMGAG00000007080	ENSMGAG00000007080	ENSMGAG00000007080	0.82317	3.48546e-05	8.30271	8.38697	8.11032	8.03431	8.84572	9.36429	8.87624	8.98483
ENSMGAG00000005429	ENSMGAG00000005429	ENSMGAG00000005429	1.90848	2.75412e-07	6.52758	7.05549	6.44276	6.65083	7.90814	9.26364	8.48346	8.2025
ENSMGAG00000018983	ENSMGAG00000018983	ENSMGAG00000018983	-0.974649	0.00062324	9.43404	9.75248	10.1431	9.44635	9.19927	8.38265	8.66275	8.64768
ENSMGAG00000005594	ENSMGAG00000005594	ENSMGAG00000005594	-0.744004	0.00836967	9.90505	10.3114	9.68744	9.48098	8.95124	8.84304	9.14606	9.52328
RCOR3	ENSMGAG00000009858	ENSMGAG00000009858	0.686355	0.0018393	8.14808	8.29299	8.29346	7.84276	8.49995	9.00768	9.04655	8.72047
ENSMGAG00000006244	ENSMGAG00000006244	ENSMGAG00000006244	1.03358	4.52954e-08	7.65209	8.01413	7.6038	7.61224	8.82697	8.9045	8.76391	8.47549
ENSMGAG00000013328	ENSMGAG00000013328	ENSMGAG00000013328	1.71257	5.00065e-09	6.43506	7.16566	6.99886	6.87571	8.70644	8.40172	8.06434	8.96151
ENSMGAG00000018196	ENSMGAG00000018196	ENSMGAG00000018196	-0.780017	1.15528e-11	10.3021	10.347	10.3955	10.3927	9.73013	9.4121	9.63602	9.52505
ENSMGAG00000005780	ENSMGAG00000005780	ENSMGAG00000005780	0.86347	0.00899367	7.75519	8.28759	8.417	8.01262	8.81987	9.61365	8.6536	8.66061
ENSMGAG00000012960	ENSMGAG00000012960	ENSMGAG00000012960	1.35783	5.31753e-08	7.19109	7.70913	6.87503	7.26624	8.29344	8.65318	8.72952	8.78387
ENSMGAG00000018485	ENSMGAG00000018485	ENSMGAG00000018485	-0.653345	1.40609e-09	10.477	10.4985	10.4982	10.4204	9.73265	9.69899	9.88188	9.95964
IPMK	ENSMGAG00000001422	ENSMGAG00000001422	1.0422	9.14625e-05	7.24659	7.96079	7.84291	7.8096	8.26934	8.93099	8.8283	8.94576
C17orf75	ENSMGAG00000007909	ENSMGAG00000007909	0.761525	0.000560063	8.04541	8.10911	8.54893	8.17762	8.83638	9.32736	8.92074	8.81022
SLC16A5	ENSMGAG00000009347	ENSMGAG00000009347	1.31497	0.0460447	7.5051	6.32622	6.27869	7.30244	6.1914	8.86725	8.69206	8.02395
ENSMGAG00000006610	ENSMGAG00000006610	ENSMGAG00000006610	0.894157	4.15326e-05	8.01377	7.86242	8.0857	8.12469	8.85037	8.86725	8.54409	9.28112
ENSMGAG00000007546	ENSMGAG00000007546	ENSMGAG00000007546	-0.874902	2.248e-19	10.5811	10.4155	10.5087	10.5553	9.58977	9.58682	9.64412	9.75187
NABP1	ENSMGAG00000021867	ENSMGAG00000021867	0.586903	0.00827418	8.37422	8.02716	7.94224	8.19056	8.91174	8.61692	8.91693	8.36926
ENSMGAG00000005141	ENSMGAG00000005141	ENSMGAG00000005141	1.82973	9.11162e-11	6.58038	6.30498	6.80135	7.20381	8.21267	8.53292	8.45743	8.90831
SLC25A28	ENSMGAG00000019966	ENSMGAG00000019966	-0.591609	0.000185528	10.2942	10.2723	9.88584	10.2331	9.49344	9.5889	9.75513	9.51084
SH3GL3	ENSMGAG00000007852	ENSMGAG00000007852	-0.679679	0.0361293	9.59664	10.2544	9.76313	9.63086	9.59947	9.16385	8.48861	9.18374
QTRT2	ENSMGAG00000014322	ENSMGAG00000014322	0.815218	0.0137697	7.8004	7.7172	7.84291	7.63134	7.94774	8.94731	8.94342	8.08276
STRADB	ENSMGAG00000007934	ENSMGAG00000007934	0.969257	6.49808e-06	7.43037	8.04007	7.94224	7.83454	8.47306	8.85346	8.84043	8.93782
SMG6	ENSMGAG00000005401	ENSMGAG00000005401	0.66263	8.36605e-08	8.28691	8.47521	8.19331	8.29606	8.90728	9.0293	8.9602	8.99507
ENSMGAG00000008563	ENSMGAG00000008563	ENSMGAG00000008563	0.729883	0.0358344	8.37422	8.28759	7.75196	8.29606	8.52052	9.54883	8.86836	8.47183
ENSMGAG00000007644	ENSMGAG00000007644	ENSMGAG00000007644	2.11823	2.11988e-12	6.5454	6.34716	5.9372	6.98369	8.30026	8.76418	8.27572	8.84461
LMBR1	ENSMGAG00000004982	ENSMGAG00000004982	0.720702	0.0109746	7.63556	8.00757	8.29882	8.33736	9.01477	8.46655	8.52917	9.10791
BROX	ENSMGAG00000008880	ENSMGAG00000008880	1.40757	1.48276e-08	6.84776	6.77559	7.43866	7.12515	8.19449	8.46655	8.76604	8.30896
LANCL2	ENSMGAG00000012323	ENSMGAG00000012323	0.634091	0.00574474	7.90759	8.28216	8.16422	7.94553	8.36994	8.52859	8.98775	8.86429
ENSMGAG00000019683	ENSMGAG00000019683	ENSMGAG00000019683	0.765968	5.23737e-06	8.20522	8.16913	8.03517	7.77567	8.75686	8.65715	8.86044	8.96151
MCFD2	ENSMGAG00000010368	ENSMGAG00000010368	0.599586	0.0455519	8.41355	8.15139	7.93537	8.00532	8.11941	9.00768	9.03779	8.57785
ENSMGAG00000017294	ENSMGAG00000017294	ENSMGAG00000017294	-0.738534	0.0181307	10.0098	9.74067	9.73175	10.3077	9.63764	8.85	8.72952	9.4983
ENSMGAG00000004985	ENSMGAG00000004985	ENSMGAG00000004985	-1.09894	0.0216478	8.87101	9.84002	8.53536	8.89873	8.77165	7.17998	7.98638	7.74323
ENSMGAG00000017748	ENSMGAG00000017748	ENSMGAG00000017748	-0.924636	0.0206306	9.13493	9.56191	9.93146	9.33716	9.18645	7.75532	8.21798	8.84461
ENSMGAG00000019020	ENSMGAG00000019020	ENSMGAG00000019020	1.02934	0.000335966	8.02015	7.24589	7.74412	8.06974	8.41145	8.96985	8.67861	9.12433
ENSMGAG00000020430	ENSMGAG00000020430	ENSMGAG00000020430	0.938442	0.00583212	8.23297	7.86242	7.43866	7.78423	8.14613	9.30728	8.82423	8.62478
ENSMGAG00000014386	ENSMGAG00000014386	ENSMGAG00000014386	-0.644067	0.00796849	9.74854	9.75248	10.2453	9.91817	9.69952	9.0864	9.06735	9.20816
ENSMGAG00000005143	ENSMGAG00000005143	ENSMGAG00000005143	-2.20903	3.15257e-09	8.78365	9.64669	8.99798	8.24737	6.85073	7.16889	6.93543	6.25159
WWC3	ENSMGAG00000014718	ENSMGAG00000014718	0.746278	0.00522613	7.81516	8.24917	7.80571	7.8096	8.21627	8.88768	8.97312	8.47549
ENSMGAG00000021052	ENSMGAG00000021052	ENSMGAG00000021052	0.794847	0.027871	7.53215	7.59998	7.92846	7.899	7.79206	8.95055	8.92074	8.13926
ENSMGAG00000005980	ENSMGAG00000005980	ENSMGAG00000005980	1.04892	1.32396e-08	7.57614	7.7172	7.4092	7.69627	8.34379	8.68855	8.84245	8.63136
SMCR8	ENSMGAG00000004923	ENSMGAG00000004923	1.21349	7.62996e-21	7.53215	7.44353	7.53273	7.492	8.58612	8.80773	8.70318	8.68612
ENSMGAG00000002086	ENSMGAG00000002086	ENSMGAG00000002086	-4.46592	6.38407e-11	9.00899	9.22559	8.17593	7.70531	3.41753	5.45846	4.68704	3.08951
ENSMGAG00000007212	ENSMGAG00000007212	ENSMGAG00000007212	1.19191	6.06046e-12	7.54106	7.14189	7.30642	7.5332	8.48507	8.45746	8.74897	8.52934
TMEM168	ENSMGAG00000009090	ENSMGAG00000009090	1.72445	9.70425e-13	6.99762	7.05549	6.81639	6.89164	8.20542	9.03236	8.48346	8.70183
GNPNAT1	ENSMGAG00000013800	ENSMGAG00000013800	0.808276	0.00146516	8.14808	8.27125	7.61244	8.11794	8.59169	9.21326	8.90542	8.63464
ENSMGAG00000010510	ENSMGAG00000010510	ENSMGAG00000010510	0.7925	0.0163041	8.04541	7.31127	7.26316	7.86713	8.03613	8.31384	8.91118	8.3574
ENSMGAG00000001837	ENSMGAG00000001837	ENSMGAG00000001837	0.603516	0.0155643	8.67861	8.71555	8.07323	8.49165	8.79837	9.36914	8.95277	9.25153
FOXN3	ENSMGAG00000013026	ENSMGAG00000013026	0.876751	1.22573e-05	7.68461	7.9877	7.71231	7.8911	8.94256	8.37302	8.57831	8.79271
ENSMGAG00000006736	ENSMGAG00000006736	ENSMGAG00000006736	0.692103	8.34565e-06	8.06407	8.44639	8.18175	8.11115	8.94473	8.79336	8.81401	9.0103
ENSMGAG00000017780	ENSMGAG00000017780	ENSMGAG00000017780	0.963707	3.08025e-10	7.76283	7.77242	7.63807	7.97573	8.80557	8.84652	8.74897	8.55033
ENSMGAG00000008976	ENSMGAG00000008976	ENSMGAG00000008976	1.02663	1.18313e-10	7.71641	7.58243	7.75196	7.37222	8.60826	8.56288	8.785	8.52934
ENSMGAG00000015226	ENSMGAG00000015226	ENSMGAG00000015226	0.845571	6.42492e-06	8.26019	8.02716	8.02872	8.24117	8.95772	9.19424	8.64671	9.07449
ENSMGAG00000020494	ENSMGAG00000020494	ENSMGAG00000020494	-1.25743	0.0206856	9.56424	9.54389	7.68798	8.7581	8.4083	8.08523	7.33483	7.05577
ENSMGAG00000014577	ENSMGAG00000014577	ENSMGAG00000014577	1.59896	0.0279708	6.71239	4.71617	5.33036	6.3843	6.74481	6.88704	8.67861	6.69021
BHLHE40	ENSMGAG00000018338	ENSMGAG00000018338	-1.99191	0.0024997	7.5051	9.65511	7.71231	8.06974	7.1738	6.41026	5.2203	6.83408
SLC37A4	ENSMGAG00000004192	ENSMGAG00000004192	0.743489	2.15645e-06	8.22746	7.77242	8.09806	8.01262	8.75438	8.71548	8.88603	8.72047
ENSMGAG00000011412	ENSMGAG00000011412	ENSMGAG00000011412	2.79619	3.54329e-06	4.55369	4.8395	5.82269	5.67068	6.49448	8.62099	8.54161	7.29009
NUDT5	ENSMGAG00000004627	ENSMGAG00000004627	-0.612744	0.00660994	9.68567	9.73472	10.2271	9.74267	9.57016	9.0506	9.21759	9.12433
ENSMGAG00000015217	ENSMGAG00000015217	ENSMGAG00000015217	0.644111	0.00367899	8.08248	8.56283	8.62351	8.37184	8.87341	9.38839	8.93967	9.00016
ENSMGAG00000020491	ENSMGAG00000020491	ENSMGAG00000020491	2.14335	2.05589e-17	6.04208	6.69622	5.90941	6.42864	8.40514	8.12019	8.35963	8.61816
PSMD4	ENSMGAG00000001020	ENSMGAG00000001020	-0.616641	5.13176e-05	10.5306	10.124	10.1886	10.4108	9.62276	9.78865	9.79413	9.6191
ENSMGAG00000015310	ENSMGAG00000015310	ENSMGAG00000015310	1.58794	2.15311e-22	7.09759	7.00368	6.7237	7.16502	8.52925	8.53292	8.48861	8.69557
ENSMGAG00000015872	ENSMGAG00000015872	ENSMGAG00000015872	1.90923	4.4257e-18	6.5454	6.50453	6.51829	6.61289	8.11168	8.20406	8.48861	8.74192
SLC9A3R2	ENSMGAG00000005833	ENSMGAG00000005833	0.876874	0.0438197	8.16546	8.40206	7.11289	7.76706	8.25888	9.47197	8.70318	8.48279
QARS1	ENSMGAG00000008134	ENSMGAG00000008134	-0.652558	1.85124e-07	10.8303	10.7956	10.543	10.8687	10.094	10.2286	10.0489	10.0812
SLC16A7	ENSMGAG00000010057	ENSMGAG00000010057	0.86103	0.0422009	7.46822	7.54668	7.31703	7.96071	8.34708	7.36625	8.49886	9.06723
ENSMGAG00000015345	ENSMGAG00000015345	ENSMGAG00000015345	0.926611	2.62184e-05	7.66844	7.76466	7.45797	7.79273	8.88252	8.17664	8.54161	8.66061
CCDC85C	ENSMGAG00000013265	ENSMGAG00000013265	0.92845	8.65065e-05	7.74752	7.68467	7.62103	7.8911	8.73187	8.20406	8.53416	9.02287
ENSMGAG00000000778	ENSMGAG00000000778	ENSMGAG00000000778	-0.790418	1.09374e-08	10.3421	10.3313	10.6179	10.2987	9.75638	9.64799	9.48958	9.55824
ENSMGAG00000004954	ENSMGAG00000004954	ENSMGAG00000004954	-1.2295	0.0152414	8.96003	9.86563	7.79815	8.59255	7.53903	8.34373	7.54223	7.51316
ENSMGAG00000001642	ENSMGAG00000001642	ENSMGAG00000001642	0.809803	0.00445447	7.77797	7.80305	7.4092	8.17111	8.96203	8.16553	8.47051	8.7297
ENSMGAG00000022235	ENSMGAG00000022235	ENSMGAG00000022235	1.93526	1.6566e-08	6.35652	6.02216	6.59006	6.95365	8.75438	8.31384	7.71036	8.63791
ENSMGAG00000008911	ENSMGAG00000008911	ENSMGAG00000008911	2.17863	0.00721473	5.67225	5.10833	5.41184	6.33854	4.58829	8.33384	8.5613	7.36308
BBS9	ENSMGAG00000012081	ENSMGAG00000012081	0.936078	3.3516e-06	7.46822	7.65978	7.82071	7.52301	8.6462	8.4979	8.76604	8.21131
MEGF6	ENSMGAG00000001770	ENSMGAG00000001770	2.24367	0.0373005	5.50026	4.17591	3.60668	6.84331	5.19703	8.62099	8.46006	5.86158
ENSMGAG00000020959	ENSMGAG00000020959	ENSMGAG00000020959	1.1752	0.000162182	7.72425	6.9362	6.83127	7.81796	8.3988	8.38265	8.67183	8.71429
ENSMGAG00000017160	ENSMGAG00000017160	ENSMGAG00000017160	0.768884	0.0101996	8.17121	8.05288	7.79815	7.43879	8.07241	8.84304	8.9131	8.63791
ENSMGAG00000012201	ENSMGAG00000012201	ENSMGAG00000012201	-0.801664	7.21295e-06	10.4782	10.1658	10.0088	10.4543	9.67744	9.39792	9.34657	9.52151
ENSMGAG00000012248	ENSMGAG00000012248	ENSMGAG00000012248	0.887507	1.41442e-08	7.93487	7.95398	7.73623	8.158	8.73187	8.99204	8.78081	8.8044
ENSMGAG00000008325	ENSMGAG00000008325	ENSMGAG00000008325	-1.03919	0.00217492	9.25346	9.72075	10.0039	9.50448	9.08552	8.12594	8.09505	8.88372
NXPE3	ENSMGAG00000014378	ENSMGAG00000014378	2.0137	1.23471e-21	6.47278	6.34716	6.21201	6.31511	8.46094	7.90984	8.39846	8.35343
EHHADH	ENSMGAG00000002263	ENSMGAG00000002263	0.712374	0.00966824	7.73205	8.18666	8.02872	8.20338	8.69097	8.36332	8.57589	9.23217
ABHD18	ENSMGAG00000004770	ENSMGAG00000004770	0.827686	7.609e-05	7.93487	7.72522	8.29882	7.57326	8.70644	8.65715	8.7766	8.76604
COASY	ENSMGAG00000016557	ENSMGAG00000016557	-0.822448	0.00704591	10.2663	9.50483	9.07816	9.90646	8.96632	9.06563	8.79126	8.91911
ENSMGAG00000022230	ENSMGAG00000022230	ENSMGAG00000022230	-0.727605	9.37791e-05	10.4828	10.0995	9.88584	10.34	9.32989	9.54455	9.56709	9.52858
WDR20	ENSMGAG00000013353	ENSMGAG00000013353	0.854397	3.80773e-07	8.02015	8.01413	7.87917	7.899	8.5088	8.99831	8.85447	8.79857
ENSMGAG00000002881	ENSMGAG00000002881	ENSMGAG00000002881	-2.32972	0.000622448	7.23566	9.30532	9.22064	7.99798	7.29476	5.08652	5.53104	6.65189
ENSMGAG00000017727	ENSMGAG00000017727	ENSMGAG00000017727	1.05246	0.000165623	7.68461	7.78014	7.38922	7.55337	8.1078	9.08935	8.76604	8.44593
ENSMGAG00000008696	ENSMGAG00000008696	ENSMGAG00000008696	-0.804446	7.28558e-05	9.95422	9.6488	10.2904	9.87074	9.38703	9.0506	9.14606	9.02287
ENSMGAG00000014754	ENSMGAG00000014754	ENSMGAG00000014754	0.758108	0.00113405	7.64385	7.81812	8.15833	7.96071	8.94908	8.68466	8.63514	8.27153
FNIP2	ENSMGAG00000001946	ENSMGAG00000001946	0.859148	0.00014037	7.46822	8.00098	7.79056	7.65019	8.68056	8.1711	8.67409	8.74799
CDH13	ENSMGAG00000006976	ENSMGAG00000006976	-3.57206	0.000367228	8.344	9.35526	4.26267	7.57326	3.20156	5.7539	5.06348	4.20466
ENSMGAG00000014020	ENSMGAG00000014020	ENSMGAG00000014020	-2.88623	3.4022e-25	9.2723	9.04197	8.86687	8.71846	6.10062	5.66198	6.67127	6.03042
ENSMGAG00000014586	ENSMGAG00000014586	ENSMGAG00000014586	1.81619	0.00100679	6.09142	7.25699	6.59006	5.96977	7.05795	9.20785	8.29643	8.02894
VIPR1	ENSMGAG00000001795	ENSMGAG00000001795	-5.63312	7.0091e-13	6.52758	9.25081	8.63203	6.79331	3.20156	4.0191	2.56559	3.23488
ENSMGAG00000010945	ENSMGAG00000010945	ENSMGAG00000010945	1.49435	1.83227e-24	7.08547	7.16566	6.86059	7.05615	8.39562	8.55012	8.54902	8.55033
SPCS1	ENSMGAG00000000828	ENSMGAG00000000828	-0.672428	3.96094e-10	10.567	10.393	10.3652	10.5478	9.71872	9.76123	9.84119	9.87621
ENSMGAG00000012732	ENSMGAG00000012732	ENSMGAG00000012732	0.723968	0.0371845	8.00092	8.22675	8.57126	7.93019	8.86424	9.5424	8.52416	8.49727
EXOSC9	ENSMGAG00000010649	ENSMGAG00000010649	-0.806569	2.49015e-08	10.4418	10.1103	10.4496	10.3829	9.63764	9.42147	9.44523	9.67432
ENSMGAG00000013888	ENSMGAG00000013888	ENSMGAG00000013888	0.919548	4.79064e-10	7.83702	7.94027	7.91455	7.67801	8.61374	8.77153	8.70318	8.91911
PIK3R1	ENSMGAG00000017079	ENSMGAG00000017079	2.11783	7.45076e-08	5.38627	6.09823	6.73957	6.47167	7.56756	8.56288	8.47051	8.45709
RAP1GDS1	ENSMGAG00000011150	ENSMGAG00000011150	-0.63403	0.00074933	9.96584	10.1849	10.2044	9.99022	9.77117	9.22936	9.26788	9.50009
ENSMGAG00000012777	ENSMGAG00000012777	ENSMGAG00000012777	0.999414	4.4733e-06	7.59337	7.64295	8.15833	7.77567	8.71921	8.95378	8.51662	8.9589
ENSMGAG00000013452	ENSMGAG00000013452	ENSMGAG00000013452	0.887682	1.94214e-05	7.51417	7.79545	8.19906	7.61224	8.73941	8.57973	8.64671	8.75101
BDH2	ENSMGAG00000011376	ENSMGAG00000011376	0.856016	0.00324073	7.40132	7.80305	8.37699	7.40589	8.80077	8.59638	8.60226	8.58803
ENSMGAG00000005634	ENSMGAG00000005634	ENSMGAG00000005634	0.923687	0.000132705	7.8004	7.89833	7.82071	7.899	8.97699	8.91117	8.16427	8.88372
ENSMGAG00000001128	ENSMGAG00000001128	ENSMGAG00000001128	-6.09665	9.19184e-10	8.41839	9.23123	4.42847	7.97573	2.24574	3.41437	3.62291	2.53725
TRAK2	ENSMGAG00000007874	ENSMGAG00000007874	0.928032	1.12367e-05	7.63556	7.86242	7.5687	7.47095	8.22704	8.68077	8.80578	8.44593
ENSMGAG00000022862	ENSMGAG00000022862	ENSMGAG00000022862	0.961286	0.0456583	6.98462	7.46284	7.47702	7.5332	8.75686	7.73291	7.17789	8.94312
DAPK3	ENSMGAG00000021010	ENSMGAG00000021010	-0.864298	0.000988879	9.43642	10.1965	9.55023	9.48361	9.13972	8.83954	8.73387	8.60485
ENSMGAG00000006998	ENSMGAG00000006998	ENSMGAG00000006998	0.913352	0.00619282	7.77797	8.31441	7.35872	7.47095	8.11168	8.85	8.69429	8.94047
ABI3BP	ENSMGAG00000014369	ENSMGAG00000014369	-3.25523	5.27555e-06	8.89899	9.27832	7.66324	7.96824	3.84791	6.42897	5.86787	4.20466
ENSMGAG00000011374	ENSMGAG00000011374	ENSMGAG00000011374	2.09718	8.90902e-09	6.25191	6.26153	5.88108	6.47167	8.15744	7.88972	7.71036	8.96933
ENSMGAG00000020877	ENSMGAG00000020877	ENSMGAG00000020877	1.29126	3.40326e-13	7.38162	7.14189	6.98561	7.39475	8.60276	8.31384	8.44953	8.62147
ENSMGAG00000002771	ENSMGAG00000002771	ENSMGAG00000002771	4.47983	1.66854e-05	2.36351	4.17591	2.66396	4.09072	3.92047	7.29664	8.45743	7.42499
ENSMGAG00000009206	ENSMGAG00000009206	ENSMGAG00000009206	1.31191	0.00236863	7.38162	7.9054	6.34242	7.32608	8.14991	8.92771	8.14809	9.05504
ENSMGAG00000005879	ENSMGAG00000005879	ENSMGAG00000005879	-0.768609	0.0199502	8.94333	9.75052	9.93318	9.30183	9.23349	8.66901	8.4757	8.57102
FREM1	ENSMGAG00000004727	ENSMGAG00000004727	4.91184	6.24258e-08	2.89503	3.97535	3.11693	3.71445	5.25431	9.24264	7.16508	6.63888
TENT5C	ENSMGAG00000016064	ENSMGAG00000016064	1.58923	2.81256e-09	6.33619	6.96357	6.51829	6.95365	8.53792	8.16553	8.41478	7.85991
ENSMGAG00000011124	ENSMGAG00000011124	ENSMGAG00000011124	0.878231	4.77896e-09	7.85856	7.86968	7.75196	8.04859	8.5693	8.83954	8.72952	8.8587
ENSMGAG00000006392	ENSMGAG00000006392	ENSMGAG00000006392	1.81642	0.00736773	6.37656	6.26153	5.6983	6.02858	5.70823	8.6492	8.47311	6.98559
COL5A2	ENSMGAG00000005228	ENSMGAG00000005228	-0.954043	0.00126858	9.77709	9.66972	9.49988	9.066	9.09926	8.28845	8.51409	8.24603
PLEKHD1	ENSMGAG00000011843	ENSMGAG00000011843	2.03157	2.88675e-18	6.13913	6.46677	6.51829	6.45032	7.965	8.66112	8.4336	8.38103
ENSMGAG00000020175	ENSMGAG00000020175	ENSMGAG00000020175	-1.06171	0.00169213	9.95922	9.33968	8.96123	10.0249	8.22346	8.57973	8.42288	8.99252
ENSMGAG00000019578	ENSMGAG00000019578	ENSMGAG00000019578	1.56164	0.000112132	6.9715	6.80615	6.09354	7.05615	8.55512	7.78468	7.64267	8.86709
UBN1	ENSMGAG00000009814	ENSMGAG00000009814	0.861287	8.14091e-06	7.78549	8.20398	7.62957	7.91468	8.59447	8.93754	8.7382	8.71118
ENSMGAG00000019945	ENSMGAG00000019945	ENSMGAG00000019945	-1.34196	0.000231575	8.69865	9.82143	9.57033	9.31371	8.31042	8.26261	7.2705	8.24603
ENSMGAG00000019513	ENSMGAG00000019513	ENSMGAG00000019513	2.00822	1.10373e-18	5.93804	6.48578	6.34242	6.53389	8.06443	8.14304	8.39846	8.52228
DEGS2	ENSMGAG00000013299	ENSMGAG00000013299	1.33422	0.0033427	7.52319	6.2393	6.48102	7.93788	8.40514	8.47558	8.29936	8.85308
ENSMGAG00000012543	ENSMGAG00000012543	ENSMGAG00000012543	1.51915	3.16442e-16	6.71239	6.9362	6.90348	7.01311	8.1078	8.34866	8.5564	8.47183
ENSMGAG00000009421	ENSMGAG00000009421	ENSMGAG00000009421	0.758352	0.000433135	7.90068	8.26576	8.07323	7.6688	8.66744	8.99204	8.77449	8.50087
ENSMGAG00000012030	ENSMGAG00000012030	ENSMGAG00000012030	1.75624	2.23824e-05	6.78915	7.09315	6.04329	6.74151	7.60106	9.11557	8.31104	8.30485
TUBG1	ENSMGAG00000004052	ENSMGAG00000004052	-0.587499	0.0109122	9.81797	9.47898	9.66477	9.4651	9.3047	8.93427	9.19256	8.58125
ENSMGAG00000019638	ENSMGAG00000019638	ENSMGAG00000019638	0.991471	1.1954e-05	7.56745	8.02066	7.46753	7.80119	8.4083	9.00768	8.6673	8.69242
ENSMGAG00000021501	ENSMGAG00000021501	ENSMGAG00000021501	-0.809278	0.00218963	9.67762	10.1436	9.14819	9.65905	8.70644	8.98573	9.06563	8.79564
PIGN	ENSMGAG00000004945	ENSMGAG00000004945	0.616882	2.62184e-05	8.39402	8.23239	8.26084	8.27192	8.74941	8.95055	8.80165	9.08891
ZNRF3	ENSMGAG00000007184	ENSMGAG00000007184	1.24283	2.82773e-09	7.09759	7.20059	7.2741	7.39475	8.11941	8.36818	8.5564	8.74496
ENSMGAG00000001115	ENSMGAG00000001115	ENSMGAG00000001115	-1.25197	0.0127695	8.48452	9.5775	9.02736	8.61191	8.58891	6.90051	7.83691	7.01609
ENSMGAG00000010544	ENSMGAG00000010544	ENSMGAG00000010544	1.78594	5.66635e-13	6.43506	7.00368	6.60745	6.24244	8.20179	8.15433	8.32262	8.64768
ENSMGAG00000003929	ENSMGAG00000003929	ENSMGAG00000003929	1.22525	5.55961e-10	7.03593	7.57358	7.30642	7.25397	8.58891	8.32887	8.37362	8.71118
ENSMGAG00000007660	ENSMGAG00000007660	ENSMGAG00000007660	0.961707	3.22171e-05	7.66029	7.4724	7.14898	7.57326	8.10001	8.44373	8.74036	8.32529
ENSMGAG00000018158	ENSMGAG00000018158	ENSMGAG00000018158	2.02769	1.02475e-15	6.1853	6.21673	5.88108	6.82684	8.11941	8.22563	8.37362	8.41193
ENSMGAG00000010421	ENSMGAG00000010421	ENSMGAG00000010421	-0.705027	3.43504e-05	10.1805	9.76809	9.90003	10.1159	9.11481	9.25842	9.49982	9.29363
ENSMGAG00000017760	ENSMGAG00000017760	ENSMGAG00000017760	0.948746	1.63231e-06	7.77797	7.5557	7.70425	7.95314	8.51467	8.66507	8.52917	9.00016
ENSMGAG00000012651	ENSMGAG00000012651	ENSMGAG00000012651	1.16345	0.000751521	7.45885	7.11773	7.5687	7.51275	8.19814	8.67686	7.91931	9.17025
ENSMGAG00000016629	ENSMGAG00000016629	ENSMGAG00000016629	0.755534	0.000458699	7.81516	7.8106	8.4071	7.87516	8.80557	8.9045	8.65818	8.6015
ENSMGAG00000021199	ENSMGAG00000021199	ENSMGAG00000021199	-0.755323	0.000192438	10.3799	9.89614	9.67718	10.1527	9.2406	9.26103	9.27535	9.41302
ZNF827	ENSMGAG00000003772	ENSMGAG00000003772	0.72192	0.00147999	7.79296	8.26025	7.57756	7.7584	8.76427	8.3388	8.6188	8.57102
ENSMGAG00000009312	ENSMGAG00000009312	ENSMGAG00000009312	-0.714652	7.11287e-08	10.143	9.98064	10.2101	9.97722	9.46946	9.16942	9.42523	9.39186
CRPPA	ENSMGAG00000010099	ENSMGAG00000010099	0.630078	0.000303992	8.20522	7.97431	7.95589	7.76706	8.611	8.44373	8.78918	8.5538
TMEM37	ENSMGAG00000015938	ENSMGAG00000015938	1.6685	1.00171e-05	6.6805	6.59483	6.46201	6.31511	7.28104	8.61283	8.54161	7.73714
ENSMGAG00000005361	ENSMGAG00000005361	ENSMGAG00000005361	-0.754042	2.39612e-05	10.071	9.56862	9.98236	9.76013	9.06765	8.94731	9.28722	9.10791
ENSMGAG00000007623	ENSMGAG00000007623	ENSMGAG00000007623	-3.07349	1.12724e-08	9.0122	9.12007	7.12502	8.21609	4.54304	5.69328	5.85197	5.92723
ENSMGAG00000005200	ENSMGAG00000005200	ENSMGAG00000005200	1.67102	0.00077196	6.50955	7.30058	6.32149	6.68779	8.34379	9.25318	7.30594	7.95741
ENSMGAG00000000816	ENSMGAG00000000816	ENSMGAG00000000816	-1.17115	0.000101536	9.06564	9.01278	9.91758	9.20635	8.43021	7.74042	8.29936	8.19363
ENSMGAG00000011324	ENSMGAG00000011324	ENSMGAG00000011324	0.809305	0.000162302	7.93487	8.08439	8.21049	7.67801	8.63546	9.11846	8.68759	8.67342
ENSMGAG00000020714	ENSMGAG00000020714	ENSMGAG00000020714	1.81021	3.9146e-06	6.56299	5.96913	5.6983	6.3616	7.76276	7.11213	8.4783	8.06342
ENSMGAG00000017589	ENSMGAG00000017589	ENSMGAG00000017589	-1.01194	1.5107e-13	9.93239	10.1805	9.82021	9.93749	9.07363	8.92771	9.01477	8.83893
SASH1	ENSMGAG00000012577	ENSMGAG00000012577	1.36212	2.45277e-05	7.07324	7.24589	6.3834	7.16502	7.7023	8.32887	8.52416	8.63136
MXRA5	ENSMGAG00000014730	ENSMGAG00000014730	-1.59643	0.00180136	9.53333	8.97293	8.68626	8.71846	8.25888	6.3913	6.55824	7.73103
ENSMGAG00000002390	ENSMGAG00000002390	ENSMGAG00000002390	0.972481	0.0177458	7.1451	6.59483	7.33803	7.15185	7.21044	7.67138	8.6536	8.19363
VPS18	ENSMGAG00000011138	ENSMGAG00000011138	0.668151	3.37793e-05	8.26557	8.26025	8.05433	8.08368	8.66744	9.06563	8.80165	8.76604
ENSMGAG00000013226	ENSMGAG00000013226	ENSMGAG00000013226	1.76926	7.24417e-26	6.39632	6.44751	6.60745	6.75899	8.22346	8.19862	8.40936	8.27994
ENSMGAG00000001950	ENSMGAG00000001950	ENSMGAG00000001950	-0.649197	0.00026559	9.96088	9.81205	10.0475	10.0285	9.64836	9.12994	9.23455	9.19933
ENSMGAG00000007066	ENSMGAG00000007066	ENSMGAG00000007066	1.06274	0.00681123	7.04847	7.8106	7.01198	7.20381	7.42518	8.72686	8.63747	8.28829
FAM120B	ENSMGAG00000012195	ENSMGAG00000012195	0.846442	0.00373817	8.19961	7.46284	8.11641	7.36082	8.61648	8.59223	8.45743	8.96412
FADD	ENSMGAG00000009995	ENSMGAG00000009995	1.01202	2.96748e-06	7.23566	7.32189	7.72033	7.15185	8.27972	8.19316	8.63049	8.32934
ENSMGAG00000003833	ENSMGAG00000003833	ENSMGAG00000003833	0.847491	7.24701e-05	7.44942	8.05923	7.7283	7.4279	8.57773	8.52425	8.63514	8.34544
MRPS9	ENSMGAG00000014818	ENSMGAG00000014818	-0.689544	0.0131133	9.25617	9.22559	10.038	9.25026	9.02509	8.57973	8.82423	8.74192
ENSMGAG00000017809	ENSMGAG00000017809	ENSMGAG00000017809	1.46907	2.03467e-20	6.78915	7.22342	6.84601	6.9384	8.40514	8.4345	8.39572	8.3574
ENSMGAG00000020133	ENSMGAG00000020133	ENSMGAG00000020133	-0.795813	0.0177321	9.11717	9.16203	9.79954	9.07997	9.11867	8.16553	8.30813	8.32529
ENSMGAG00000006431	ENSMGAG00000006431	ENSMGAG00000006431	0.872108	0.000997757	7.58478	7.92642	7.67154	7.57326	7.93027	8.78974	8.69875	8.66061
ENSMGAG00000019545	ENSMGAG00000019545	ENSMGAG00000019545	1.93248	2.18385e-13	6.04208	6.61223	6.44276	6.31511	7.75781	8.51114	8.41749	8.19807
SH3RF1	ENSMGAG00000002651	ENSMGAG00000002651	0.605862	0.0280775	7.61039	8.58062	8.3719	8.16457	8.81987	8.85	8.59273	9.00524
SESN3	ENSMGAG00000015191	ENSMGAG00000015191	1.45882	8.06368e-12	6.90407	7.39408	6.88933	6.95365	8.35692	8.57553	8.26075	8.70183
PPTC7	ENSMGAG00000005022	ENSMGAG00000005022	1.18723	2.07507e-07	7.25744	7.5376	6.98561	7.20381	8.03204	8.59638	8.59273	8.41575
DAP3	ENSMGAG00000000884	ENSMGAG00000000884	-0.607736	0.000103437	10.4202	10.0105	10.1099	10.1951	9.50234	9.48544	9.56831	9.77286
ENSMGAG00000006152	ENSMGAG00000006152	ENSMGAG00000006152	0.955479	4.29216e-07	7.59337	7.41407	7.4092	7.84276	8.29344	8.62506	8.66047	8.45338
ENSMGAG00000003222	ENSMGAG00000003222	ENSMGAG00000003222	-0.722569	1.24715e-09	10.4759	10.451	10.3289	10.4038	9.55029	9.65794	9.68283	9.87621
ENSMGAG00000011673	ENSMGAG00000011673	ENSMGAG00000011673	-2.45008	0.00032016	8.63352	9.34749	7.61244	8.06273	4.44804	7.15771	6.39229	5.38892
ENSMGAG00000002865	ENSMGAG00000002865	ENSMGAG00000002865	-3.38399	3.24782e-06	8.35415	9.21709	5.10393	8.00532	5.04303	4.93767	4.97817	5.15317
ENSMGAG00000011871	ENSMGAG00000011871	ENSMGAG00000011871	0.992217	0.00185872	7.48678	7.73319	7.86478	7.34933	8.33386	9.20514	8.48861	8.14387
DCTN6	ENSMGAG00000005098	ENSMGAG00000005098	-0.728894	8.19036e-07	10.5193	10.3547	10.065	10.3941	9.55172	9.62586	9.55118	9.7321
EGLN1	ENSMGAG00000011991	ENSMGAG00000011991	0.97424	0.0274149	7.35157	8.325	7.41909	7.50241	7.97355	9.30728	8.13829	8.85589
ENSMGAG00000006175	ENSMGAG00000006175	ENSMGAG00000006175	1.06476	0.000213005	7.24659	7.51927	7.39924	7.56335	8.21627	8.3088	8.15459	9.05993
STAM2	ENSMGAG00000012813	ENSMGAG00000012813	1.11145	3.32566e-08	7.48678	7.62592	7.44835	7.50241	8.2866	8.84652	8.45217	8.79857
[truncated: 2,683 more rows]

## Sheet: VAG_DEGs (Sym vs. Presym)
symbol	ensembl_ID	User_ID	Sym-Presym_log2FC	Sym-Presym_adjPval	Presym_1	Presym_2	Presym_3	Presym_4	Sym_1	Sym_2	Sym_3	Sym_4
COX1	ENSMGAG00000017450	ENSMGAG00000017450	-0.741334	0.0228073	18.6128	19.5574	19.309	19.1073	18.7521	18.1311	18.5138	18.3093
ND2	ENSMGAG00000017496	ENSMGAG00000017496	-0.897871	0.0107045	15.6584	16.5364	16.555	15.9797	15.4125	15.0898	15.0183	15.706
ND5	ENSMGAG00000017492	ENSMGAG00000017492	-0.665825	0.0446136	15.444	16.4796	16.2795	15.9324	15.5098	15.1721	15.3892	15.5737
ENSMGAG00000008823	ENSMGAG00000008823	ENSMGAG00000008823	1.97147	7.47567e-14	11.5846	11.444	12.1401	11.3571	14.0694	13.6229	13.3558	13.3749
RPL9	ENSMGAG00000012293	ENSMGAG00000012293	-0.63526	0.0456276	13.6556	14.1914	14.5463	13.7813	13.2972	13.2811	13.5531	13.6425
RPS24	ENSMGAG00000005697	ENSMGAG00000005697	-0.701354	0.0123205	13.6103	14.0938	14.4248	13.8855	13.2198	13.1521	13.3467	13.5774
ENSMGAG00000010142	ENSMGAG00000010142	ENSMGAG00000010142	-0.632283	0.0105737	13.7627	14.0382	14.4286	13.8635	13.3658	13.2494	13.448	13.5746
ENSMGAG00000014944	ENSMGAG00000014944	ENSMGAG00000014944	2.2678	9.85259e-27	10.9431	10.733	11.0403	10.6845	13.5596	13.1491	12.8876	12.7627
RPS25	ENSMGAG00000004167	ENSMGAG00000004167	-0.774805	0.0155798	13.0478	13.6551	14.0977	13.5037	12.6111	12.7846	13.0272	12.9425
ENSMGAG00000005604	ENSMGAG00000005604	ENSMGAG00000005604	-0.613529	0.0166618	13.3728	13.687	14.0611	13.6119	12.8841	12.9858	13.166	13.2952
ENSMGAG00000003585	ENSMGAG00000003585	ENSMGAG00000003585	-0.590694	0.0444211	13.0965	13.5653	14.0034	13.4149	12.9385	12.7888	13.0933	13.0296
RPS7	ENSMGAG00000013978	ENSMGAG00000013978	-0.615926	0.0264333	13.0724	13.6131	13.9004	13.4041	12.861	12.7316	12.9689	13.0693
ENSMGAG00000010254	ENSMGAG00000010254	ENSMGAG00000010254	-0.5974	0.0331505	13.0747	13.4703	13.875	13.2683	12.8126	12.6529	12.9452	12.9907
RPLP2	ENSMGAG00000009066	ENSMGAG00000009066	-0.608507	0.0270413	12.8583	13.4461	13.5799	13.0562	12.7244	12.4129	12.7891	12.6695
CLCN3	ENSMGAG00000002509	ENSMGAG00000002509	1.13643	0.00393458	11.8013	11.2011	10.6618	11.5912	11.8696	12.8184	12.5596	12.6317
MGAT3	ENSMGAG00000015927	ENSMGAG00000015927	1.18454	0.00928536	10.8183	10.8471	10.5788	11.3587	11.1043	12.7776	12.0047	12.0978
ENSMGAG00000010976	ENSMGAG00000010976	ENSMGAG00000010976	-1.05651	0.0344881	12.0439	11.4963	12.6419	11.7075	10.9668	9.89663	11.393	11.2678
FN1	ENSMGAG00000003306	ENSMGAG00000003306	-0.880368	0.0223106	12.5149	11.1524	12.3748	12.2174	11.2361	11.2034	11.2193	11.4211
ENSMGAG00000018168	ENSMGAG00000018168	ENSMGAG00000018168	-0.616768	0.041101	12.1386	12.4916	12.9581	12.3489	11.7531	11.6526	12.1039	12.0435
MEIS1	ENSMGAG00000021593	ENSMGAG00000021593	-0.608472	0.0418372	12.342	12.9245	12.9431	12.5497	12.0013	11.7074	12.3631	12.2574
ENSMGAG00000016932	ENSMGAG00000016932	ENSMGAG00000016932	-0.647594	0.0226443	11.8605	12.1413	12.6939	12.1946	11.5137	11.4334	11.796	11.6622
ENSMGAG00000007745	ENSMGAG00000007745	ENSMGAG00000007745	-0.594249	0.0444956	11.9306	12.4741	12.7178	12.0145	11.766	11.5702	11.9009	11.6506
RPL22	ENSMGAG00000017803	ENSMGAG00000017803	-0.598798	0.0289484	11.9698	12.4349	12.6945	12.1565	11.7438	11.4799	11.9087	11.8022
ENSMGAG00000021610	ENSMGAG00000021610	ENSMGAG00000021610	-0.602976	0.0226854	12.2546	12.4281	12.5888	12.1138	11.437	11.8888	11.558	12.0516
ENSMGAG00000017236	ENSMGAG00000017236	ENSMGAG00000017236	3.67336	0.0115385	7.72087	6.29309	5.51024	5.53172	8.05566	11.7925	9.25141	7.98534
ENSMGAG00000022382	ENSMGAG00000022382	ENSMGAG00000022382	0.698399	0.000822188	11.517	11.8787	11.5117	11.4068	12.3532	12.4573	12.0538	12.2546
ENSMGAG00000013705	ENSMGAG00000013705	ENSMGAG00000013705	-0.683759	0.0356443	11.493	11.8387	12.4139	11.9673	11.1717	10.967	11.5525	11.3772
ENSMGAG00000004285	ENSMGAG00000004285	ENSMGAG00000004285	-0.724047	0.0176419	11.4551	11.7758	12.2487	11.7907	10.7158	11.0702	11.3355	11.291
ENSMGAG00000000811	ENSMGAG00000000811	ENSMGAG00000000811	-0.658934	0.0226443	11.4224	11.9056	12.2807	11.667	11.1942	10.9853	11.3316	11.2513
ENSMGAG00000012054	ENSMGAG00000012054	ENSMGAG00000012054	0.713885	0.0331642	11.2863	10.9726	10.825	11.002	11.2613	12.1331	11.3743	12.0087
KIF13B	ENSMGAG00000014187	ENSMGAG00000014187	1.04033	0.000309306	11.0506	10.5446	10.133	10.6925	11.3442	11.7184	11.7279	11.8808
CEP170B	ENSMGAG00000013455	ENSMGAG00000013455	0.752162	0.000166196	11.494	11.3654	10.9656	11.2043	11.8079	12.0953	12.0886	12.0756
ENSMGAG00000021080	ENSMGAG00000021080	ENSMGAG00000021080	3.60678	0.0145864	6.53044	5.90238	6.73549	5.86305	11.1595	10.2231	6.10238	7.04968
ENSMGAG00000017943	ENSMGAG00000017943	ENSMGAG00000017943	1.05454	0.0107045	10.7086	10.3608	9.64631	10.6395	10.6553	11.6927	11.6011	11.6163
ENSMGAG00000005698	ENSMGAG00000005698	ENSMGAG00000005698	-0.673391	0.00596469	11.3593	11.7594	12.0036	11.3782	10.9141	10.9332	11.0258	11.0367
ENSMGAG00000001428	ENSMGAG00000001428	ENSMGAG00000001428	0.758519	0.0226195	11.2062	10.4871	10.3831	11.0289	11.2196	11.7013	11.4895	11.8222
TMED10	ENSMGAG00000012754	ENSMGAG00000012754	0.643407	0.0191817	11.3762	11.2665	10.641	11.2327	11.5319	11.9518	11.9091	11.7629
ELAPOR2	ENSMGAG00000005209	ENSMGAG00000005209	1.44225	0.00101143	9.37923	9.4961	9.46957	9.50769	9.5412	11.2326	11.0338	11.23
AKAP13	ENSMGAG00000008836	ENSMGAG00000008836	0.819285	0.000769922	11.0065	10.524	10.4048	10.7289	11.2303	11.7228	11.4502	11.5627
UPF1	ENSMGAG00000004745	ENSMGAG00000004745	0.927351	0.0334378	10.9722	9.7828	9.66613	10.5999	10.8988	11.4045	11.3088	11.4636
ENSMGAG00000008803	ENSMGAG00000008803	ENSMGAG00000008803	1.93254	9.85259e-27	8.97885	8.74623	8.9202	8.6926	11.117	10.5943	10.6978	10.5718
DENND4C	ENSMGAG00000005660	ENSMGAG00000005660	0.75819	0.0372372	11.1815	10.8836	9.9416	10.8538	11.3319	11.5232	11.7101	11.5673
ITPR2	ENSMGAG00000013722	ENSMGAG00000013722	0.843998	0.0491078	10.5916	9.89041	9.66777	10.1565	10.2658	11.5343	10.8849	10.8786
RPS27	ENSMGAG00000018096	ENSMGAG00000018096	-0.679713	0.01083	10.9663	11.2555	11.6645	11.3561	10.3899	10.5468	10.8751	10.7569
ENSMGAG00000020339	ENSMGAG00000020339	ENSMGAG00000020339	3.4495	0.0331505	6.24846	6.14924	5.9803	5.02148	10.8677	8.98573	5.86561	5.83049
BARX2	ENSMGAG00000001019	ENSMGAG00000001019	-0.775999	0.0030254	11.1419	11.2781	11.596	11.1288	10.5218	10.1079	10.7759	10.6132
ENSMGAG00000009016	ENSMGAG00000009016	ENSMGAG00000009016	0.712258	0.00356446	10.3808	10.7795	10.6846	10.9072	11.2137	11.7151	11.2436	11.4165
ENSMGAG00000005379	ENSMGAG00000005379	ENSMGAG00000005379	0.772488	0.049211	10.5778	10.1565	9.67594	10.4345	10.4786	11.5348	10.9368	10.9346
SLK	ENSMGAG00000010557	ENSMGAG00000010557	0.790251	0.00701457	10.6856	10.3984	9.93889	10.6748	11.0021	11.5485	11.1499	11.215
ENSMGAG00000004794	ENSMGAG00000004794	ENSMGAG00000004794	0.766965	0.00380505	10.4744	10.8374	10.3619	10.7629	10.9732	11.6453	11.4907	11.359
GAS6	ENSMGAG00000014841	ENSMGAG00000014841	-1.14082	0.0169676	10.8542	9.87525	10.7726	10.7297	9.73951	8.35877	9.46697	9.88822
ZC3H7B	ENSMGAG00000012234	ENSMGAG00000012234	0.847341	0.0439808	10.3347	9.6081	9.6024	10.0888	10.0894	11.3626	10.6268	10.7899
SERINC1	ENSMGAG00000013311	ENSMGAG00000013311	0.985426	0.00745797	10.5701	9.73321	9.39432	10.183	10.7271	11.2189	10.9111	11.1745
USF3	ENSMGAG00000014246	ENSMGAG00000014246	0.688327	0.00655325	10.7955	10.675	10.1566	10.4705	11.4185	11.1712	10.9737	11.3205
KMT2A	ENSMGAG00000002737	ENSMGAG00000002737	0.773833	4.42515e-05	10.7496	10.5871	10.388	10.6495	11.0779	11.537	11.4109	11.4228
PRRC2C	ENSMGAG00000004134	ENSMGAG00000004134	0.674559	0.0430432	10.7641	10.0924	10.081	10.521	10.5996	11.3862	11.0202	11.1548
NBEAL1	ENSMGAG00000008870	ENSMGAG00000008870	1.41071	2.73974e-05	9.57818	9.37467	8.84972	9.38221	9.98362	10.737	11.1403	10.8108
MAB21L3	ENSMGAG00000014300	ENSMGAG00000014300	-1.68361	0.0101981	10.3519	10.9493	10.2998	8.32623	8.87289	7.63485	8.52799	8.93306
ENSMGAG00000003015	ENSMGAG00000003015	ENSMGAG00000003015	1.25964	0.00361303	9.60376	8.95173	8.7071	9.70479	9.73951	10.9601	10.7217	10.5429
SUSD6	ENSMGAG00000011840	ENSMGAG00000011840	0.808467	0.0155602	10.3838	9.88474	9.86219	10.1105	10.2606	11.2343	10.7778	11.0769
ENSMGAG00000017782	ENSMGAG00000017782	ENSMGAG00000017782	1.29515	0.0101467	9.89929	9.02912	8.14481	9.57874	10.0259	10.5604	10.5819	11.0293
HIPK1	ENSMGAG00000005437	ENSMGAG00000005437	0.912269	0.0256885	10.3449	9.31412	9.33157	10.0531	10.229	11.0342	10.6674	10.9089
ZNF462	ENSMGAG00000007777	ENSMGAG00000007777	1.01562	0.0105819	9.3351	9.13793	9.1904	9.65962	9.77785	11.0446	10.1677	10.1102
ENSMGAG00000003680	ENSMGAG00000003680	ENSMGAG00000003680	-1.36427	0.00121681	10.7746	9.48865	9.65129	9.96959	8.69014	9.12903	8.30895	8.57295
FHL1	ENSMGAG00000003498	ENSMGAG00000003498	-1.71043	0.0297341	10.5787	8.86228	7.25507	8.63709	7.62213	7.77221	7.81923	7.20555
TPM4	ENSMGAG00000005761	ENSMGAG00000005761	-0.721326	0.0210045	10.3916	10.4569	11.0547	10.3022	10.1956	9.74275	9.82221	9.63362
5_8S_rRNA ENSMGAG00000019165	ENSMGAG00000019165	ENSMGAG00000019165	-1.1959	0.0121102	10.4854	10.8217	10.2316	10.422	9.98488	8.30372	9.58019	8.82386
ATP11C	ENSMGAG00000003966	ENSMGAG00000003966	0.978018	0.0199909	10.0619	9.04275	9.21528	10.0304	10.0222	10.7128	10.7403	10.9177
ENSMGAG00000008443	ENSMGAG00000008443	ENSMGAG00000008443	0.899881	0.0230986	10.2913	9.5328	9.04152	10.058	10.3147	10.7911	10.9119	10.7388
ENSMGAG00000002885	ENSMGAG00000002885	ENSMGAG00000002885	0.862179	9.37759e-06	10.0827	9.96033	9.53032	9.97618	10.8901	10.6649	10.7088	10.7713
UQCRQ	ENSMGAG00000009135	ENSMGAG00000009135	-0.60512	0.0155602	10.4642	10.8817	11.1464	10.5671	10.1825	10.1239	10.2685	10.1682
CCDC50	ENSMGAG00000007352	ENSMGAG00000007352	0.969336	0.000136805	9.80392	9.28573	9.16043	9.67592	10.4642	10.7258	10.2535	10.4026
BMPR2	ENSMGAG00000008156	ENSMGAG00000008156	1.25227	0.0121102	8.90394	8.30629	8.21826	8.85024	8.84816	10.6292	9.66682	9.68939
ENSMGAG00000008764	ENSMGAG00000008764	ENSMGAG00000008764	0.771348	0.0448993	9.9613	9.62406	9.30231	9.91983	9.73202	10.9	10.5139	10.5942
ENSMGAG00000009144	ENSMGAG00000009144	ENSMGAG00000009144	1.09949	0.00242988	9.85452	9.10906	8.74487	9.55954	10.032	10.6075	10.6258	10.5512
ENSMGAG00000021438	ENSMGAG00000021438	ENSMGAG00000021438	-0.77825	0.0231572	10.0434	11.0362	10.4234	10.7931	10.0234	9.52862	10.0389	9.73031
GEM	ENSMGAG00000012020	ENSMGAG00000012020	-1.28516	0.00316407	10.096	9.48366	10.3426	9.88801	9.04719	8.08508	8.10611	9.22361
ENSMGAG00000009449	ENSMGAG00000009449	ENSMGAG00000009449	0.792655	0.0425984	9.49312	9.10256	9.38836	9.57874	9.74399	10.7306	9.60394	10.3887
DGKD	ENSMGAG00000001549	ENSMGAG00000001549	0.888602	0.000496992	9.84454	9.8522	9.14403	9.70638	10.4848	10.7322	10.584	10.3689
ENSMGAG00000002160	ENSMGAG00000002160	ENSMGAG00000002160	0.816211	0.00316407	10.1092	9.58032	9.52128	10.1331	10.3842	10.7733	10.831	10.6859
N4BP2	ENSMGAG00000012238	ENSMGAG00000012238	1.0916	0.0075222	9.81856	9.10256	8.52006	9.45578	9.87898	10.3653	10.6897	10.4983
BTBD7	ENSMGAG00000013159	ENSMGAG00000013159	1.0986	0.00548848	9.33102	8.88138	8.391	9.25132	9.52396	10.5987	9.94736	10.1312
ZHX1	ENSMGAG00000012584	ENSMGAG00000012584	0.827757	0.000822188	9.95203	9.52796	9.24195	9.81778	10.578	10.5685	10.3032	10.4744
ENSMGAG00000002812	ENSMGAG00000002812	ENSMGAG00000002812	0.648804	0.0191817	10.3779	9.99054	9.89476	10.2101	10.2996	10.9567	10.884	10.8819
LARP4B	ENSMGAG00000005472	ENSMGAG00000005472	0.595851	0.0124941	10.3669	10.2417	9.86648	10.32	10.5553	11.0523	10.7835	10.789
GNS	ENSMGAG00000010289	ENSMGAG00000010289	0.864676	0.0190534	9.94137	9.31973	9.03391	9.84109	9.8871	10.6488	10.5287	10.5871
ENSMGAG00000008314	ENSMGAG00000008314	ENSMGAG00000008314	0.7237	0.00420703	10.3007	9.858	9.64131	10.1117	10.4633	10.8418	10.8042	10.747
ENSMGAG00000007079	ENSMGAG00000007079	ENSMGAG00000007079	1.19408	0.02248	9.49677	8.18857	8.03729	8.9819	9.21564	10.4506	10.0085	10.0171
ENSMGAG00000005696	ENSMGAG00000005696	ENSMGAG00000005696	1.14733	0.00356446	9.52561	8.54537	8.71664	9.29206	9.55825	10.4796	10.3512	10.3185
ENSMGAG00000008541	ENSMGAG00000008541	ENSMGAG00000008541	0.627757	0.0430625	10.2892	9.81891	9.33776	10.1461	10.6835	10.5854	10.5151	10.4788
ENSMGAG00000014361	ENSMGAG00000014361	ENSMGAG00000014361	-1.10791	0.0226443	9.83305	10.8636	9.39827	10.038	9.01546	9.56509	8.47744	8.85783
LRRC31	ENSMGAG00000010272	ENSMGAG00000010272	1.53264	0.0327629	7.35364	7.97049	6.97682	7.58058	8.52659	10.2401	8.02523	7.94165
ITCH	ENSMGAG00000002065	ENSMGAG00000002065	0.802116	0.0105801	10.0912	9.38809	9.19496	9.81631	10.1967	10.6292	10.5276	10.4733
ITGAV	ENSMGAG00000004461	ENSMGAG00000004461	1.31069	0.0226443	9.41435	7.50272	7.96444	8.82708	9.1609	10.2058	9.96248	10.1256
TEF	ENSMGAG00000012262	ENSMGAG00000012262	0.847677	0.0469776	9.27692	8.95173	8.64852	8.97138	9.30114	10.5413	9.46461	9.62969
ENSMGAG00000010608	ENSMGAG00000010608	ENSMGAG00000010608	1.80363	0.0117536	7.28782	6.89901	6.69746	7.50962	7.59596	10.1457	8.34529	8.07471
ANK1	ENSMGAG00000003283	ENSMGAG00000003283	2.54976	1.22323e-09	7.22766	6.31573	6.86692	6.25886	9.96329	9.21646	8.67798	8.63695
ENSMGAG00000002037	ENSMGAG00000002037	ENSMGAG00000002037	0.657284	0.00170789	9.98226	9.67311	9.62958	9.73777	10.6702	10.3663	10.3902	10.2017
SCUBE1	ENSMGAG00000013781	ENSMGAG00000013781	1.40395	0.0333217	7.79973	7.20821	7.84198	8.76446	8.08418	10.1433	8.80267	9.75756
ENSMGAG00000012807	ENSMGAG00000012807	ENSMGAG00000012807	0.85963	0.0161617	9.80539	9.06297	8.84683	9.54187	9.8038	10.5051	10.2952	10.1897
ENSMGAG00000010946	ENSMGAG00000010946	ENSMGAG00000010946	0.781641	0.0090397	9.87288	9.35841	9.02882	9.4708	10.1138	10.5367	10.0405	10.2292
SPAG9	ENSMGAG00000008549	ENSMGAG00000008549	0.738661	0.0391856	10.0446	9.47614	8.84102	9.6365	10.1559	10.4738	10.1793	10.357
ENSMGAG00000019792	ENSMGAG00000019792	ENSMGAG00000019792	-0.612077	0.0299505	10.2594	10.6181	10.7063	10.0839	10.0357	9.49688	9.90278	9.8278
MCAM	ENSMGAG00000002474	ENSMGAG00000002474	-1.02773	0.0396516	9.8474	8.42037	9.81265	9.87395	8.36552	8.86221	7.97973	8.91381
ENSMGAG00000004255	ENSMGAG00000004255	ENSMGAG00000004255	1.08837	0.00471241	9.46548	8.55966	8.34665	9.13826	9.60492	10.279	9.99225	10.156
ENSMGAG00000014640	ENSMGAG00000014640	ENSMGAG00000014640	0.835729	0.0105737	9.71124	9.25384	9.04152	9.75474	10.0441	10.3297	10.6978	10.0424
ENSMGAG00000022729	ENSMGAG00000022729	ENSMGAG00000022729	0.594487	0.0379508	10.3509	9.79292	9.69536	10.2101	10.3947	10.5801	10.8849	10.6251
ENSMGAG00000007242	ENSMGAG00000007242	ENSMGAG00000007242	-1.05321	0.0298086	9.58847	8.21891	10.0798	9.53474	8.30623	8.63062	8.34015	8.51452
TMEFF2	ENSMGAG00000006692	ENSMGAG00000006692	-1.04768	0.0138549	10.1468	8.81141	9.15343	9.71429	8.28999	8.25097	8.82857	8.58922
ENSMGAG00000013423	ENSMGAG00000013423	ENSMGAG00000013423	0.904327	0.00705983	9.52561	9.00145	8.64519	9.27505	9.71692	10.4438	9.98733	9.94464
ENSMGAG00000001329	ENSMGAG00000001329	ENSMGAG00000001329	0.602369	0.00361303	10.2302	9.78686	9.85069	10.0074	10.3919	10.7394	10.5698	10.5992
ENSMGAG00000006941	ENSMGAG00000006941	ENSMGAG00000006941	0.670733	0.0241713	9.69069	9.37467	9.12267	9.44251	10.4777	9.88658	10.131	9.75396
ENSMGAG00000018951	ENSMGAG00000018951	ENSMGAG00000018951	0.888502	0.030986	9.63553	8.8507	8.80571	9.37225	9.32722	10.1977	10.1721	10.4524
ENSMGAG00000003213	ENSMGAG00000003213	ENSMGAG00000003213	0.928723	0.0297341	9.71594	8.33428	8.75417	9.25349	9.6628	10.258	9.96915	10.1682
GALNT10	ENSMGAG00000005743	ENSMGAG00000005743	1.10845	0.0117813	9.41049	8.58784	8.10663	9.01814	9.25798	10.1553	10.1634	10.0946
PAK3	ENSMGAG00000006412	ENSMGAG00000006412	0.82891	0.00308658	9.73304	9.34471	8.96357	9.61637	10.0197	10.4565	10.2162	10.3487
ENSMGAG00000013129	ENSMGAG00000013129	ENSMGAG00000013129	0.95011	0.044925	8.87342	8.76692	8.37503	9.14296	8.67147	10.2845	9.66271	9.96815
ENSMGAG00000017730	ENSMGAG00000017730	ENSMGAG00000017730	0.614052	0.0438303	10.0334	9.66431	9.22645	9.99189	10.1547	10.604	10.3639	10.3439
ENSMGAG00000011117	ENSMGAG00000011117	ENSMGAG00000011117	0.793253	0.00606327	9.6875	9.5989	9.33982	9.29839	9.81519	10.544	10.5264	10.1116
ENSMGAG00000008709	ENSMGAG00000008709	ENSMGAG00000008709	-1.72693	0.00963307	8.89292	8.31756	9.97509	8.36695	7.75815	5.99007	7.08454	7.90313
SLC9A6	ENSMGAG00000003437	ENSMGAG00000003437	0.812589	0.0226443	9.4335	8.94084	8.78471	9.27076	9.46553	10.4448	9.78112	9.88493
LCOR	ENSMGAG00000009950	ENSMGAG00000009950	0.707663	0.0108678	9.71124	9.76646	9.04909	9.45011	10.3006	10.4457	10.0578	10.0542
RC3H2	ENSMGAG00000007984	ENSMGAG00000007984	0.732732	0.00613589	9.95336	9.50105	9.16043	9.45767	10.1803	10.4632	10.2176	10.2266
ENSMGAG00000014639	ENSMGAG00000014639	ENSMGAG00000014639	0.944781	0.0109452	9.39299	8.97325	8.43788	9.16852	9.40841	10.3339	9.8958	10.1032
ABCA1	ENSMGAG00000007603	ENSMGAG00000007603	0.766303	0.0233565	9.42396	8.88138	8.91745	9.44631	10.1057	10.1601	9.35178	10.0629
ENSMGAG00000016830	ENSMGAG00000016830	ENSMGAG00000016830	1.28014	9.37759e-06	8.99956	8.35629	8.03729	8.71485	9.80523	10.0108	9.62098	9.91105
DOP1B	ENSMGAG00000014540	ENSMGAG00000014540	0.871284	0.0285007	9.56782	9.02225	8.33431	8.9285	9.64217	10.3084	9.79807	9.73214
ENSMGAG00000015573	ENSMGAG00000015573	ENSMGAG00000015573	0.969808	0.000143359	9.11792	8.96611	8.64519	8.76141	10.2417	9.6575	9.70127	9.70254
ENSMGAG00000020573	ENSMGAG00000020573	ENSMGAG00000020573	-0.614514	0.0321385	9.86866	10.4556	10.6047	10.0667	9.69089	9.41932	9.7678	9.76115
ENSMGAG00000011317	ENSMGAG00000011317	ENSMGAG00000011317	0.848655	0.0342977	9.77117	8.83903	8.74798	9.38221	9.53433	10.2185	10.3228	10.1682
ENSMGAG00000012969	ENSMGAG00000012969	ENSMGAG00000012969	0.801979	0.0297341	9.60376	8.98742	8.65845	8.92304	9.8293	10.2547	9.43119	9.90457
ENSMGAG00000020052	ENSMGAG00000020052	ENSMGAG00000020052	-1.02042	0.0029756	9.96788	9.5328	9.91423	9.80747	8.64618	8.19621	8.81383	9.32666
ZSWIM8	ENSMGAG00000006483	ENSMGAG00000006483	0.597355	8.45241e-05	10.1151	9.92395	9.82446	10.079	10.4651	10.6581	10.6163	10.5992
UBN2	ENSMGAG00000012018	ENSMGAG00000012018	0.826268	3.87376e-07	9.69069	9.45335	9.2551	9.32962	10.3026	10.2196	10.3019	10.2318
ENSMGAG00000021523	ENSMGAG00000021523	ENSMGAG00000021523	0.976046	0.0393274	8.90394	8.21891	8.23163	9.01302	8.75662	10.2116	9.65032	9.45205
LIFR	ENSMGAG00000005765	ENSMGAG00000005765	1.30533	0.0235259	8.98665	7.53201	7.52488	8.75529	8.67147	9.74434	9.80368	10.0424
SYTL5	ENSMGAG00000014621	ENSMGAG00000014621	1.04865	0.00484483	9.32078	8.42558	8.52369	9.21832	9.86261	9.5175	10.2698	10.1242
ENSMGAG00000013989	ENSMGAG00000013989	ENSMGAG00000013989	0.970688	0.0122334	9.52204	8.65596	8.21378	8.93121	9.65964	10.0942	9.74661	9.95879
PRR14L	ENSMGAG00000018203	ENSMGAG00000018203	0.844085	1.51231e-05	9.49312	9.50844	9.07156	9.27505	10.2553	10.1251	10.3422	10.0035
SIX4	ENSMGAG00000013569	ENSMGAG00000013569	0.605566	0.0123456	9.93197	9.67091	9.24415	9.83675	10.3814	10.3127	10.2162	10.2727
ENSMGAG00000012333	ENSMGAG00000012333	ENSMGAG00000012333	1.24291	5.46658e-05	8.93115	8.17625	7.99088	8.45645	9.91118	9.69911	9.66477	9.33874
SNAP91	ENSMGAG00000013727	ENSMGAG00000013727	2.96605	0.0357994	4.88406	4.64874	5.28945	5.95137	7.22965	9.71381	6.02769	5.71662
SEC31B	ENSMGAG00000007326	ENSMGAG00000007326	0.605841	0.0159347	9.75908	9.41455	9.33982	9.62815	10.0024	10.4948	10.0037	10.0291
ENSMGAG00000013250	ENSMGAG00000013250	ENSMGAG00000013250	1.04679	0.0238582	9.36732	8.08694	8.182	8.91757	9.14745	9.92075	9.84957	10.0395
ANKRD44	ENSMGAG00000006933	ENSMGAG00000006933	0.893469	0.00506287	8.96839	8.60172	8.46454	8.84449	10.0598	9.68593	9.39699	9.18666
PTPN21	ENSMGAG00000013002	ENSMGAG00000013002	1.17548	0.0380187	8.47547	7.67896	7.26377	8.04938	8.44097	9.98272	8.66161	8.74255
ENSMGAG00000002751	ENSMGAG00000002751	ENSMGAG00000002751	0.697025	0.0444211	9.87568	9.26261	8.97685	9.46706	9.64376	10.231	10.2035	10.3379
ATP11A	ENSMGAG00000014857	ENSMGAG00000014857	1.34681	0.00599535	8.93384	7.73042	7.48079	8.6102	9.02775	9.56148	9.9372	9.89642
ENSMGAG00000010570	ENSMGAG00000010570	ENSMGAG00000010570	0.621004	0.00085595	9.87848	9.83271	9.61605	9.59768	10.4032	10.1896	10.263	10.5387
ABCD4	ENSMGAG00000012657	ENSMGAG00000012657	-0.838537	0.0396516	9.31252	8.91513	10.055	9.13591	8.59425	8.36705	8.97158	8.34284
ENSMGAG00000005935	ENSMGAG00000005935	ENSMGAG00000005935	0.866867	0.0216556	9.4692	8.51634	8.66503	9.19363	9.36452	10.093	9.87287	10.0629
SLC22A23	ENSMGAG00000004155	ENSMGAG00000004155	0.726737	0.015974	9.7128	9.36113	8.90638	9.20266	9.726	10.3051	10.0374	10.0673
STK31	ENSMGAG00000010548	ENSMGAG00000010548	-1.09759	0.0202026	9.50222	9.94226	9.84924	9.1891	9.08767	7.67545	8.93117	8.09764
ENSMGAG00000011233	ENSMGAG00000011233	ENSMGAG00000011233	2.4117	0.000465136	5.89764	5.84127	6.52002	6.83599	6.88524	9.65242	7.98632	8.89102
ENSMGAG00000018389	ENSMGAG00000018389	ENSMGAG00000018389	1.34515	0.00898298	7.82895	7.90481	7.10822	8.19217	9.46553	9.6285	7.98632	8.9708
ARVCF	ENSMGAG00000001435	ENSMGAG00000001435	1.19459	0.0291752	8.91216	7.69632	7.71451	8.46398	8.40374	9.47021	9.57801	10.0171
CSRNP1	ENSMGAG00000003865	ENSMGAG00000003865	1.37424	0.0308162	7.4769	7.10801	7.10822	7.59436	7.91456	9.80963	7.83392	8.15887
MARF1	ENSMGAG00000006956	ENSMGAG00000006956	0.710558	0.00898298	9.76816	9.45845	9.00307	9.53474	9.91383	10.2356	10.1921	10.3246
PTPN14	ENSMGAG00000009571	ENSMGAG00000009571	0.908682	0.0165947	9.49495	8.63811	8.271	8.75529	9.51351	9.98137	9.73882	9.78959
ENSMGAG00000006097	ENSMGAG00000006097	ENSMGAG00000006097	0.769306	0.000598267	9.51666	9.36113	8.9795	9.37823	9.84049	10.2322	10.0468	10.199
ENSMGAG00000019550	ENSMGAG00000019550	ENSMGAG00000019550	0.837666	0.0365155	9.153	8.60632	8.50179	9.11454	8.92375	10.0792	9.77733	9.80882
CBL	ENSMGAG00000002406	ENSMGAG00000002406	0.698935	0.00510198	9.36533	8.97325	8.90081	9.051	10.0941	9.70403	9.55824	9.70067
ENSMGAG00000006333	ENSMGAG00000006333	ENSMGAG00000006333	0.605936	0.013263	9.78167	9.49858	9.0888	9.69843	10.1069	10.2139	10.159	10.0932
RC3H1	ENSMGAG00000002033	ENSMGAG00000002033	1.32197	0.000135056	8.72589	7.85157	7.5321	8.1508	9.47094	9.65919	9.36953	9.24687
ENSMGAG00000008939	ENSMGAG00000008939	ENSMGAG00000008939	0.731904	0.000895637	9.53628	9.3502	8.9202	9.3602	9.90852	10.1684	10.0182	10.0409
ENSMGAG00000007995	ENSMGAG00000007995	ENSMGAG00000007995	0.82067	0.0494842	9.25986	8.85843	8.17741	8.30543	9.26006	9.97867	9.26503	9.49586
PITPNM2	ENSMGAG00000003421	ENSMGAG00000003421	1.12842	0.0216556	7.8801	7.73882	7.72084	7.86838	8.56082	9.81267	8.42505	8.29404
LRRC8A	ENSMGAG00000004668	ENSMGAG00000004668	0.779578	0.000932387	9.40274	8.95894	8.77562	9.25999	9.77202	10.0486	9.86037	9.88987
ENSMGAG00000021153	ENSMGAG00000021153	ENSMGAG00000021153	-1.50671	0.00517344	8.49383	7.9776	9.60924	8.41821	7.15094	7.64851	6.53872	7.53442
ENSMGAG00000011082	ENSMGAG00000011082	ENSMGAG00000011082	1.06072	0.0475011	8.70713	7.36839	7.68242	8.59657	8.48441	9.75227	9.04284	9.42964
ENSMGAG00000019280	ENSMGAG00000019280	ENSMGAG00000019280	2.22194	3.50536e-11	6.55862	6.4029	6.85545	6.66368	9.30316	9.04373	8.4914	8.08048
FMOD	ENSMGAG00000009375	ENSMGAG00000009375	-1.14381	0.00599535	9.52561	8.06706	9.22645	8.93393	8.15311	7.80916	7.7894	7.82285
ENSMGAG00000003697	ENSMGAG00000003697	ENSMGAG00000003697	0.651796	0.00423831	9.66175	9.60581	9.0839	9.5891	9.99993	10.1625	10.2315	10.2017
ENSMGAG00000007499	ENSMGAG00000007499	ENSMGAG00000007499	0.664422	0.0458116	9.68111	9.00842	8.70071	9.37225	9.69398	9.875	9.90104	10.0989
ENSMGAG00000005745	ENSMGAG00000005745	ENSMGAG00000005745	0.625071	0.00536176	9.64706	9.10256	9.20629	9.33579	9.89248	10.0804	9.81297	10.0409
ENSMGAG00000003992	ENSMGAG00000003992	ENSMGAG00000003992	0.677294	0.00684086	9.4335	9.10906	8.74176	9.29839	9.89517	9.96782	9.71522	9.77544
ENSMGAG00000013938	ENSMGAG00000013938	ENSMGAG00000013938	1.22895	0.0444956	7.79973	7.1464	7.10822	7.73164	9.22634	9.33313	7.71994	7.63971
TBL1XR1	ENSMGAG00000009892	ENSMGAG00000009892	0.754537	0.000143359	9.37923	9.02225	8.89802	9.13355	9.93747	9.74116	9.78112	10.005
ENSMGAG00000022146	ENSMGAG00000022146	ENSMGAG00000022146	-1.01049	0.0198387	9.02503	8.5644	9.64631	8.40654	8.01179	7.53542	8.15371	8.19653
FKBP9	ENSMGAG00000012094	ENSMGAG00000012094	-0.992121	0.0379508	9.41242	7.70492	9.12028	9.14764	7.78735	8.0077	8.13604	8.03369
ENSMGAG00000002477	ENSMGAG00000002477	ENSMGAG00000002477	0.856399	0.00510198	9.12029	8.63361	8.66831	9.05599	9.28075	9.63366	9.83322	10.0889
ENSMGAG00000005642	ENSMGAG00000005642	ENSMGAG00000005642	0.867844	0.0300963	9.21408	8.64706	7.76441	8.6602	9.59999	9.52307	9.57145	9.37673
ENSMGAG00000007963	ENSMGAG00000007963	ENSMGAG00000007963	1.06564	0.0224128	8.86216	7.88223	7.61603	8.39083	8.56082	9.60066	9.41419	9.51088
LGALS1	ENSMGAG00000012538	ENSMGAG00000012538	-1.05636	0.0116877	9.23388	8.11302	9.4334	8.74914	8.14861	7.54276	8.02523	7.90962
LRP6	ENSMGAG00000013850	ENSMGAG00000013850	1.09968	0.00899061	8.80742	7.94892	7.51033	8.23679	8.82581	9.63537	9.24868	9.35072
ENSMGAG00000015096	ENSMGAG00000015096	ENSMGAG00000015096	0.723652	0.0209778	9.33306	8.77102	8.44172	9.21609	9.55825	9.83822	9.7678	9.63165
ENSMGAG00000009947	ENSMGAG00000009947	ENSMGAG00000009947	3.55417	0.000670795	4.06734	3.66471	4.90064	4.54182	5.4248	9.23921	6.12644	6.39056
ENSMGAG00000015049	ENSMGAG00000015049	ENSMGAG00000015049	0.768865	0.0213013	8.87622	8.38869	8.32603	8.55489	9.49946	9.63194	8.75331	9.22621
RAPGEF2	ENSMGAG00000001999	ENSMGAG00000001999	0.639734	0.0475011	9.0098	8.79539	8.60467	9.01814	9.10633	9.98272	9.36953	9.40227
ENSMGAG00000005929	ENSMGAG00000005929	ENSMGAG00000005929	0.898546	0.00361303	8.91489	8.54537	8.11627	8.8183	9.23696	9.79282	9.61462	9.38374
ENSMGAG00000016502	ENSMGAG00000016502	ENSMGAG00000016502	0.743669	0.0425257	8.85649	8.38334	8.16353	8.81536	9.03993	9.83225	9.11376	9.14874
ENSMGAG00000006429	ENSMGAG00000006429	ENSMGAG00000006429	0.669967	0.001377	9.28959	9.12517	8.92843	9.10495	9.60328	10.0447	9.7582	9.68939
ENSMGAG00000005530	ENSMGAG00000005530	ENSMGAG00000005530	0.596204	0.0121403	9.60883	9.1848	8.94475	9.39605	9.8279	9.92917	9.86216	9.96971
ENSMGAG00000022642	ENSMGAG00000022642	ENSMGAG00000022642	0.589941	0.00905128	9.59359	9.27132	9.16972	9.65305	9.8363	10.0134	10.1176	10.1144
ENSMGAG00000014976	ENSMGAG00000014976	ENSMGAG00000014976	1.29002	0.00115221	8.39179	7.78011	7.41982	8.05935	8.7328	9.29889	9.76013	8.92667
ENSMGAG00000022756	ENSMGAG00000022756	ENSMGAG00000022756	0.651507	0.00620589	9.24259	9.39075	8.76952	9.42333	9.92701	9.82325	9.8835	9.86836
ABHD2	ENSMGAG00000008638	ENSMGAG00000008638	1.17915	0.0250575	8.75358	7.34657	7.08877	7.99846	8.63659	9.48931	9.05229	9.14874
ENSMGAG00000021766	ENSMGAG00000021766	ENSMGAG00000021766	0.889423	0.00763728	8.98924	8.29495	8.09693	8.88149	9.24961	9.7073	9.47402	9.52575
BBX	ENSMGAG00000014384	ENSMGAG00000014384	1.15313	0.00832255	8.52986	7.75548	7.42758	8.25859	8.4556	9.55243	9.28654	9.28232
DAB2IP	ENSMGAG00000007886	ENSMGAG00000007886	0.936465	0.0102209	8.58228	8.19469	7.87642	8.40263	8.74178	9.73956	9.11376	9.07845
ENSMGAG00000008373	ENSMGAG00000008373	ENSMGAG00000008373	1.02555	0.00763728	8.66886	7.87463	7.60922	8.32209	9.0496	9.61639	9.06168	8.93942
TNFRSF11A	ENSMGAG00000004863	ENSMGAG00000004863	0.837266	0.0226443	8.91761	8.46156	8.17279	8.76446	8.78875	9.76487	9.56706	9.46092
ATXN1	ENSMGAG00000003028	ENSMGAG00000003028	0.911919	0.000779216	8.73518	8.30063	8.07238	8.73365	9.45647	9.59362	9.22937	9.26217
ZNF618	ENSMGAG00000001586	ENSMGAG00000001586	0.743822	0.0213981	9.22731	8.50653	8.68783	9.23161	9.34697	9.64903	9.7582	9.94147
ENSMGAG00000003390	ENSMGAG00000003390	ENSMGAG00000003390	0.995835	0.049607	8.03356	7.94166	7.84778	7.76249	8.00684	9.57227	9.18995	8.16431
INO80D	ENSMGAG00000008621	ENSMGAG00000008621	1.15152	1.5442e-05	8.52273	8.20685	7.66939	8.22355	9.42709	9.2256	9.50876	9.11543
ENSMGAG00000003146	ENSMGAG00000003146	ENSMGAG00000003146	0.783808	0.0450157	9.28748	8.14498	8.2796	8.91757	9.25589	9.58121	9.62521	9.56123
RPS6KA6	ENSMGAG00000004748	ENSMGAG00000004748	0.932418	0.038124	8.90669	8.68669	7.36427	8.33857	9.14745	9.58476	9.46697	9.17053
ENSMGAG00000003262	ENSMGAG00000003262	ENSMGAG00000003262	0.88037	0.00041611	8.77476	8.52608	8.10179	8.72428	9.59008	9.4817	9.34922	9.26976
ENSMGAG00000006921	ENSMGAG00000006921	ENSMGAG00000006921	0.611827	0.00489694	9.27692	8.82726	8.96357	9.2857	9.73652	9.82926	9.56045	9.70627
ENSMGAG00000009425	ENSMGAG00000009425	ENSMGAG00000009425	0.663911	0.0271082	9.35733	9.10256	8.41072	8.91757	9.7425	9.61986	9.5975	9.61982
MYRIP	ENSMGAG00000011737	ENSMGAG00000011737	1.45847	0.039111	6.95827	6.91393	6.10173	7.6012	6.8744	9.35413	8.19412	8.24354
ASXL2	ENSMGAG00000014086	ENSMGAG00000014086	0.859965	0.00207465	8.95254	8.2249	8.23163	8.67649	9.55316	9.40531	9.29453	9.37203
ENSMGAG00000008561	ENSMGAG00000008561	ENSMGAG00000008561	0.792638	0.0213013	9.05749	8.19469	8.16353	8.63375	9.3761	9.53599	9.03014	9.39997
TSPAN14	ENSMGAG00000000954	ENSMGAG00000000954	0.869148	0.00459254	8.94189	8.39932	8.06742	8.81242	9.28894	9.62505	9.36701	9.52997
ENSMGAG00000015285	ENSMGAG00000015285	ENSMGAG00000015285	3.10494	0.048643	3.37605	3.66471	4.5486	5.76896	5.05386	9.12171	6.4839	6.10396
BACH1	ENSMGAG00000014508	ENSMGAG00000014508	0.886566	0.0108662	8.76874	8.17625	7.82445	8.82124	9.31323	9.47405	9.11376	9.41602
ENSMGAG00000019337	ENSMGAG00000019337	ENSMGAG00000019337	-0.592135	0.0256885	9.24476	9.39607	9.842	9.54187	8.64937	8.96131	8.96158	9.13218
ENSMGAG00000014359	ENSMGAG00000014359	ENSMGAG00000014359	1.30226	0.0232432	7.17402	7.6702	6.43013	7.45022	8.12135	9.39522	8.28243	7.73784
SUGP2	ENSMGAG00000004496	ENSMGAG00000004496	0.622144	0.000143359	9.3412	9.17864	9.03391	9.30679	9.78366	9.88369	9.94567	9.7358
ENSMGAG00000009519	ENSMGAG00000009519	ENSMGAG00000009519	1.43941	0.00994401	7.01022	6.1988	7.4733	7.6548	7.96655	9.34157	8.06312	8.59326
FAM107B	ENSMGAG00000005048	ENSMGAG00000005048	0.947704	0.021147	8.81912	7.86698	8.03221	8.48632	8.58097	9.4489	9.51561	9.4364
MLXIP	ENSMGAG00000004585	ENSMGAG00000004585	1.16788	0.00085595	8.21715	7.51255	7.29805	8.05935	9.35674	8.7558	8.90359	8.80309
TTBK2	ENSMGAG00000011588	ENSMGAG00000011588	0.879444	0.02537	8.78672	8.40989	7.53928	8.06926	9.41964	9.15558	9.04915	8.89102
ANKRD52	ENSMGAG00000001522	ENSMGAG00000001522	1.05057	0.00769044	8.60948	7.66139	7.37234	8.31795	9.27663	9.08701	8.92089	9.15148
ENSMGAG00000010813	ENSMGAG00000010813	ENSMGAG00000010813	-1.23848	0.0297341	8.74748	8.5016	9.18125	8.76141	7.82163	6.17132	7.32184	8.30886
KDM1B	ENSMGAG00000002668	ENSMGAG00000002668	0.933095	0.00510198	8.84223	8.17625	7.78872	8.46022	9.12932	9.47788	9.35941	9.1813
DENND4A	ENSMGAG00000009728	ENSMGAG00000009728	1.04348	0.0121403	8.78374	7.9776	7.41201	8.28007	9.11787	8.98573	9.59535	9.15148
ENSMGAG00000007958	ENSMGAG00000007958	ENSMGAG00000007958	2.98646	0.000858952	4.28538	4.9091	4.85531	5.06172	6.8744	9.04373	6.05302	5.98604
TMEM245	ENSMGAG00000006686	ENSMGAG00000006686	1.01325	0.0243813	8.56154	7.75548	7.39627	8.30962	8.4075	9.34995	8.9979	9.36968
SCYL2	ENSMGAG00000011660	ENSMGAG00000011660	0.732679	0.0159347	9.00725	8.55015	8.2796	8.9285	9.12932	9.67095	9.40192	9.53837
CAT	ENSMGAG00000010242	ENSMGAG00000010242	0.923448	0.0115295	8.67852	7.82814	7.88209	8.71169	8.94204	9.45862	9.21821	9.34114
ENSMGAG00000020146	ENSMGAG00000020146	ENSMGAG00000020146	-0.698712	0.0123376	9.01235	9.25969	9.70178	9.04599	8.50566	8.43956	8.6492	8.74619
ENSMGAG00000022091	ENSMGAG00000022091	ENSMGAG00000022091	0.683459	0.0391856	9.12501	8.39402	8.49072	9.00013	9.07351	9.64392	9.448	9.63165
TRAF2	ENSMGAG00000000859	ENSMGAG00000000859	1.05415	2.61369e-05	8.43803	7.80432	7.93206	8.01904	9.35674	9.03856	9.14059	8.87452
ENSMGAG00000003833	ENSMGAG00000003833	ENSMGAG00000003833	0.828442	0.00469671	9.00213	8.43078	8.182	8.60681	9.42709	9.14357	9.45514	9.57967
UBE3B	ENSMGAG00000006245	ENSMGAG00000006245	0.693224	0.0215139	9.21408	8.51144	8.55238	8.83871	9.15419	9.6676	9.54491	9.57151
PANK3	ENSMGAG00000002371	ENSMGAG00000002371	0.717969	0.0478568	9.10604	8.32315	8.2796	8.77357	8.88104	9.58831	9.4215	9.51088
SKIL	ENSMGAG00000010204	ENSMGAG00000010204	0.848809	0.00548848	8.70713	8.65596	7.93206	8.59314	9.05682	9.61812	9.33896	9.30958
ENSMGAG00000017529	ENSMGAG00000017529	ENSMGAG00000017529	-0.585134	0.0313723	9.06978	9.26261	9.65955	9.54542	8.52659	8.91967	8.98809	8.81697
ZNF106	ENSMGAG00000011512	ENSMGAG00000011512	0.840802	0.0149516	8.97101	7.99173	8.05243	8.53359	9.12475	9.43123	9.17561	9.36023
PTBP1	ENSMGAG00000020651	ENSMGAG00000020651	0.850688	0.0332669	9.06733	8.11302	7.79474	8.51196	9.17864	9.20495	9.52921	9.2443
ENSMGAG00000006440	ENSMGAG00000006440	ENSMGAG00000006440	-1.44542	0.0281612	8.3996	7.48285	8.97155	8.76141	7.28802	7.28736	5.3968	7.55941
MFAP2	ENSMGAG00000021726	ENSMGAG00000021726	-1.82744	0.0288978	6.88226	6.17424	9.06162	7.26444	6.08208	5.24925	6.05302	6.44521
DHX29	ENSMGAG00000003948	ENSMGAG00000003948	0.806106	0.00151806	9.01235	8.58318	8.22719	8.56192	9.41964	9.39724	9.36953	9.50446
ENSMGAG00000020175	ENSMGAG00000020175	ENSMGAG00000020175	-0.813031	0.0105737	8.66562	9.27132	9.51946	9.19815	8.02657	8.42773	8.62407	8.42218
ENSMGAG00000005303	ENSMGAG00000005303	ENSMGAG00000005303	0.970625	0.0373232	8.60948	7.95615	7.3065	8.44128	8.4336	9.24821	9.23491	9.39535
ENSMGAG00000001976	ENSMGAG00000001976	ENSMGAG00000001976	1.24578	0.00138177	8.17681	7.33553	6.9555	8.02415	9.00306	9.10198	8.94814	8.66024
ENSMGAG00000011714	ENSMGAG00000011714	ENSMGAG00000011714	1.98287	1.50904e-05	6.15925	6.50493	6.74794	5.76896	8.99558	8.20086	7.69602	7.78097
USP53	ENSMGAG00000010759	ENSMGAG00000010759	1.11694	0.00855787	8.21715	7.82025	6.9662	8.05935	8.50214	9.36036	8.94814	8.82386
GABPA	ENSMGAG00000014494	ENSMGAG00000014494	0.67919	0.0362545	9.20296	8.45137	8.43788	8.86453	9.12475	9.51564	9.45038	9.66081
ENSMGAG00000011440	ENSMGAG00000011440	ENSMGAG00000011440	0.762199	0.0354313	8.9552	8.31756	8.08716	8.72428	8.80882	9.52677	9.45276	9.37907
MIDEAS	ENSMGAG00000011652	ENSMGAG00000011652	0.999579	0.00301194	8.71654	8.04012	7.65623	8.24555	9.09703	9.0566	9.1928	9.4476
ENSMGAG00000013057	ENSMGAG00000013057	ENSMGAG00000013057	0.853208	0.0105819	8.79267	8.2545	7.91006	8.26292	8.83703	9.48931	9.0772	9.26217
ENSMGAG00000006783	ENSMGAG00000006783	ENSMGAG00000006783	1.40419	0.00815846	7.99798	6.89901	6.94472	7.54553	7.64145	8.88547	9.22937	9.01362
MTF1	ENSMGAG00000003052	ENSMGAG00000003052	0.751062	0.00413357	9.02251	8.52608	8.2796	8.7976	9.29911	9.51564	9.45514	9.44089
LMBRD2	ENSMGAG00000004137	ENSMGAG00000004137	0.843492	0.0344881	8.78374	8.24863	7.65623	8.68296	8.79451	9.40128	9.44322	9.24943
LRCH3	ENSMGAG00000007957	ENSMGAG00000007957	0.699757	0.0226443	8.75967	8.36174	8.13061	8.58626	9.064	9.56509	9.04915	8.92347
ENSMGAG00000000808	ENSMGAG00000000808	ENSMGAG00000000808	1.0081	0.00510198	8.6162	7.33553	8.15887	8.04938	9.1316	9.04115	9.00441	9.24943
CRAMP1	ENSMGAG00000010243	ENSMGAG00000010243	0.660691	0.000570979	8.98406	8.69534	8.62507	8.66674	9.55145	9.44107	9.26503	9.34833
DGKE	ENSMGAG00000008277	ENSMGAG00000008277	0.894756	0.0135436	8.83649	8.05365	7.62956	8.12729	9.09936	9.21417	9.00765	9.13495
ENSMGAG00000009967	ENSMGAG00000009967	ENSMGAG00000009967	1.52328	0.0102335	6.97927	6.67218	5.91553	6.82434	9.03019	7.10122	7.8266	7.89005
ZDHHC8	ENSMGAG00000001565	ENSMGAG00000001565	0.774534	0.00855787	8.46434	8.54537	8.0474	8.33035	9.37225	9.06426	8.65335	9.3022
PSEN1	ENSMGAG00000011694	ENSMGAG00000011694	0.639355	0.0190534	9.15992	8.72947	8.6975	8.96609	9.12475	9.68758	9.70127	9.5633
STXBP5	ENSMGAG00000012565	ENSMGAG00000012565	0.696865	0.00701457	8.58228	8.46156	8.2753	8.68296	9.1698	9.53783	9.08643	8.92987
CREG1	ENSMGAG00000014432	ENSMGAG00000014432	1.67906	0.00128715	7.08962	6.4851	5.9803	6.3752	8.94723	8.12959	7.48891	7.65525
ENSMGAG00000006838	ENSMGAG00000006838	ENSMGAG00000006838	0.604904	0.0434867	9.07467	8.46156	8.60125	8.98974	9.04719	9.61465	9.37205	9.52997
ATP8A1	ENSMGAG00000012135	ENSMGAG00000012135	0.999167	0.00271276	8.39179	7.8898	7.73342	7.90754	8.49861	9.33946	8.87901	9.11823
ABCB7	ENSMGAG00000005987	ENSMGAG00000005987	0.821583	0.00846407	8.64277	8.13228	7.84198	8.60681	9.08532	9.31612	8.92775	9.27228
ENSMGAG00000021141	ENSMGAG00000021141	ENSMGAG00000021141	0.889143	0.00308658	8.65587	8.13865	7.95373	8.44128	8.80312	9.39116	9.28119	9.27731
ECRG4	ENSMGAG00000014823	ENSMGAG00000014823	-1.40794	0.0438287	8.02853	7.028	8.77257	8.62034	7.27158	5.83145	6.07791	7.58397
ENSMGAG00000011742	ENSMGAG00000011742	ENSMGAG00000011742	0.834762	0.0168166	8.80449	8.0469	7.91006	8.30543	8.72979	9.33946	9.10773	9.29478
TENT5C	ENSMGAG00000016064	ENSMGAG00000016064	1.08393	0.0201954	8.2946	7.6436	6.64515	7.7867	9.07824	8.57805	8.5504	8.8273
DUSP22	ENSMGAG00000004393	ENSMGAG00000004393	0.600631	0.0491078	9.19849	8.72101	8.41854	9.03087	9.15419	9.53599	9.56266	9.58577
ENSMGAG00000021653	ENSMGAG00000021653	ENSMGAG00000021653	-0.639732	0.0144512	9.20296	9.30848	9.47707	8.98452	8.89184	8.35877	8.71415	8.44917
ENSMGAG00000007011	ENSMGAG00000007011	ENSMGAG00000007011	1.93578	0.00898298	7.11831	5.80972	4.85531	6.3752	6.9173	8.93647	8.16537	7.86355
ENSMGAG00000011649	ENSMGAG00000011649	ENSMGAG00000011649	1.08374	0.0116877	8.2735	7.34657	7.21076	8.24118	8.39617	9.10941	9.00116	9.07556
ENSMGAG00000000698	ENSMGAG00000000698	ENSMGAG00000000698	0.857666	0.00484483	8.59595	7.81231	7.84198	8.33035	9.22847	8.93925	8.94138	9.00758
ENSMGAG00000010880	ENSMGAG00000010880	ENSMGAG00000010880	0.696671	0.0226443	9.06242	8.17625	8.41072	8.64704	9.10401	9.35621	9.39946	9.34354
ENSMGAG00000001349	ENSMGAG00000001349	ENSMGAG00000001349	0.680629	0.026595	8.94189	8.15757	8.19571	8.75835	9.18962	9.29673	9.14354	9.28732
ENSMGAG00000018916	ENSMGAG00000018916	ENSMGAG00000018916	0.610818	0.0303079	8.65587	8.46663	8.16353	8.47519	9.43079	8.92248	8.8249	8.96146
LRCH2	ENSMGAG00000002465	ENSMGAG00000002465	0.857364	0.0075222	8.54403	7.90481	7.73342	8.6102	9.09936	9.10198	9.11075	9.0842
ENSMGAG00000013207	ENSMGAG00000013207	ENSMGAG00000013207	1.10819	0.00467749	8.33996	7.59815	7.32324	7.89089	8.32228	9.01766	9.13171	9.12383
ENSMGAG00000004515	ENSMGAG00000004515	ENSMGAG00000004515	0.712962	0.00204955	8.84223	8.78326	8.38304	8.74606	9.13841	9.49877	9.38207	9.57151
ENSMGAG00000001260	ENSMGAG00000001260	ENSMGAG00000001260	-0.69219	0.0446136	8.36411	9.02569	9.37638	8.99495	8.03633	8.23295	8.3907	8.49738
CREBRF	ENSMGAG00000003597	ENSMGAG00000003597	0.734503	0.0226443	8.63286	7.90481	7.85931	8.50833	9.19181	9.02291	8.8612	8.88445
ENSMGAG00000018444	ENSMGAG00000018444	ENSMGAG00000018444	-1.10158	0.043477	8.43423	7.74717	8.95285	8.24991	7.42811	6.13297	7.68796	7.60812
ENSMGAG00000007036	ENSMGAG00000007036	ENSMGAG00000007036	1.98521	0.00153667	6.69182	5.961	5.72707	5.92979	8.54038	8.41579	8.06934	6.27463
SPTLC2	ENSMGAG00000012898	ENSMGAG00000012898	0.820802	0.0443921	8.49747	7.9776	7.5955	8.52282	8.37324	9.18868	9.10773	9.22361
GTF2A1	ENSMGAG00000012957	ENSMGAG00000012957	1.18967	0.00413357	8.03857	7.27905	6.9662	7.63493	8.1305	8.99912	8.55484	8.98317
ENSMGAG00000011889	ENSMGAG00000011889	ENSMGAG00000011889	3.12631	0.000517363	4.35131	5.07753	4.00101	4.15224	6.20837	8.73993	6.38764	5.77468
ENSMGAG00000008006	ENSMGAG00000008006	ENSMGAG00000008006	0.748207	0.0370522	8.57885	8.20685	7.68242	8.66674	8.76545	9.29238	9.01088	9.17593
ENSMGAG00000008986	ENSMGAG00000008986	ENSMGAG00000008986	0.681401	0.00599535	8.91761	8.42558	8.32187	8.80947	9.2828	9.23015	9.448	9.3022
FLRT2	ENSMGAG00000015371	ENSMGAG00000015371	1.09404	0.0227692	8.24776	7.06856	6.99783	8.00363	8.16206	8.96131	8.8612	8.93942
FNIP2	ENSMGAG00000001946	ENSMGAG00000001946	0.750058	0.0128174	8.63947	7.98468	7.9591	8.46398	9.22634	8.81756	9.16403	8.89757
ENSMGAG00000010505	ENSMGAG00000010505	ENSMGAG00000010505	1.23485	0.0134475	7.52768	7.4627	6.39888	7.11947	7.70405	9.00709	8.00591	8.53985
ENSMGAG00000006193	ENSMGAG00000006193	ENSMGAG00000006193	0.720445	0.0314895	8.31539	7.65252	7.97508	7.99846	9.15867	8.67801	8.47744	8.43123
ENSMGAG00000010592	ENSMGAG00000010592	ENSMGAG00000010592	0.711533	0.0401255	8.82203	8.60632	7.92111	8.52282	8.83982	9.14598	9.23491	9.53418
MAML1	ENSMGAG00000015455	ENSMGAG00000015455	0.654791	0.00510198	8.89015	8.29495	8.43018	8.66674	9.20918	9.2616	9.14059	9.34114
ENSMGAG00000011188	ENSMGAG00000011188	ENSMGAG00000011188	0.901085	0.0307608	8.55806	7.6165	7.40416	8.03429	8.36552	9.06935	8.94138	8.98317
ENSMGAG00000002073	ENSMGAG00000002073	ENSMGAG00000002073	0.734576	0.0475011	8.71654	7.73882	7.78268	8.57588	8.98553	9.03336	9.03014	8.95205
APPL1	ENSMGAG00000006252	ENSMGAG00000006252	0.900141	0.011919	8.5263	7.78823	7.42758	8.13674	8.67147	9.1168	8.96492	8.88445
GNB4	ENSMGAG00000002359	ENSMGAG00000002359	0.973888	0.0256885	8.3561	7.51255	6.85545	7.76249	8.83143	8.79624	8.45861	8.60531
PLS1	ENSMGAG00000006387	ENSMGAG00000006387	1.2345	0.00413357	7.03048	6.68961	7.62956	7.71281	8.76839	8.5086	8.83953	7.86355
ENSMGAG00000013246	ENSMGAG00000013246	ENSMGAG00000013246	1.00272	0.0133304	7.99798	7.32441	7.38036	8.04437	8.03633	9.0566	8.62829	8.94259
PGAP1	ENSMGAG00000006871	ENSMGAG00000006871	1.04249	0.00924524	8.03857	7.66139	7.17431	8.28433	8.56419	8.66463	9.32604	8.83755
NEXMIF	ENSMGAG00000005983	ENSMGAG00000005983	0.821108	0.00361303	8.28197	8.30063	8.09205	8.42594	8.57428	9.23921	9.0956	9.35072
ABHD18	ENSMGAG00000004770	ENSMGAG00000004770	0.598544	0.0233284	8.78672	8.48672	8.18659	8.56892	9.35284	8.95307	9.17561	8.94259
ENSMGAG00000000972	ENSMGAG00000000972	ENSMGAG00000000972	0.60126	0.00656273	9.00213	8.84682	8.45318	8.86737	9.25589	9.48551	9.43842	9.42285
ENSMGAG00000018204	ENSMGAG00000018204	ENSMGAG00000018204	-0.912085	0.0147452	8.61284	8.68234	9.03645	8.54782	8.17095	7.05068	7.81923	8.05141
ARHGEF3	ENSMGAG00000006179	ENSMGAG00000006179	0.993361	0.0373232	7.67011	6.83776	6.83224	7.83394	8.92375	8.15852	8.03797	8.05141
SYT16	ENSMGAG00000013549	ENSMGAG00000013549	0.716683	0.0469776	8.60611	8.04012	8.41072	8.50468	8.85369	8.56371	9.41419	9.44982
ENSMGAG00000010945	ENSMGAG00000010945	ENSMGAG00000010945	0.858029	0.0379508	8.48651	7.51255	7.503	7.95104	8.27358	9.10941	8.81753	8.76421
ENSMGAG00000014077	ENSMGAG00000014077	ENSMGAG00000014077	-0.600177	0.0221523	8.87622	9.2302	9.34187	9.27505	8.28999	8.60982	8.87547	8.55649
ENSMGAG00000013191	ENSMGAG00000013191	ENSMGAG00000013191	0.899221	0.00635915	8.16311	7.74717	7.33154	7.83394	8.81167	8.98573	8.38073	8.48003
ENSMGAG00000020247	ENSMGAG00000020247	ENSMGAG00000020247	0.785385	0.00356446	8.34401	8.2249	8.02711	8.1508	8.58097	9.31612	8.91744	8.96458
BCL11B	ENSMGAG00000013835	ENSMGAG00000013835	1.25663	0.00903495	7.03048	6.4029	6.93386	6.74006	8.81734	7.66204	7.48891	7.69337
ENSMGAG00000011401	ENSMGAG00000011401	ENSMGAG00000011401	0.594948	0.0213013	9.04758	8.53576	8.39497	8.62371	9.2663	9.12171	9.40684	9.2443
NAV3	ENSMGAG00000010956	ENSMGAG00000010956	0.91077	0.0475011	7.7456	6.95777	7.24632	7.55261	8.92638	7.59307	8.11214	8.25888
ENSMGAG00000004056	ENSMGAG00000004056	ENSMGAG00000004056	-0.679823	0.0334378	8.81036	9.54243	9.02114	9.22498	8.51267	8.25544	8.2984	8.85447
HDAC4	ENSMGAG00000002138	ENSMGAG00000002138	0.810873	0.00898298	8.47177	7.9776	8.12107	8.47891	8.61068	9.04115	9.39699	9.17862
RALGPS1	ENSMGAG00000008636	ENSMGAG00000008636	0.58527	0.00913585	8.95254	8.92621	8.39892	8.76446	9.32523	9.38097	9.42878	9.28732
ENSMGAG00000011387	ENSMGAG00000011387	ENSMGAG00000011387	0.993526	0.00574837	7.90775	7.67896	7.348	7.94029	8.09823	8.95032	8.58554	9.05521
ENSMGAG00000019137	ENSMGAG00000019137	ENSMGAG00000019137	-0.686378	0.0125037	8.87342	8.63361	9.14639	8.63375	8.02166	7.89189	8.37069	8.30886
ENSMGAG00000004313	ENSMGAG00000004313	ENSMGAG00000004313	0.728767	0.00308658	8.56849	8.14498	7.97508	8.54782	9.0375	9.05916	9.00765	9.11262
ENSMGAG00000018669	ENSMGAG00000018669	ENSMGAG00000018669	0.698505	0.0252953	8.56502	8.08694	7.81264	8.39083	8.65572	9.21187	8.87191	8.94259
ENSMGAG00000018134	ENSMGAG00000018134	ENSMGAG00000018134	0.864729	0.0442973	7.57674	7.15898	7.5321	8.02415	8.85369	7.87456	8.0817	8.77847
ENSMGAG00000000866	ENSMGAG00000000866	ENSMGAG00000000866	0.670336	0.0391856	8.93115	8.2249	8.25363	8.20121	8.83703	8.98573	9.27851	9.2647
ENSMGAG00000002997	ENSMGAG00000002997	ENSMGAG00000002997	0.854063	0.00898298	8.43423	8.35082	7.45062	7.97758	8.80882	8.98303	8.93458	9.0464
ENSMGAG00000010544	ENSMGAG00000010544	ENSMGAG00000010544	1.08403	0.00626256	8.01334	7.32441	7.02879	7.68732	8.05085	8.80236	8.57683	8.94259
ENSMGAG00000018027	ENSMGAG00000018027	ENSMGAG00000018027	1.14279	0.00971698	8.09739	7.08183	6.80865	7.44263	8.05085	8.77772	8.57246	8.76062
ENSMGAG00000005414	ENSMGAG00000005414	ENSMGAG00000005414	-0.749149	0.0279831	8.30295	8.7504	8.95822	8.96873	7.78735	7.75967	8.46334	7.99758
ENSMGAG00000007148	ENSMGAG00000007148	ENSMGAG00000007148	0.609955	0.0164303	8.82783	8.63361	8.20928	8.79462	9.07351	9.25045	9.23214	9.39304
ENSMGAG00000012248	ENSMGAG00000012248	ENSMGAG00000012248	0.596928	0.0198274	8.71967	8.33982	8.06742	8.6102	9.12016	9.11926	8.9979	8.94575
SH3BGRL	ENSMGAG00000004838	ENSMGAG00000004838	0.77632	0.0215139	8.34805	7.87463	7.54643	8.46022	8.64299	9.06935	8.87901	8.86453
SLC43A2	ENSMGAG00000005172	ENSMGAG00000005172	0.823671	0.0193076	8.5405	7.60736	7.97508	7.70648	8.79451	8.57448	8.7801	9.08993
IPMK	ENSMGAG00000001422	ENSMGAG00000001422	0.734717	0.0155602	8.37604	7.9776	7.9156	8.52282	8.55404	9.15319	8.97489	9.04934
PNPLA2	ENSMGAG00000009027	ENSMGAG00000009027	1.067	0.0448703	7.4769	6.91393	6.33426	7.18469	7.6286	8.85633	7.69602	7.73784
FUT9	ENSMGAG00000015906	ENSMGAG00000015906	2.91307	0.0115295	4.41435	3.3507	3.72677	5.34867	4.25182	8.50109	6.19631	6.44521
ENSMGAG00000011089	ENSMGAG00000011089	ENSMGAG00000011089	0.809665	0.01083	8.31126	7.95615	7.56767	8.14144	8.4336	9.09202	8.74556	8.92987
ENSMGAG00000016247	ENSMGAG00000016247	ENSMGAG00000016247	1.28753	0.0141716	7.32931	6.77379	6.15881	7.86269	8.40374	8.00239	8.9001	8.26901
ENSMGAG00000005634	ENSMGAG00000005634	ENSMGAG00000005634	0.678972	0.0103487	8.5754	8.17625	7.84778	8.28433	8.98553	9.01502	8.89661	8.75342
ENSMGAG00000017451	ENSMGAG00000017451	ENSMGAG00000017451	2.25393	0.0213981	4.92793	4.84828	5.62273	6.22382	4.55325	8.0077	8.63669	7.09596
ENSMGAG00000000754	ENSMGAG00000000754	ENSMGAG00000000754	0.757701	0.0043518	8.31126	8.18242	7.65623	8.14144	8.91054	8.9448	8.57683	8.90083
ENSMGAG00000014566	ENSMGAG00000014566	ENSMGAG00000014566	-0.680199	0.0243405	8.96839	8.71677	8.95553	8.58281	8.17978	7.60713	8.36058	8.31376
ENSMGAG00000015014	ENSMGAG00000015014	ENSMGAG00000015014	0.723662	0.0475011	8.06337	7.83599	7.61603	7.68732	8.17537	9.08952	8.2984	8.33803
ENSMGAG00000011072	ENSMGAG00000011072	ENSMGAG00000011072	-1.17462	0.0347051	8.04356	7.56073	8.55946	8.22798	7.63504	5.78273	6.96953	7.02597
PM20D2	ENSMGAG00000013660	ENSMGAG00000013660	1.20496	0.0181726	7.49888	6.7407	6.23157	7.45022	7.57602	8.78082	8.2223	8.18587
ENSMGAG00000011756	ENSMGAG00000011756	ENSMGAG00000011756	0.884901	0.0438303	8.02348	7.45252	7.01854	7.83974	7.83847	8.92809	8.46334	8.58922
ENSMGAG00000022898	ENSMGAG00000022898	ENSMGAG00000022898	0.899234	0.0170707	7.98766	7.43194	7.58165	7.78069	7.89323	8.96949	8.81012	8.50597
POMT2	ENSMGAG00000012852	ENSMGAG00000012852	0.7494	0.000531888	8.50474	8.26035	7.94294	8.113	8.91319	9.05404	8.92432	8.94891
ENSMGAG00000000968	ENSMGAG00000000968	ENSMGAG00000000968	1.36924	0.0391167	6.24846	6.33802	6.12101	5.92979	8.5335	7.2786	6.52068	6.61374
ENSMGAG00000003113	ENSMGAG00000003113	ENSMGAG00000003113	-1.06292	0.0375583	7.60404	8.17005	8.77562	7.88529	7.49337	6.28063	6.98278	7.47437
ENSMGAG00000010426	ENSMGAG00000010426	ENSMGAG00000010426	0.878589	0.0375635	8.21715	7.6702	7.80073	7.04112	8.61068	8.1393	8.537	9.01362
NRF1	ENSMGAG00000002652	ENSMGAG00000002652	-0.667188	0.0297341	8.32363	8.64706	9.09613	8.44128	8.09356	7.86873	7.87711	8.13691
VGLL1	ENSMGAG00000003609	ENSMGAG00000003609	-0.965046	0.0475011	8.37999	8.02646	8.69429	8.113	6.84136	6.5947	7.91213	7.75236
ENSMGAG00000001642	ENSMGAG00000001642	ENSMGAG00000001642	0.629097	0.00118054	8.59934	8.31194	8.271	8.29703	9.09001	8.95307	8.85401	9.08707
ENSMGAG00000018054	ENSMGAG00000018054	ENSMGAG00000018054	0.840629	0.0251609	8.26924	7.57956	7.32324	8.17393	8.39238	8.72389	8.69819	9.00758
ENSMGAG00000018948	ENSMGAG00000018948	ENSMGAG00000018948	0.749629	0.00510198	8.37604	8.24274	7.70815	8.41044	8.90788	8.85927	9.11677	8.91058
SESN3	ENSMGAG00000015191	ENSMGAG00000015191	0.900839	0.0155602	8.3957	7.57956	7.37234	7.50962	8.60741	8.44348	8.9001	8.67175
ENSMGAG00000013328	ENSMGAG00000013328	ENSMGAG00000013328	1.00227	0.0323464	7.80562	6.77379	6.71025	7.63493	8.16651	8.68465	7.7894	8.41306
ENSMGAG00000017903	ENSMGAG00000017903	ENSMGAG00000017903	0.623113	0.0360731	8.3561	7.77194	8.09205	8.39871	8.58097	9.09701	8.65335	8.78907
ENSMGAG00000000645	ENSMGAG00000000645	ENSMGAG00000000645	0.656729	1.05791e-05	8.48284	8.34533	8.49811	8.40654	8.97795	9.15797	9.05856	9.14599
ENSMGAG00000004025	ENSMGAG00000004025	ENSMGAG00000004025	1.45939	0.00550133	7.36166	6.42389	5.84771	6.72761	7.33625	8.58872	8.14785	8.13691
ENSMGAG00000021997	ENSMGAG00000021997	ENSMGAG00000021997	-0.618681	0.0297382	8.36011	8.74206	9.07897	8.77054	7.88785	8.25544	8.24446	8.18051
RAPH1	ENSMGAG00000008794	ENSMGAG00000008794	0.637739	0.00361303	8.47547	8.07372	8.05243	8.38688	9.0253	8.86221	8.83589	8.83414
ENTPD5	ENSMGAG00000012613	ENSMGAG00000012613	0.664786	0.0391856	8.2735	7.9776	7.62281	8.00879	8.46647	9.05404	8.55926	8.4039
ENSMGAG00000021539	ENSMGAG00000021539	ENSMGAG00000021539	0.684723	0.00510198	8.22596	8.02646	7.85355	7.97758	9.00555	8.5235	8.65335	8.57703
TNS4	ENSMGAG00000021108	ENSMGAG00000021108	-0.825855	0.0288978	8.14927	8.06037	8.76033	8.46022	7.5827	6.98759	7.95978	7.60812
ENSMGAG00000010790	ENSMGAG00000010790	ENSMGAG00000010790	0.934926	0.0395797	8.19488	7.3132	6.64515	7.72539	8.47008	8.33362	8.4914	8.67937
ENSMGAG00000021792	ENSMGAG00000021792	ENSMGAG00000021792	0.902914	0.0456515	7.98247	7.30191	6.84389	7.68087	7.75815	8.7463	8.60707	8.31376
ENSMGAG00000013213	ENSMGAG00000013213	ENSMGAG00000013213	1.63133	0.0023998	7.23641	6.1988	5.51024	6.30987	8.21889	7.71493	8.46334	7.55941
CYFIP2	ENSMGAG00000005110	ENSMGAG00000005110	1.24759	0.0432258	6.42723	5.74447	6.47577	6.39108	8.4336	7.252	7.0089	6.54867
TMEM168	ENSMGAG00000009090	ENSMGAG00000009090	0.900457	0.0116459	7.96678	7.12092	7.26377	7.50962	8.13505	8.78701	8.23895	8.30886
COLEC10	ENSMGAG00000012507	ENSMGAG00000012507	-1.50017	0.0145448	8.33996	6.46498	7.7459	7.34001	6.37152	5.54051	5.77719	6.72099
ENSMGAG00000006401	ENSMGAG00000006401	ENSMGAG00000006401	0.653437	0.0356566	8.18135	7.60736	7.8067	8.47519	8.80025	8.66798	8.6861	8.66024
ENSMGAG00000019084	ENSMGAG00000019084	ENSMGAG00000019084	0.98358	0.00159321	7.96151	7.63462	7.29805	7.38035	8.2486	8.71093	8.84316	8.3619
SLC38A6	ENSMGAG00000013563	ENSMGAG00000013563	0.608075	0.000402746	8.59254	8.35082	8.59437	8.39478	9.02284	9.04889	9.21821	9.07267
ENSMGAG00000007532	ENSMGAG00000007532	ENSMGAG00000007532	-0.956757	0.0312693	8.33996	7.36839	8.4068	7.98806	7.0677	7.45997	6.4839	7.37465
ENSMGAG00000004414	ENSMGAG00000004414	ENSMGAG00000004414	0.732353	0.00655325	8.41509	7.85157	7.66282	7.99846	8.70858	8.76209	8.68204	8.78201
ENSMGAG00000017780	ENSMGAG00000017780	ENSMGAG00000017780	0.691259	0.0075222	8.22596	8.16382	7.61603	8.04938	8.89452	8.67133	8.71812	8.5482
ENSMGAG00000004642	ENSMGAG00000004642	ENSMGAG00000004642	0.64546	0.0403894	8.62622	8.15757	7.6889	8.11778	8.65888	8.88258	8.91399	8.83072
ENSMGAG00000001671	ENSMGAG00000001671	ENSMGAG00000001671	0.646472	0.0028884	8.55806	8.44111	8.37503	8.52282	8.86743	8.98034	9.32083	9.25709
ENSMGAG00000012554	ENSMGAG00000012554	ENSMGAG00000012554	0.695282	0.0123456	8.30711	8.19469	7.75209	8.31379	8.50214	8.97221	8.85401	9.00758
ENSMGAG00000017533	ENSMGAG00000017533	ENSMGAG00000017533	2.48377	1.12191e-08	5.82989	4.71837	5.21963	5.06172	7.96655	8.00239	7.38304	6.8749
ENSMGAG00000005429	ENSMGAG00000005429	ENSMGAG00000005429	1.20447	0.00242408	7.45458	7.17145	6.35069	6.77679	7.92511	8.57448	7.97973	8.12021
AMER1	ENSMGAG00000005670	ENSMGAG00000005670	0.679862	2.44044e-05	8.28197	8.12589	8.06244	8.32623	8.88645	8.8296	8.85761	8.93306
PTAR1	ENSMGAG00000021122	ENSMGAG00000021122	1.14039	0.0213013	7.28782	6.88394	6.17735	7.54553	7.46473	8.50485	8.4006	8.13136
TIE1	ENSMGAG00000009720	ENSMGAG00000009720	-0.932396	0.0379508	7.96151	7.47281	8.51643	7.71281	6.78456	7.46769	6.55654	7.24716
ENSMGAG00000006883	ENSMGAG00000006883	ENSMGAG00000006883	0.852912	0.0402552	8.13531	7.17145	7.02879	7.58748	7.96655	8.62717	8.41532	8.46689
ENSMGAG00000020249	ENSMGAG00000020249	ENSMGAG00000020249	-0.847116	0.0216556	8.65913	8.20078	7.85355	8.09856	6.9173	7.74703	7.47023	7.35575
ENSMGAG00000001337	ENSMGAG00000001337	ENSMGAG00000001337	1.15395	0.00466271	7.51335	6.80613	6.59087	7.62825	7.97673	8.29939	8.69014	8.29404
GFOD1	ENSMGAG00000022487	ENSMGAG00000022487	1.19387	0.000135056	7.37757	6.9433	6.47577	7.34001	8.25279	8.38756	8.2931	8.03962
JDP2	ENSMGAG00000012755	ENSMGAG00000012755	-0.686457	0.0395797	8.32363	9.18788	8.78773	8.57588	8.19294	7.72786	8.12414	8.20183
ENSMGAG00000005857	ENSMGAG00000005857	ENSMGAG00000005857	1.06555	0.000769922	7.7456	6.86871	6.9555	7.495	8.23594	8.4668	8.36058	8.38072
ENSMGAG00000021822	ENSMGAG00000021822	ENSMGAG00000021822	-1.24614	0.0438793	8.23908	6.35997	7.36427	7.78069	6.40205	6.33232	5.61658	6.90121
ECSCR	ENSMGAG00000019773	ENSMGAG00000019773	-1.67593	0.0107463	7.38546	7.41107	8.21378	7.8046	6.41708	6.13297	4.24954	6.70615
G2E3	ENSMGAG00000012370	ENSMGAG00000012370	0.681928	0.0118457	7.75781	7.45252	7.85355	7.85126	8.74178	8.34205	8.32983	8.16431
ENSMGAG00000010700	ENSMGAG00000010700	ENSMGAG00000010700	1.03217	0.0313985	7.64404	6.86871	6.36693	7.4653	7.54899	8.51607	8.26628	8.23839
TGFBRAP1	ENSMGAG00000014819	ENSMGAG00000014819	1.2086	0.00275414	7.57674	6.82203	6.17735	7.1571	8.18418	8.24199	8.13604	8.25378
SMCR8	ENSMGAG00000004923	ENSMGAG00000004923	0.700067	0.000130743	8.14927	7.7963	7.94294	8.13202	8.77131	8.66798	8.71415	8.67175
ENSMGAG00000003918	ENSMGAG00000003918	ENSMGAG00000003918	0.749996	0.0023998	7.79973	7.55122	7.66939	7.55261	8.70858	8.29506	8.26085	8.21761
PPTC7	ENSMGAG00000005022	ENSMGAG00000005022	0.683601	0.0122334	8.41124	7.76373	7.73967	7.87404	8.60085	8.63748	8.64087	8.72426
MTMR8	ENSMGAG00000005625	ENSMGAG00000005625	1.1078	0.00409718	7.78788	6.83776	6.60463	6.95828	8.23594	8.21928	8.13011	8.24867
ENSMGAG00000007540	ENSMGAG00000007540	ENSMGAG00000007540	1.07017	0.00701457	7.79382	6.86871	6.63177	7.495	8.1305	8.20549	8.48676	8.44917
TMEM100	ENSMGAG00000021065	ENSMGAG00000021065	-0.706662	0.0272677	8.53696	8.61091	8.64186	8.4937	7.22111	8.01826	8.17694	7.92252
ENSMGAG00000008121	ENSMGAG00000008121	ENSMGAG00000008121	0.845765	0.0116877	7.82315	7.52231	6.98737	7.74406	8.08888	8.6409	8.25541	8.49738
PLEKHD1	ENSMGAG00000011843	ENSMGAG00000011843	0.978902	0.0432258	7.60404	6.5245	6.69746	7.36435	7.35197	8.48214	8.10611	8.15341
ENSMGAG00000017809	ENSMGAG00000017809	ENSMGAG00000017809	0.709816	0.0289484	8.07317	7.73042	7.13692	7.71912	8.51964	8.5272	8.2984	8.23323
ENSMGAG00000015310	ENSMGAG00000015310	ENSMGAG00000015310	0.73482	0.0270413	8.2735	7.69632	7.3065	7.56666	8.38093	8.56371	8.4491	8.52301
ENSMGAG00000014795	ENSMGAG00000014795	ENSMGAG00000014795	1.76897	0.0396815	5.684	6.65452	4.30063	5.84009	5.5663	7.81523	7.4796	8.17513
ENSMGAG00000013235	ENSMGAG00000013235	ENSMGAG00000013235	0.80157	0.000896134	8.00824	7.45252	7.46578	7.60801	8.50566	8.47449	8.46334	8.32352
ENSMGAG00000008324	ENSMGAG00000008324	ENSMGAG00000008324	1.22409	0.00979102	7.53479	6.33802	6.04229	7.01061	8.02657	7.99707	8.2931	7.83654
ETNK1	ENSMGAG00000013647	ENSMGAG00000013647	1.02328	0.00308658	7.70205	7.35752	6.74794	7.30691	8.16206	8.12959	8.6739	8.25888
AGAP1	ENSMGAG00000002537	ENSMGAG00000002537	0.589537	0.0307608	8.23472	8.0469	7.73342	8.29703	8.40374	8.81453	8.62829	8.82386
C3orf18	ENSMGAG00000001870	ENSMGAG00000001870	0.67283	0.000156973	7.88567	8.06037	7.94834	7.95104	8.76545	8.4668	8.66161	8.58922
ENSMGAG00000019513	ENSMGAG00000019513	ENSMGAG00000019513	0.985323	0.0181726	7.4695	7.06856	6.50542	7.37237	7.49337	8.42376	8.11214	8.27405
ENSMGAG00000022431	ENSMGAG00000022431	ENSMGAG00000022431	0.825567	0.049607	7.92949	6.89901	6.87829	7.31526	7.89323	8.38348	7.87	8.31376
ENSMGAG00000020444	ENSMGAG00000020444	ENSMGAG00000020444	-0.67068	0.00551905	8.44182	8.86612	8.46831	8.63375	8.14861	7.89189	7.99288	7.72317
ENSMGAG00000003792	ENSMGAG00000003792	ENSMGAG00000003792	-0.95221	0.0404876	7.96678	7.09498	8.12585	7.89089	6.7612	6.20868	7.03455	7.34621
ENSMGAG00000019365	ENSMGAG00000019365	ENSMGAG00000019365	-0.960947	0.0432717	7.42426	7.59815	8.37904	6.94758	6.53196	6.75483	7.0089	6.66068
ENSMGAG00000020491	ENSMGAG00000020491	ENSMGAG00000020491	0.831706	0.00805461	7.69571	7.18381	7.73342	7.8164	8.03146	8.48975	8.74556	8.44917
RICTOR	ENSMGAG00000003410	ENSMGAG00000003410	0.626428	0.0226854	8.08775	7.71347	7.44298	7.79269	8.59094	8.41179	8.3555	8.19121
ENSMGAG00000010823	ENSMGAG00000010823	ENSMGAG00000010823	2.08624	0.00384335	4.47476	4.49852	5.67584	5.13899	7.98179	6.74214	6.10238	6.27463
ENSMGAG00000021780	ENSMGAG00000021780	ENSMGAG00000021780	0.967605	0.0123564	7.42426	6.86871	6.86692	7.44263	7.46473	8.41179	8.14196	8.32352
ENSMGAG00000019249	ENSMGAG00000019249	ENSMGAG00000019249	2.73268	5.1546e-06	4.53274	4.49852	4.94459	3.99487	7.90393	7.00893	6.24107	6.31432
ENSMGAG00000003855	ENSMGAG00000003855	ENSMGAG00000003855	0.759932	0.0259355	8.0535	7.44227	7.45062	7.91854	8.17537	8.28635	8.8612	8.55649
ENSMGAG00000003890	ENSMGAG00000003890	ENSMGAG00000003890	0.887632	0.00410114	7.73329	7.35752	6.91189	7.68087	8.15759	8.43956	8.43953	8.26396
ENSMGAG00000004891	ENSMGAG00000004891	ENSMGAG00000004891	0.749526	0.0297341	8.00824	7.37918	7.38036	7.83974	7.91985	8.53089	8.56367	8.56885
ENSMGAG00000004938	ENSMGAG00000004938	ENSMGAG00000004938	0.591757	0.0297341	8.06337	7.45252	7.73342	7.98283	8.46285	8.59226	8.3142	8.25888
CALML3	ENSMGAG00000003496	ENSMGAG00000003496	-1.10495	0.0297341	7.78191	7.54165	8.20025	6.83599	6.5457	6.09356	7.14468	6.40901
ENSMGAG00000003300	ENSMGAG00000003300	ENSMGAG00000003300	-0.93662	0.0373232	8.22596	8.28351	8.14481	7.58058	7.4132	6.26297	7.55245	7.12972
HMBOX1	ENSMGAG00000014184	ENSMGAG00000014184	1.01766	0.00308658	7.38546	6.58167	6.67154	7.2028	8.2317	8.03916	7.96646	7.70835
ENSMGAG00000022517	ENSMGAG00000022517	ENSMGAG00000022517	-0.726118	0.049607	7.46206	7.82025	8.44555	8.05935	7.16881	7.49819	7.37301	7.03787
ENSMGAG00000016266	ENSMGAG00000016266	ENSMGAG00000016266	1.04655	0.0306166	7.63745	6.63665	6.31765	6.3752	8.15311	7.62797	7.91213	7.73784
ICOS	ENSMGAG00000008751	ENSMGAG00000008751	2.04513	0.0448703	4.58847	4.64874	4.49049	4.70316	7.86063	5.90158	5.31542	4.33596
ENSMGAG00000022889	ENSMGAG00000022889	ENSMGAG00000022889	1.1183	0.0121403	6.23106	6.31573	6.53447	7.08083	7.97165	7.98635	7.51648	6.96494
TRIM59	ENSMGAG00000016066	ENSMGAG00000016066	0.730574	0.0217677	7.90226	7.35752	7.24632	7.47278	8.2653	8.03916	8.01882	8.55649
VASH1	ENSMGAG00000012810	ENSMGAG00000012810	1.37175	0.0179458	5.684	5.36487	6.38299	5.86305	7.99687	7.01948	6.50241	6.72099
ENSMGAG00000005493	ENSMGAG00000005493	ENSMGAG00000005493	0.748186	0.049152	8.02348	7.48285	6.86692	7.63493	8.16206	8.10504	8.39565	8.48873
ENSMGAG00000019578	ENSMGAG00000019578	ENSMGAG00000019578	1.05764	0.0133339	7.40111	6.68961	6.17735	6.78882	7.52838	8.1822	7.63862	8.00366
ENSMGAG00000015872	ENSMGAG00000015872	ENSMGAG00000015872	0.824693	0.0333217	7.65714	6.98627	6.91189	7.81051	7.83288	8.2101	8.335	8.39467
ENSMGAG00000005141	ENSMGAG00000005141	ENSMGAG00000005141	0.90327	0.0422022	7.48426	6.24672	6.57698	7.32356	7.94598	8.10504	7.78185	7.65525
ENSMGAG00000011374	ENSMGAG00000011374	ENSMGAG00000011374	1.04556	0.0138515	7.37757	6.31573	6.39888	7.2558	7.63504	8.16329	8.03797	7.87686
ENSMGAG00000008792	ENSMGAG00000008792	ENSMGAG00000008792	0.610969	0.0389637	7.68936	7.13372	7.57468	7.68087	8.36552	8.18688	7.81923	8.13136
ENSMGAG00000015315	ENSMGAG00000015315	ENSMGAG00000015315	-1.75247	0.0458183	7.57674	5.60437	5.51024	7.52409	3.95511	5.59796	5.31542	5.56035
ENSMGAG00000007145	ENSMGAG00000007145	ENSMGAG00000007145	1.17694	0.00316407	7.31286	6.50493	6.00126	6.75241	7.97165	7.75967	7.87711	7.85684
ENSMGAG00000005124	ENSMGAG00000005124	ENSMGAG00000005124	-0.785853	0.0399208	8.18587	7.75548	7.4733	8.1082	6.98944	6.69025	7.55245	7.20555
PIK3R1	ENSMGAG00000017079	ENSMGAG00000017079	1.10082	0.0226195	7.33747	5.74447	6.52002	7.11947	7.6286	8.06485	7.87	7.92252
ENSMGAG00000011592	ENSMGAG00000011592	ENSMGAG00000011592	0.678702	0.047039	7.97725	7.41107	7.07895	7.63493	8.00684	8.35043	8.10004	8.42671
ENSMGAG00000012925	ENSMGAG00000012925	ENSMGAG00000012925	0.794487	0.0213013	7.24511	7.69632	7.07895	7.62825	7.72231	8.37939	8.18269	8.46248
ENSMGAG00000002500	ENSMGAG00000002500	ENSMGAG00000002500	0.794081	0.0356566	7.48426	7.04165	6.99783	7.44263	7.45019	8.29071	7.89122	8.3524
ENSMGAG00000006300	ENSMGAG00000006300	ENSMGAG00000006300	0.938721	0.00690542	7.56289	6.85331	6.54878	7.22954	8.09823	7.87456	8.0817	8.01575
ENG	ENSMGAG00000003658	ENSMGAG00000003658	-1.17165	0.0438287	7.06035	6.50493	7.96977	7.23835	6.19099	6.34915	5.22916	6.56522
ENSMGAG00000012927	ENSMGAG00000012927	ENSMGAG00000012927	1.08693	0.0432717	7.4695	6.33802	5.84771	6.66368	7.22111	7.89189	7.76662	8.05141
ENSMGAG00000007634	ENSMGAG00000007634	ENSMGAG00000007634	1.40087	0.0344881	6.67904	5.56712	5.80066	6.22382	5.83598	7.72786	7.84846	7.75956
ENSMGAG00000014910	ENSMGAG00000014910	ENSMGAG00000014910	1.19472	0.00316407	7.26235	6.50493	6.06238	6.85901	7.64784	7.72141	8.0817	8.1146
ENSMGAG00000003537	ENSMGAG00000003537	ENSMGAG00000003537	-0.715278	0.0216556	8.10696	7.51255	7.91006	7.99327	7.23813	7.5132	6.95617	7.01397
ENSMGAG00000003917	ENSMGAG00000003917	ENSMGAG00000003917	-0.61149	0.0259893	7.91322	8.27775	8.53451	8.08886	7.63504	7.43654	7.71201	7.68583
ENSMGAG00000021351	ENSMGAG00000021351	ENSMGAG00000021351	1.24705	0.0103487	6.92618	5.93199	5.9803	6.78882	6.92783	7.99172	7.73567	7.89005
ENSMGAG00000019545	ENSMGAG00000019545	ENSMGAG00000019545	0.888289	0.0204781	7.56289	7.15898	6.54878	7.39617	7.66682	8.20549	8.30369	8.09194
ABI2	ENSMGAG00000008821	ENSMGAG00000008821	1.02467	0.00484483	7.24511	6.88394	6.15881	6.90397	7.78156	8.10007	7.71994	7.75236
ENSMGAG00000011371	ENSMGAG00000011371	ENSMGAG00000011371	-1.05586	0.0430625	7.28782	7.22026	8.0474	7.26444	6.71331	5.41825	6.80038	6.61374
ENSMGAG00000014314	ENSMGAG00000014314	ENSMGAG00000014314	1.13109	0.0304362	6.66615	6.12381	6.2492	7.17555	6.74938	7.88613	8.11816	7.78097
MAP3K3	ENSMGAG00000001680	ENSMGAG00000001680	0.728055	0.0432717	7.63745	6.67218	7.32324	7.26444	7.86063	8.25097	7.70404	8.05141
ENSMGAG00000022868	ENSMGAG00000022868	ENSMGAG00000022868	0.828163	0.0281286	7.57674	6.83776	6.93386	7.29008	7.47194	8.16329	7.97973	8.27908
ENSMGAG00000006765	ENSMGAG00000006765	ENSMGAG00000006765	0.873078	0.012628	7.53479	7.13372	6.56295	7.071	7.70405	8.22385	7.93274	7.97299
ENSMGAG00000000949	ENSMGAG00000000949	ENSMGAG00000000949	0.833637	0.00903495	7.51335	6.7407	6.93386	7.48023	8.09823	7.89762	7.97311	8.12579
LDB2	ENSMGAG00000012591	ENSMGAG00000012591	-1.3623	0.00655325	7.6506	6.42389	7.48079	7.34001	5.94367	6.33232	5.22916	6.21297
ENSMGAG00000022178	ENSMGAG00000022178	ENSMGAG00000022178	0.814079	0.0052577	7.07993	6.80613	7.23751	6.90397	8.10753	7.86873	7.50735	7.69337
BROX	ENSMGAG00000008880	ENSMGAG00000008880	0.710168	0.0405826	7.73946	7.15898	6.9555	7.78069	7.98684	8.15852	8.34529	8.09764
ENSMGAG00000019516	ENSMGAG00000019516	ENSMGAG00000019516	1.1229	0.0103535	7.13712	6.58167	5.75202	6.85901	7.83288	7.57172	8.01882	7.56764
ENSMGAG00000020797	ENSMGAG00000020797	ENSMGAG00000020797	-0.787428	0.0392904	7.70835	7.67896	8.09205	7.93488	6.47566	6.93282	7.54354	7.23687
ENSMGAG00000001230	ENSMGAG00000001230	ENSMGAG00000001230	0.629337	0.0231813	7.59045	7.4627	7.21973	7.6012	8.20597	8.25544	8.14196	7.70835
ZDHHC15	ENSMGAG00000006029	ENSMGAG00000006029	0.820386	0.0300795	7.36166	6.85331	6.38299	7.11947	8.07947	7.69532	7.75894	7.50041
PEAR1	ENSMGAG00000014173	ENSMGAG00000014173	-0.897954	0.0230114	7.6506	7.3132	8.02711	7.44263	6.41708	6.41457	6.85899	7.21607
ENSMGAG00000016941	ENSMGAG00000016941	ENSMGAG00000016941	1.28946	0.0396516	6.7295	5.74447	5.82437	6.34291	6.00462	7.52805	7.81923	7.85684
ENSMGAG00000014434	ENSMGAG00000014434	ENSMGAG00000014434	1.39023	0.000876856	6.14073	5.98945	5.89327	5.61521	7.71625	7.46769	6.90145	6.66068
ENSMGAG00000009862	ENSMGAG00000009862	ENSMGAG00000009862	2.41974	0.00979102	4.53274	4.03587	3.50989	4.65136	5.16484	7.6821	5.22916	5.88423
DCP1A	ENSMGAG00000005731	ENSMGAG00000005731	0.803168	0.0191817	7.68936	7.09498	6.79671	7.23835	7.73435	8.08508	8.03162	8.22804
ENSMGAG00000008102	ENSMGAG00000008102	ENSMGAG00000008102	4.61045	1.12191e-08	2.54189	2.38964	3.50989	3.24979	7.22965	5.4498	5.74646	7.38401
ENSMGAG00000020486	ENSMGAG00000020486	ENSMGAG00000020486	0.897763	0.00790065	7.05046	6.70685	6.72292	6.72761	7.44287	8.15374	7.42244	7.58397
ENSMGAG00000009673	ENSMGAG00000009673	ENSMGAG00000009673	-1.41351	0.0182529	7.78191	6.4029	6.65841	6.55511	6.10081	4.92939	5.71507	5.52696
ENSMGAG00000002573	ENSMGAG00000002573	ENSMGAG00000002573	0.626013	0.0190534	7.82895	7.15898	7.48079	7.58058	8.1305	8.23747	8.21671	8.00972
ENSMGAG00000022185	ENSMGAG00000022185	ENSMGAG00000022185	1.19857	0.00238562	6.92618	6.14924	5.91553	6.83599	7.39814	7.86873	7.72783	7.71578
ENSMGAG00000003302	ENSMGAG00000003302	ENSMGAG00000003302	-0.712255	0.0435494	7.67655	7.23221	7.92659	7.92946	6.78456	6.82868	7.04721	7.37465
ENSMGAG00000013286	ENSMGAG00000013286	ENSMGAG00000013286	0.71911	0.0237806	7.68297	7.70492	6.94472	7.6744	8.07474	8.09509	8.41043	8.3524
ENSMGAG00000021527	ENSMGAG00000021527	ENSMGAG00000021527	0.740834	0.0231062	7.4319	7.04165	6.67154	7.09058	8.07947	7.72786	7.55245	7.81595
ENSMGAG00000012942	ENSMGAG00000012942	ENSMGAG00000012942	1.57629	0.000402746	6.39633	5.4492	5.14625	6.01424	7.39814	7.64169	7.31138	6.93978
RAMP2	ENSMGAG00000018890	ENSMGAG00000018890	-0.965149	0.00423831	7.59045	7.60736	7.98037	7.4653	6.53196	6.74214	6.38764	7.16271
ENSMGAG00000021344	ENSMGAG00000021344	ENSMGAG00000021344	-0.80136	0.0483962	7.08962	7.42154	8.09693	7.37237	6.68876	6.49237	7.05976	6.77888
ENSMGAG00000009765	ENSMGAG00000009765	ENSMGAG00000009765	0.85145	0.0105819	7.48426	6.9433	6.60463	7.19377	7.67309	8.05975	7.88418	8.05727
HLCS	ENSMGAG00000014546	ENSMGAG00000014546	0.900004	0.0477865	7.4395	6.56286	6.2492	7.2028	7.37524	7.88036	8.10004	7.84334
CLEC3B	ENSMGAG00000011653	ENSMGAG00000011653	-1.44439	0.0312047	6.81376	5.961	7.58165	7.22954	4.84752	6.01137	4.98784	6.23382
AGMO	ENSMGAG00000010089	ENSMGAG00000010089	-0.925121	0.0356566	7.63745	6.4851	7.33154	7.68732	6.1734	6.5947	6.52068	6.54867
ENSMGAG00000012543	ENSMGAG00000012543	ENSMGAG00000012543	0.672806	0.0376497	7.82895	7.20821	6.94472	7.47278	7.96144	8.06485	8.14196	8.08048
ENSMGAG00000006413	ENSMGAG00000006413	ENSMGAG00000006413	1.27265	0.0168005	6.67904	5.74447	5.4807	6.27607	6.58614	7.77843	7.15641	7.59207
PRKCE	ENSMGAG00000010280	ENSMGAG00000010280	0.836184	0.0112942	7.30456	6.72387	6.63177	7.41182	7.81598	7.88613	7.78185	8.02175
EFCAB2	ENSMGAG00000011423	ENSMGAG00000011423	-0.742942	0.00506287	7.85191	8.26035	8.08716	8.06431	7.23813	7.39662	7.6218	7.06139
ENSMGAG00000021020	ENSMGAG00000021020	ENSMGAG00000021020	-1.10735	0.0328831	7.24511	6.14924	7.65623	7.23835	5.90155	5.96845	5.89392	6.56522
ENSMGAG00000011228	ENSMGAG00000011228	ENSMGAG00000011228	1.202	0.00138051	6.55862	5.77746	6.17735	6.18791	7.62213	7.62797	6.92907	7.1408
RAD1	ENSMGAG00000003190	ENSMGAG00000003190	-0.610099	0.00979102	7.98247	8.33982	8.18659	8.16472	7.61563	7.77843	7.4796	7.37465
TMEM181	ENSMGAG00000012870	ENSMGAG00000012870	0.855366	0.0230986	7.16488	7.57018	6.36693	7.16636	7.78156	7.99707	8.01882	8.03369
ARMT1	ENSMGAG00000012685	ENSMGAG00000012685	0.611564	0.00729662	7.63083	7.44227	7.26377	7.52409	8.11676	8.21928	7.92591	8.00366
ENSMGAG00000022271	ENSMGAG00000022271	ENSMGAG00000022271	1.02515	0.01172	6.85978	6.79005	6.12101	6.61041	7.4132	7.23399	7.4796	8.15887
B3GNT5	ENSMGAG00000016047	ENSMGAG00000016047	0.724271	0.0493061	6.88226	7.19606	6.60463	6.88167	7.84959	7.87456	7.0722	7.4831
ZBTB34	ENSMGAG00000015784	ENSMGAG00000015784	0.829736	0.0360646	7.21	6.91393	6.08219	7.19377	7.84959	7.74703	7.65526	7.63188
ENSMGAG00000012152	ENSMGAG00000012152	ENSMGAG00000012152	-0.843137	0.0169676	7.23641	8.10004	8.02199	7.50962	7.0677	6.79223	6.91532	6.95241
ENSMGAG00000003091	ENSMGAG00000003091	ENSMGAG00000003091	1.96695	0.000270825	5.27226	4.49852	5.35606	4.70316	7.39814	7.10122	6.36759	6.08113
ENSMGAG00000013219	ENSMGAG00000013219	ENSMGAG00000013219	0.6524	0.0356566	7.70205	7.54165	6.84389	7.47278	8.06523	8.02875	8.12414	8.03369
ENSMGAG00000005112	ENSMGAG00000005112	ENSMGAG00000005112	1.11731	0.0102209	6.96881	6.14924	5.82437	6.59678	7.11454	7.64169	7.4608	7.82971
ENSMGAG00000003121	ENSMGAG00000003121	ENSMGAG00000003121	0.911715	0.00790065	6.93696	6.31573	6.60463	6.76465	7.86611	7.13072	7.6635	7.49178
SLC25A42	ENSMGAG00000004473	ENSMGAG00000004473	0.812971	0.00424295	7.40111	6.98627	6.65841	7.14778	7.78735	7.86288	7.84846	7.97299
ENSMGAG00000016709	ENSMGAG00000016709	ENSMGAG00000016709	1.99614	0.0327629	4.92793	4.9091	5.10811	3.61688	6.47566	6.05305	4.56335	7.6475
FRMPD4	ENSMGAG00000014709	ENSMGAG00000014709	1.11676	0.00903495	5.94111	5.77746	6.78467	6.49759	7.16881	7.77221	7.41269	7.1073
ENSMGAG00000022901	ENSMGAG00000022901	ENSMGAG00000022901	1.05965	0.000130743	6.84841	6.4851	6.31765	6.39108	7.56257	7.75337	7.52556	7.33661
TRPM3	ENSMGAG00000005800	ENSMGAG00000005800	2.82261	0.00790065	3.71342	3.16368	3.25454	4.48377	4.31735	7.4207	5.03945	5.96125
ENSMGAG00000005531	ENSMGAG00000005531	ENSMGAG00000005531	4.60511	1.51231e-05	2	2.69612	2.75954	3.61688	6.93828	4.39351	5.83673	7.19496
SCAI	ENSMGAG00000008380	ENSMGAG00000008380	0.632793	0.00986973	7.67011	7.15898	7.21076	7.45778	8.00684	7.99707	8.07553	7.97299
ENSMGAG00000012420	ENSMGAG00000012420	ENSMGAG00000012420	1.31281	0.013126	6.71705	5.02354	5.56758	6.13231	7.15094	7.41272	6.96953	7.45674
ENSMGAG00000014674	ENSMGAG00000014674	ENSMGAG00000014674	0.964526	0.0163596	7.01022	6.14924	5.9803	6.52664	7.30428	7.69532	7.33222	7.25738
ENSMGAG00000021730	ENSMGAG00000021730	ENSMGAG00000021730	0.68563	0.0400576	7.32931	6.85331	6.52002	6.9899	7.84404	7.50571	7.4608	7.63971
TIMM10	ENSMGAG00000015788	ENSMGAG00000015788	-0.660189	0.0478568	7.41659	7.87463	7.98037	7.55965	7.29617	6.74214	7.29023	6.91418
ENSMGAG00000007571	ENSMGAG00000007571	ENSMGAG00000007571	1.16563	0.00316407	6.24846	6.44458	5.4807	6.66368	7.25496	7.58599	7.40287	7.3074
FRS2	ENSMGAG00000010586	ENSMGAG00000010586	0.892411	0.0443921	7.24511	6.24672	5.95903	6.71505	7.35977	7.5132	7.43212	7.65525
ENSMGAG00000013248	ENSMGAG00000013248	ENSMGAG00000013248	1.88712	0.0396815	4.41435	3.51623	5.32314	4.36014	5.79055	7.37213	5.13742	5.56035
ENSMGAG00000020714	ENSMGAG00000020714	ENSMGAG00000020714	0.923006	0.000426825	7.06035	6.54381	6.59087	6.72761	7.50044	7.70843	7.78185	7.58397
SLC10A7	ENSMGAG00000003821	ENSMGAG00000003821	0.845463	0.0475011	7.1831	6.29309	6.47577	6.92594	7.00941	7.55731	7.84846	7.80206
ENSMGAG00000012874	ENSMGAG00000012874	ENSMGAG00000012874	0.777398	0.00612024	6.99998	6.63665	6.63177	6.8126	7.58934	7.67545	7.19105	7.63188
ENSMGAG00000011497	ENSMGAG00000011497	ENSMGAG00000011497	-2.3814	0.0127058	7.21886	5.12957	4.98724	5.47325	3.35016	4.73822	3.84793	3.53081
ENSMGAG00000022493	ENSMGAG00000022493	ENSMGAG00000022493	2.8769	0.0107463	3.71342	3.16368	3.25454	3.90925	7.0291	6.31529	4.06266	3.88723
CREB1	ENSMGAG00000008360	ENSMGAG00000008360	1.02333	0.0213013	6.92618	5.961	5.64953	6.3752	7.22965	7.36387	7.12092	7.45674
SLC25A38	ENSMGAG00000011769	ENSMGAG00000011769	0.836882	0.0199909	6.66615	6.44458	6.17735	6.4529	7.64784	7.04035	7.31138	6.88811
FAM126B	ENSMGAG00000007746	ENSMGAG00000007746	1.12135	1.51231e-05	6.41186	6.17424	6.21372	6.51219	7.13286	7.5132	7.54354	7.46558
ENSMGAG00000015182	ENSMGAG00000015182	ENSMGAG00000015182	0.826705	0.0226195	7.13712	6.4029	6.41459	6.97944	7.26329	7.53542	7.71994	7.75236
ENSMGAG00000012664	ENSMGAG00000012664	ENSMGAG00000012664	1.03561	0.0114823	6.58626	6.1988	5.56758	6.29307	6.92783	7.57888	7.08454	7.12972
ENSMGAG00000022690	ENSMGAG00000022690	ENSMGAG00000022690	0.822615	0.000486962	6.85978	6.7407	6.65841	6.66368	7.54215	7.69532	7.51648	7.34621
NFATC2	ENSMGAG00000009346	ENSMGAG00000009346	1.64095	0.00291348	5.60513	4.64874	4.71009	5.13899	7.20389	6.60875	6.32664	5.98604
ENSMGAG00000020097	ENSMGAG00000020097	ENSMGAG00000020097	1.20443	0.00710171	5.94111	5.64069	5.67584	5.79306	6.40205	7.50571	6.94268	6.53194
ENSMGAG00000022734	ENSMGAG00000022734	ENSMGAG00000022734	2.95315	3.69504e-05	3.71342	3.16368	3.91526	3.61688	7.05814	5.24925	5.51088	5.91036
ENSMGAG00000019517	ENSMGAG00000019517	ENSMGAG00000019517	1.12939	0.0116877	5.70936	5.60437	6.10173	6.42232	6.77293	7.04035	6.72359	7.60812
PLAG1	ENSMGAG00000011002	ENSMGAG00000011002	0.63127	0.026301	7.36964	7.06856	6.8205	7.16636	7.67309	7.57172	7.69602	7.97918
ENSMGAG00000001276	ENSMGAG00000001276	ENSMGAG00000001276	0.854436	0.0148471	6.65314	6.24672	6.08219	6.65055	7.25496	7.44439	6.84456	7.40254
ENSMGAG00000011215	ENSMGAG00000011215	ENSMGAG00000011215	0.784208	0.00475362	6.88226	6.58167	6.43013	6.84755	7.34413	7.66204	7.37301	7.4389
RIMS1	ENSMGAG00000013836	ENSMGAG00000013836	1.10472	0.0228653	5.85283	5.36487	5.5392	5.69413	7.30428	6.53712	6.10238	6.42723
ENSMGAG00000004493	ENSMGAG00000004493	ENSMGAG00000004493	1.1698	0.0196982	5.49277	5.80972	6.17735	6.24145	6.13756	7.13072	7.35276	7.3933
ENSMGAG00000019668	ENSMGAG00000019668	ENSMGAG00000019668	2.3501	0.00638865	3.60949	4.03587	4.08195	4.22492	6.32448	6.9768	4.87875	4.67774
ENSMGAG00000002006	ENSMGAG00000002006	ENSMGAG00000002006	1.44367	8.27985e-06	5.75879	5.4492	5.35606	5.53172	6.78456	7.24303	6.70773	6.77888
GAN	ENSMGAG00000006826	ENSMGAG00000006826	1.41998	0.000994595	6.12197	5.22834	4.98724	5.47325	6.98944	7.02995	6.78534	6.59774
ENSMGAG00000019595	ENSMGAG00000019595	ENSMGAG00000019595	-0.704295	0.0218958	6.99998	7.15898	7.36427	7.53842	6.72544	6.58052	6.70773	6.35294
ENSMGAG00000013410	ENSMGAG00000013410	ENSMGAG00000013410	0.728901	0.0270413	6.99998	6.63665	6.28383	6.63729	7.22965	7.63485	7.31138	7.25738
NTS	ENSMGAG00000011142	ENSMGAG00000011142	2.0383	0.00763728	4.7921	4.64874	4.00101	4.22492	6.74938	6.71643	6.19631	4.48252
BMP4	ENSMGAG00000013812	ENSMGAG00000013812	-1.13264	0.00173076	7.04051	6.33802	7.05909	6.83599	5.61923	5.87858	5.61658	5.96125
INPP4B	ENSMGAG00000003288	ENSMGAG00000003288	0.938666	0.0297341	6.58626	5.48959	5.84771	6.13231	7.24657	7.02995	6.69169	6.86157
VIP	ENSMGAG00000012740	ENSMGAG00000012740	-1.76823	0.034483	6.58626	4.41711	6.41459	6.70237	4.31735	4.32711	4.15913	5.45776
ENSMGAG00000018008	ENSMGAG00000018008	ENSMGAG00000018008	1.21074	0.00356446	6.36475	5.56712	5.28945	6.15109	6.84136	7.15005	7.0722	7.18429
TNMD	ENSMGAG00000004293	ENSMGAG00000004293	-2.4278	0.0074732	6.94766	5.40765	4.5486	5.86305	2.91485	4.18437	3.95929	4.17282
ENSMGAG00000020696	ENSMGAG00000020696	ENSMGAG00000020696	1.12542	0.000172126	6.10295	5.80972	5.89327	6.11329	6.98944	7.30471	7.15641	6.75022
ENSMGAG00000021076	ENSMGAG00000021076	ENSMGAG00000021076	-0.818858	0.0179458	6.67904	7.01423	7.41201	7.17555	6.15559	6.38223	6.50241	6.17035
ENSMGAG00000018409	ENSMGAG00000018409	ENSMGAG00000018409	-0.848507	0.0391856	6.90439	6.24672	7.15574	6.97944	6.38687	5.87858	5.89392	5.98604
ENSMGAG00000000839	ENSMGAG00000000839	ENSMGAG00000000839	0.82186	0.00537243	6.62676	6.50493	6.23157	6.67669	7.14193	7.54276	7.39299	7.1408
ENSMGAG00000004006	ENSMGAG00000004006	ENSMGAG00000004006	0.837409	0.0103582	6.53044	6.7407	6.36693	6.05468	7.1599	7.49819	7.24699	7.03787
ENSMGAG00000021516	ENSMGAG00000021516	ENSMGAG00000021516	-0.713555	0.020847	7.02038	7.23221	7.56767	7.11947	6.5457	6.34915	6.64248	6.69115
PPARA	ENSMGAG00000013838	ENSMGAG00000013838	0.774979	0.0227692	6.92618	6.70685	6.41459	6.84755	7.08662	7.36387	7.8044	7.61608
LRRC58	ENSMGAG00000014285	ENSMGAG00000014285	0.752327	0.02537	6.81376	6.3816	6.39888	6.51219	6.9173	7.58599	7.32184	7.16271
ENSMGAG00000017737	ENSMGAG00000017737	ENSMGAG00000017737	1.324	0.0211815	5.96236	5.40765	4.49049	5.76896	6.13756	7.16913	6.90145	6.61374
ENSMGAG00000006868	ENSMGAG00000006868	ENSMGAG00000006868	0.846284	0.0226443	6.61339	6.27009	6.31765	5.7195	7.34413	6.9983	6.96953	6.95241
ENSMGAG00000021100	ENSMGAG00000021100	ENSMGAG00000021100	0.727704	0.0356566	7.07993	6.24672	6.41459	6.54094	7.33625	7.16913	7.38304	7.36523
ENSMGAG00000014250	ENSMGAG00000014250	ENSMGAG00000014250	2.22565	1.54191e-05	4.53274	4.33082	3.72677	4.54182	6.83018	6.36578	5.80727	5.93603
ENSMGAG00000002634	ENSMGAG00000002634	ENSMGAG00000002634	0.988388	0.0483254	6.5017	5.12957	6.10173	6.22382	6.48994	7.15005	7.02178	7.3172
ARSB	ENSMGAG00000018561	ENSMGAG00000018561	0.691288	0.0406535	6.51614	6.65452	6.30084	7.05115	7.17766	7.49062	7.1796	7.4299
AKAP14	ENSMGAG00000007709	ENSMGAG00000007709	-0.947085	0.00308658	7.21	7.00032	7.09853	6.88167	6.1734	5.70642	6.28449	6.35294
PLEKHM3	ENSMGAG00000008315	ENSMGAG00000008315	0.922926	0.0388558	6.66615	5.961	5.70168	5.92979	6.63836	7.21576	6.77015	7.26752
SCARA5	ENSMGAG00000014119	ENSMGAG00000014119	-0.959395	0.000148315	6.98966	6.92869	7.13692	7.1571	6.04387	6.15227	6.17339	6.19182
ENSMGAG00000010629	ENSMGAG00000010629	ENSMGAG00000010629	1.00012	0.0306166	6.65314	5.74447	5.56758	5.95137	6.53196	7.19729	7.09677	7.09596
AGO1	ENSMGAG00000003822	ENSMGAG00000003822	0.649993	0.0256684	6.88226	6.60023	6.53447	6.56913	7.27158	7.52805	7.05976	7.22651
ENSMGAG00000016688	ENSMGAG00000016688	ENSMGAG00000016688	1.16887	0.00510198	6.0243	5.961	5.1834	6.13231	6.78456	6.9983	7.35276	6.70615
ENSMGAG00000018469	ENSMGAG00000018469	ENSMGAG00000018469	-0.709452	0.0136035	7.12774	7.10801	7.36427	7.28158	6.61249	6.28063	6.80038	6.42723
ENSMGAG00000017195	ENSMGAG00000017195	ENSMGAG00000017195	0.949335	0.043241	5.78288	5.87215	5.59542	6.39108	6.51809	7.17858	6.32664	7.16271
ENSMGAG00000018632	ENSMGAG00000018632	ENSMGAG00000018632	0.79209	0.0274809	6.75408	6.35997	5.95903	6.40679	7.31234	6.95498	7.36292	6.96494
TUBB1	ENSMGAG00000008740	ENSMGAG00000008740	0.60627	0.0391856	6.99998	6.63665	6.63177	6.54094	7.51448	7.16913	7.27954	7.21607
SAMD8	ENSMGAG00000006065	ENSMGAG00000006065	0.673841	0.0464248	6.70449	6.29309	6.14004	6.63729	7.23813	7.31332	6.90145	6.95241
RAB11FIP4	ENSMGAG00000008176	ENSMGAG00000008176	0.984982	0.0125073	6.1956	6.22296	5.45053	5.79306	6.80755	7.2249	6.6257	6.79299
ENSMGAG00000017624	ENSMGAG00000017624	ENSMGAG00000017624	0.776237	0.00613589	6.74184	6.17424	6.41459	6.68959	7.18645	7.32187	7.30084	7.3074
ENSMGAG00000001844	ENSMGAG00000001844	ENSMGAG00000001844	-1.19254	0.0296876	6.76621	5.40765	6.53447	6.63729	4.84752	5.31925	5.51088	5.52696
ENSMGAG00000000846	ENSMGAG00000000846	ENSMGAG00000000846	1.84208	0.00698125	4.64214	3.79932	4.71009	4.15224	6.80755	5.90158	5.31542	5.49277
ND4	ENSMGAG00000017501	ENSMGAG00000017501	-2.41867	0.0107045	6.51614	5.80972	6.33426	3.50458	3.68411	3.53148	3.95929	4.17282
ENSMGAG00000019846	ENSMGAG00000019846	ENSMGAG00000019846	0.767296	0.0445115	6.79018	6.17424	6.04229	6.66368	6.81891	7.23399	7.31138	7.36523
ENSMGAG00000005553	ENSMGAG00000005553	ENSMGAG00000005553	-1.02231	0.0233565	6.71705	6.68961	6.97682	6.55511	6.35601	5.35301	5.80727	5.30853
ENSMGAG00000011187	ENSMGAG00000011187	ENSMGAG00000011187	0.653196	0.0311704	6.88226	6.35997	6.35069	6.77679	7.25496	7.32187	7.27954	7.12972
ENSMGAG00000018609	ENSMGAG00000018609	ENSMGAG00000018609	0.88713	0.0270244	6.28266	5.84127	5.59542	6.46796	6.73746	7.19729	6.77015	7.00187
ENSMGAG00000018452	ENSMGAG00000018452	ENSMGAG00000018452	1.02626	0.0155602	5.82989	5.7107	5.82437	6.05468	6.10081	7.17858	6.92907	6.93978
ENSMGAG00000018352	ENSMGAG00000018352	ENSMGAG00000018352	0.83673	0.0361798	6.8254	6.12381	5.80066	6.11329	6.92783	7.05068	7.12092	7.18429
ENSMGAG00000017607	ENSMGAG00000017607	ENSMGAG00000017607	0.650443	0.0264333	6.65314	6.33802	6.49067	6.82434	7.11454	7.4207	7.09677	7.22651
MAP2K6	ENSMGAG00000006657	ENSMGAG00000006657	1.21645	0.000890351	5.73429	5.32078	5.45053	6.16962	6.77293	6.69025	6.9959	6.98966
ENSMGAG00000018217	ENSMGAG00000018217	ENSMGAG00000018217	0.718047	0.0439808	6.71705	6.33802	6.06238	6.20598	6.86347	7.34722	6.91532	6.98966
ENSMGAG00000022521	ENSMGAG00000022521	ENSMGAG00000022521	0.949454	0.0443921	5.684	5.36487	5.64953	5.79306	6.25928	7.15005	6.24107	6.21297
SHANK2	ENSMGAG00000010103	ENSMGAG00000010103	1.41757	0.00457326	5.33878	4.41711	5.06893	5.28211	6.86347	6.09356	6.44617	5.96125
ENSMGAG00000017983	ENSMGAG00000017983	ENSMGAG00000017983	1.08814	0.0304539	6.26566	4.64874	5.93744	5.86305	6.74938	6.75483	7.04721	6.76462
ENSMGAG00000008393	ENSMGAG00000008393	ENSMGAG00000008393	2.47593	0.0113914	3.71342	3.3507	3.6224	3.3828	6.58614	5.56952	4.63219	3.88723
BACH2	ENSMGAG00000013626	ENSMGAG00000013626	0.655034	0.0102209	6.8254	6.79005	6.52002	6.58303	7.28802	7.33882	7.20241	7.4299
ENSMGAG00000001098	ENSMGAG00000001098	ENSMGAG00000001098	1.20576	0.0196821	5.23782	5.36487	5.21963	6.09402	5.90155	6.77987	6.80038	6.96494
ENSMGAG00000020876	ENSMGAG00000020876	ENSMGAG00000020876	1.02547	0.0311731	5.96236	5.93199	5.21963	5.69413	6.02438	7.09125	6.84456	6.62956
ENSMGAG00000001941	ENSMGAG00000001941	ENSMGAG00000001941	-2.38595	0.000218734	5.27226	5.4492	6.59087	6.09402	4.18316	3.27389	3.95929	4.08376
ENSMGAG00000014695	ENSMGAG00000014695	ENSMGAG00000014695	-1.59376	0.0141957	6.36475	4.96746	6.49067	6.16962	5.05386	4.88392	3.95929	4.55057
RAPGEFL1	ENSMGAG00000020356	ENSMGAG00000020356	-1.4657	0.00899061	5.75879	5.60437	6.80865	6.0346	4.84752	4.63221	5.13742	4.55057
ENSMGAG00000021006	ENSMGAG00000021006	ENSMGAG00000021006	0.660444	0.0304938	6.39633	6.85331	6.28383	6.55511	7.33625	7.12095	7.1796	7.01397
TRIQK	ENSMGAG00000011979	ENSMGAG00000011979	0.780581	0.012628	6.41186	6.01734	6.10173	6.07449	7.0291	7.07111	6.82998	6.66068
ENSMGAG00000020305	ENSMGAG00000020305	ENSMGAG00000020305	-1.14031	0.0307608	6.66615	5.84127	6.39888	6.58303	4.60665	5.4498	5.22916	5.85761
ENSMGAG00000021888	ENSMGAG00000021888	ENSMGAG00000021888	1.47522	0.001377	5.33878	4.78478	4.90064	5.17612	5.81344	6.81663	6.30572	6.61374
ENSMGAG00000018236	ENSMGAG00000018236	ENSMGAG00000018236	1.1953	0.00913585	5.91954	5.56712	5.21963	5.02148	6.13756	6.94394	6.65907	6.515
ENSMGAG00000013344	ENSMGAG00000013344	ENSMGAG00000013344	1.7372	0.0133339	4.58847	4.14103	4.71009	4.70316	4.60665	6.69025	6.21886	6.23382
ENSMGAG00000011730	ENSMGAG00000011730	ENSMGAG00000011730	1.2931	0.00159935	5.73429	5.02354	4.85531	5.642	6.62549	6.63643	6.36759	6.66068
ENSMGAG00000000753	ENSMGAG00000000753	ENSMGAG00000000753	1.03516	0.00167183	6.04437	5.90238	5.5392	5.74444	6.90669	6.53712	6.73928	6.97735
ENSMGAG00000018349	ENSMGAG00000018349	ENSMGAG00000018349	0.660007	0.0147452	6.70449	6.27009	6.41459	6.56913	7.17766	7.10122	7.0722	7.20555
ENSMGAG00000005749	ENSMGAG00000005749	ENSMGAG00000005749	1.54153	0.00959568	5.49277	4.71837	4.08195	5.10087	6.1734	6.47715	6.81526	5.74594
ENSMGAG00000019697	ENSMGAG00000019697	ENSMGAG00000019697	1.0684	0.00316407	5.85283	5.40765	5.41972	6.07449	6.58614	6.89894	6.80038	6.62956
ENSMGAG00000004696	ENSMGAG00000004696	ENSMGAG00000004696	1.79821	0.0491708	4.35131	4.33082	3.72677	3.50458	6.55931	5.28467	5.08926	4.17282
ENSMGAG00000010306	ENSMGAG00000010306	ENSMGAG00000010306	1.12102	0.0105801	6.04437	5.4492	5.14625	5.4431	6.20837	6.91032	6.70773	6.54867
MAP3K9	ENSMGAG00000011771	ENSMGAG00000011771	1.19655	0.00231542	6.00395	5.22834	5.35606	5.34867	6.66378	6.36578	6.80038	6.73568
RFESD	ENSMGAG00000008127	ENSMGAG00000008127	2.54023	0.000523224	3.49748	4.23905	3.50989	3.10326	6.46124	5.65321	5.03945	5.26868
ENSMGAG00000014189	ENSMGAG00000014189	ENSMGAG00000014189	3.10044	0.000384773	3.37605	2.94876	3.50989	2.7562	6.29225	5.96845	4.69789	4.55057
ENSMGAG00000022529	ENSMGAG00000022529	ENSMGAG00000022529	1.29197	0.0443921	5.46326	4.71837	4.15859	5.4431	5.64499	6.72934	5.86561	6.42723
ENSMGAG00000001040	ENSMGAG00000001040	ENSMGAG00000001040	0.814098	0.0219486	6.38063	5.90238	5.70168	6.16962	6.63836	7.05068	6.77015	6.8749
ENSMGAG00000021529	ENSMGAG00000021529	ENSMGAG00000021529	3.83235	3.33379e-05	2	3.3507	3.10764	2.94014	6.10081	4.39351	5.65017	6.27463
LRP8	ENSMGAG00000011284	ENSMGAG00000011284	1.48483	0.0123456	4.53274	5.02354	5.21963	4.29411	6.35601	6.05305	5.27293	6.61374
ENSMGAG00000022731	ENSMGAG00000022731	ENSMGAG00000022731	-0.974248	0.0494524	6.71705	6.01734	6.39888	6.09402	5.85817	5.5109	4.76073	5.34731
ENSMGAG00000021790	ENSMGAG00000021790	ENSMGAG00000021790	-0.84425	0.0226443	6.62676	6.01734	6.67154	6.61041	5.76729	5.59796	5.83673	5.65613
ENSMGAG00000009779	ENSMGAG00000009779	ENSMGAG00000009779	0.845383	0.0444865	6.08369	5.32078	5.5392	6.01424	6.84136	6.33232	6.36759	6.70615
MMP9	ENSMGAG00000008489	ENSMGAG00000008489	5.03135	6.34904e-06	2.54189	2.38964	2	2.54533	6.27586	5.48068	4.69789	4.79459
ENSMGAG00000022244	ENSMGAG00000022244	ENSMGAG00000022244	-1.46728	0.0216556	6.17754	5.40765	5.89327	6.4529	4.89121	4.25751	3.95929	5.34731
ENSMGAG00000011300	ENSMGAG00000011300	ENSMGAG00000011300	0.95344	0.0498233	5.60513	5.2753	5.06893	5.6683	6.22554	6.81663	5.77719	6.23382
WARS2	ENSMGAG00000014233	ENSMGAG00000014233	0.674189	0.042363	6.44243	6.14924	5.82437	6.32648	7.00941	6.7674	6.7548	6.84811
ENSMGAG00000013302	ENSMGAG00000013302	ENSMGAG00000013302	1.11501	0.028069	5.12926	5.07753	4.98724	5.21232	6.63836	6.19012	5.97566	5.42187
ENSMGAG00000004978	ENSMGAG00000004978	ENSMGAG00000004978	2.02078	0.000166196	4.28538	4.03587	4.49049	3.72106	6.22554	6.2451	5.54698	5.45776
TSTD2	ENSMGAG00000008802	ENSMGAG00000008802	0.845811	0.00438252	6.24846	6.07156	5.91553	6.01424	6.86347	6.66359	6.94268	7.01397
NR6A1	ENSMGAG00000019523	ENSMGAG00000019523	1.21933	0.0168005	5.78288	4.78478	4.60447	5.28211	6.37152	6.50745	6.38764	5.96125
HDX	ENSMGAG00000004732	ENSMGAG00000004732	0.757799	0.044925	5.87541	6.12381	5.70168	6.43769	6.53196	7.00893	6.81526	6.73568
ENSMGAG00000009757	ENSMGAG00000009757	ENSMGAG00000009757	0.647143	0.0469776	6.23106	6.46498	6.52002	6.70237	6.81891	7.00893	7.22487	7.35575
ENSMGAG00000019853	ENSMGAG00000019853	ENSMGAG00000019853	-1.01174	0.0263512	6.3487	5.48959	6.31765	6.49759	5.33272	5.17569	5.35668	5.26868
ENSMGAG00000019341	ENSMGAG00000019341	ENSMGAG00000019341	0.86331	0.0161197	6.04437	6.0447	5.51024	5.92979	6.51809	6.94394	6.84456	6.49787
ENSMGAG00000021622	ENSMGAG00000021622	ENSMGAG00000021622	-0.822587	0.00903495	6.79018	7.00032	6.57698	6.85901	5.92276	5.83145	6.17339	6.17035
ENSMGAG00000007278	ENSMGAG00000007278	ENSMGAG00000007278	4.42465	0.00361303	2.93489	2.69612	2.29981	2	5.90155	5.78273	5.51088	2.34474
ENSMGAG00000004265	ENSMGAG00000004265	ENSMGAG00000004265	-0.865047	0.00566075	6.5017	6.61855	6.64515	6.71505	5.59301	5.99007	5.86561	5.74594
ENSMGAG00000004157	ENSMGAG00000004157	ENSMGAG00000004157	1.54495	0.00441637	4.58847	4.41711	4.80851	4.59763	6.37152	5.70642	6.34726	5.26868
SMCO3	ENSMGAG00000011828	ENSMGAG00000011828	2.75093	0.0141957	3.0974	2.69612	3.50989	2.7562	6.24251	4.45699	3.95929	4.2567
ENSMGAG00000008080	ENSMGAG00000008080	ENSMGAG00000008080	-1.11957	0.0272677	5.78288	6.31573	6.2492	6.51219	4.84752	5.5109	4.63219	5.59299
GPATCH2L	ENSMGAG00000012794	ENSMGAG00000012794	0.99303	0.0495618	6.14073	4.9091	5.02866	5.4123	6.22554	6.46175	6.44617	6.42723
ENSMGAG00000018306	ENSMGAG00000018306	ENSMGAG00000018306	-0.763022	0.0379508	6.29945	6.7407	6.88958	6.46796	5.71961	5.78273	5.94893	6.10396
ENSMGAG00000020631	ENSMGAG00000020631	ENSMGAG00000020631	1.3862	0.0408575	4.92793	4.41711	4.15859	5.4431	5.05386	6.31529	6.32664	6.29461
ENSMGAG00000020810	ENSMGAG00000020810	ENSMGAG00000020810	0.966954	0.0297382	5.82989	5.2753	5.32314	5.81677	5.92276	6.58052	6.77015	6.59774
ENSMGAG00000013562	ENSMGAG00000013562	ENSMGAG00000013562	1.15755	0.00938542	5.46326	4.71837	4.76014	5.24764	6.40205	6.20868	5.97566	5.96125
ENSMGAG00000019396	ENSMGAG00000019396	ENSMGAG00000019396	1.11008	0.0143061	4.88406	5.1798	5.10811	4.93747	6.50409	5.92421	5.83673	5.74594
ENSMGAG00000010111	ENSMGAG00000010111	ENSMGAG00000010111	1.60034	0.0143061	3.60949	4.41711	4.36674	4.8015	6.22554	5.41825	6.00191	5.09726
ENSMGAG00000019704	ENSMGAG00000019704	ENSMGAG00000019704	0.771101	0.0211815	6.00395	5.74447	5.62273	6.09402	6.50409	6.67699	6.50241	6.75022
ENSMGAG00000020219	ENSMGAG00000020219	ENSMGAG00000020219	-1.13459	0.0208583	5.82989	5.56712	6.35069	6.09402	4.49779	4.97347	5.03945	5.26868
PLA1A	ENSMGAG00000014293	ENSMGAG00000014293	-3.60361	0.001377	5.49277	4.03587	5.93744	3.81822	2.73468	2.7732	2.36611	2.85581
ENSMGAG00000020207	ENSMGAG00000020207	ENSMGAG00000020207	-0.92409	0.0226315	6.21344	6.4029	6.46072	6.09402	5.74364	5.59796	5.03945	5.22769
LRMDA	ENSMGAG00000006023	ENSMGAG00000006023	0.816994	0.0434683	5.91954	5.56712	5.4807	5.56009	5.98459	6.7034	6.36759	6.49787
ENSMGAG00000019012	ENSMGAG00000019012	ENSMGAG00000019012	1.7974	0.0391856	4.06734	3.16368	4.00101	3.61688	6.15559	4.5178	4.63219	4.90269
ENSMGAG00000014763	ENSMGAG00000014763	ENSMGAG00000014763	1.08743	0.038124	5.49277	4.64874	4.49049	5.4123	5.92276	6.38223	6.07791	5.88423
ENSMGAG00000006493	ENSMGAG00000006493	ENSMGAG00000006493	-1.51679	0.0469776	6.12197	4.57559	5.45053	5.21232	3.68411	3.74998	4.24954	4.73735
ENSMGAG00000020706	ENSMGAG00000020706	ENSMGAG00000020706	1.02858	0.0436196	5.55004	4.84828	4.49049	5.31577	6.00462	6.26297	5.71507	6.17035
ZBTB20	ENSMGAG00000014320	ENSMGAG00000014320	1.55567	0.00291644	4.74382	4.49852	4.15859	4.48377	5.69516	6.01137	6.26294	5.30853
ENSMGAG00000017955	ENSMGAG00000017955	ENSMGAG00000017955	1.10318	0.0102293	5.43313	5.02354	4.76014	5.4431	5.88002	6.26297	6.26294	6.40901
ENSMGAG00000018459	ENSMGAG00000018459	ENSMGAG00000018459	-1.3562	0.0494842	5.91954	4.78478	5.93744	5.28211	4.70787	3.64486	4.69789	4.2567
ENSMGAG00000018288	ENSMGAG00000018288	ENSMGAG00000018288	0.756736	0.0475011	5.89764	5.36487	5.4807	5.84009	6.15559	6.5947	6.34726	6.39056
ENSMGAG00000003519	ENSMGAG00000003519	ENSMGAG00000003519	-1.78915	0.0376512	6.0243	4.14103	4.94459	5.13899	3.58115	3.84795	4.24954	3.23243
ENSMGAG00000018530	ENSMGAG00000018530	ENSMGAG00000018530	-1.52645	0.0281286	5.52169	5.07753	6.06238	5.21232	4.49779	3.40843	3.95929	4.67774
ENSMGAG00000002786	ENSMGAG00000002786	ENSMGAG00000002786	1.36659	0.0149516	4.92793	4.03587	4.42994	4.42328	5.61923	6.17132	5.5822	5.26868
SLC22A15	ENSMGAG00000014301	ENSMGAG00000014301	1.36192	0.0223106	4.92793	4.33082	3.91526	4.98009	5.26789	6.17132	5.92169	5.77468
CYP3A37	ENSMGAG00000003542	ENSMGAG00000003542	1.3736	0.0475011	4.58847	3.79932	4.5486	3.99487	5.90155	5.8073	5.08926	4.67774
ENSMGAG00000015306	ENSMGAG00000015306	ENSMGAG00000015306	0.934596	0.045762	5.43313	5.12957	4.80851	4.89355	6.20837	6.07345	5.77719	5.59299
ENSMGAG00000011800	ENSMGAG00000011800	ENSMGAG00000011800	1.35335	0.0170317	4.7921	4.33082	4.00101	4.65136	5.88002	5.8073	4.98784	5.80286
ENSMGAG00000014573	ENSMGAG00000014573	ENSMGAG00000014573	1.33397	0.0347051	4.41435	3.66471	4.30063	4.98009	6.04387	5.24925	5.3968	5.52696
ENSMGAG00000022689	ENSMGAG00000022689	ENSMGAG00000022689	1.109	0.0328831	5.09118	4.71837	4.30063	5.28211	5.5663	6.1134	5.74646	6.10396
ENSMGAG00000019531	ENSMGAG00000019531	ENSMGAG00000019531	0.923031	0.0322127	5.27226	5.40765	4.80851	5.58791	6.0631	5.92421	6.17339	6.39056
ENSMGAG00000011382	ENSMGAG00000011382	ENSMGAG00000011382	-2.14651	0.0247719	5.01186	3.79932	5.75202	4.98009	3.68411	2.55847	3.4506	3.65965
ENSMGAG00000018505	ENSMGAG00000018505	ENSMGAG00000018505	2.44731	0.00620589	3.60949	2.69612	3.50989	2.7562	5.67029	5.17569	4.63219	4.2567
ENSMGAG00000018336	ENSMGAG00000018336	ENSMGAG00000018336	0.683433	0.049607	5.65819	5.77746	5.41972	5.92979	6.38687	6.28063	6.36759	6.35294
ENSMGAG00000018670	ENSMGAG00000018670	ENSMGAG00000018670	1.17966	0.0391856	5.05207	4.49852	3.82409	5.10087	5.69516	5.90158	5.68299	5.74594
ENSMGAG00000017031	ENSMGAG00000017031	ENSMGAG00000017031	-2.78701	0.00763728	5.12926	4.49852	5.59542	4.84826	3.21913	2	2.65786	3.77793
ENSMGAG00000014212	ENSMGAG00000014212	ENSMGAG00000014212	4.52306	0.0090397	2	2.38964	2.75954	2	4.89121	2.55847	4.33462	5.68669
ENSMGAG00000020927	ENSMGAG00000020927	ENSMGAG00000020927	1.25171	0.0264719	5.01186	4.41711	3.82409	4.54182	5.51136	5.85521	5.43584	5.59299
ENSMGAG00000020225	ENSMGAG00000020225	ENSMGAG00000020225	1.26644	0.0289134	4.7921	4.84828	4.15859	4.15224	5.01489	5.90158	5.68299	5.77468
ENSMGAG00000014500	ENSMGAG00000014500	ENSMGAG00000014500	1.33517	0.0116877	4.69388	4.33082	4.36674	4.15224	5.4248	5.83145	5.77719	5.09726
ENSMGAG00000022508	ENSMGAG00000022508	ENSMGAG00000022508	1.48727	0.0402138	4.74382	3.3507	3.6224	4.65136	4.97483	5.54051	5.80727	5.59299
ENSMGAG00000009447	ENSMGAG00000009447	ENSMGAG00000009447	-1.35127	0.0434867	4.92793	5.07753	5.75202	4.98009	4.60665	3.84795	3.95929	3.77793
ENSMGAG00000020831	ENSMGAG00000020831	ENSMGAG00000020831	1.0054	0.0400626	5.16636	4.78478	4.42994	4.54182	5.69516	5.78273	5.68299	5.42187
SAXO1	ENSMGAG00000005655	ENSMGAG00000005655	-0.887323	0.0413063	5.73429	6.09792	5.72707	5.79306	4.89121	5.28467	4.76073	5.14206
ENSMGAG00000017709	ENSMGAG00000017709	ENSMGAG00000017709	0.917587	0.0403489	4.97051	4.96746	4.65825	5.17612	5.61923	5.56952	5.94893	5.96125
MOB3B	ENSMGAG00000008686	ENSMGAG00000008686	1.24619	0.0226854	4.28538	4.23905	4.23136	4.42328	5.01489	5.41825	5.13742	5.77468
SNORD39	ENSMGAG00000016652	ENSMGAG00000016652	-1.38057	0.045762	5.20253	5.48959	5.28945	4.42328	4.44012	4.02595	3.59555	3.77793
ENSMGAG00000021468	ENSMGAG00000021468	ENSMGAG00000021468	1.38207	0.041101	3.71342	4.23905	3.50989	4.0757	5.01489	5.48068	4.82095	4.61555
ENSMGAG00000014599	ENSMGAG00000014599	ENSMGAG00000014599	-1.90497	0.0331642	4.35131	4.03587	5.25496	4.48377	3.35016	3.40843	2.65786	3.38932
ENSMGAG00000004707	ENSMGAG00000004707	ENSMGAG00000004707	1.11095	0.0297153	4.2163	4.49852	4.36674	4.29411	5.20001	5.48068	5.35668	5.09726
ENSMGAG00000020239	ENSMGAG00000020239	ENSMGAG00000020239	2.06817	0.045911	3.24344	2.69612	3.38786	2.7562	3.95511	5.21294	4.56335	3.65965
ENSMGAG00000021590	ENSMGAG00000021590	ENSMGAG00000021590	1.19842	0.0498223	4.28538	3.79932	4.08195	3.81822	5.30067	4.78844	5.03945	4.79459
ENSMGAG00000013389	ENSMGAG00000013389	ENSMGAG00000013389	2.56413	0.00924524	2.29624	2.69612	3.38786	2.7562	4.70787	4.68619	3.95929	4.55057
ENSMGAG00000022636	ENSMGAG00000022636	ENSMGAG00000022636	1.63305	0.0434867	3.37605	3.66471	2.75954	3.90925	4.60665	4.5178	4.49106	5.14206
ENSMGAG00000008625	ENSMGAG00000008625	ENSMGAG00000008625	-1.53459	0.046245	4.47476	4.33082	4.30063	4.84826	3.68411	3.27389	3.28945	3.23243
