# Supplementary material for: Transcriptomic insights into early responses of the uterovaginal junction and vagina to avian influenza virus infection in turkey breeder hens
Source: Front Physiol. 2026 Jan 8;16:1704399. doi: 10.3389/fphys.2025.1704399 (PMC12823942; doi:10.3389/fphys.2025.1704399)
Supplement: Supplementary file 2 [file Table1.xlsx]

## Sheet: K-means clustering_all samples
Supplementary table S1. Heatmap data from K-means clustering of the 2,000 most variable genes across all samples.
Variability_Rank	User_ID	ensembl_ID	symbol	UVJ_Presym_1	UVJ_Presym_2	UVJ_Presym_3	UVJ_Presym_4	UVJ_Sym_1	UVJ_Sym_2	UVJ_Sym_3	UVJ_Sym_4	VAG_Presym_1	VAG_Presym_2	VAG_Presym_3	VAG_Presym_4	VAG_Sym_1	VAG_Sym_2	VAG_Sym_3	VAG_Sym_4	cluster
1	ENSMGAG00000000385	ENSMGAG00000000385	ENSMGAG00000000385	2.05315	3.55719	-1.37548	1.84571	-1.37548	-1.37548	-1.37548	-1.37548	0.631145	0.227366	-0.851451	0.657987	-0.343158	0.401421	-0.746458	-0.555484	2
2	ENSMGAG00000000634	ENSMGAG00000000634	ENSMGAG00000000634	-0.328276	0.00421915	1.11754	-0.604027	-2.97508	-2.76051	-2.76073	-3.51867	2.32263	0.535985	2.75978	1.83296	1.59886	0.852625	0.933858	0.988824	2
3	ENSMGAG00000000647	ENSMGAG00000000647	ENSMGAG00000000647	1.18995	1.46609	-0.898538	0.596216	-0.566488	0.11949	-1.56066	-2.09095	0.276844	-0.40621	-0.206463	0.0798819	1.33955	0.288558	0.29559	0.0771446	2
4	ENSMGAG00000000651	ENSMGAG00000000651	ENSMGAG00000000651	-0.611531	0.859077	0.372963	-0.100814	-1.1456	-1.14456	-1.67544	-1.49023	-0.333699	0.44635	0.993282	0.445165	2.37343	0.17554	0.549001	0.28707	2
5	ENSMGAG00000000682	ENSMGAG00000000682	ENSMGAG00000000682	0.782616	2.60687	-1.98283	-0.727263	-0.164481	3.40508	0.240425	-0.860812	-1.4656	0.658513	-1.98283	-0.909033	-1.10606	3.10863	-0.440408	-1.16282	1
6	ENSMGAG00000000691	ENSMGAG00000000691	ENSMGAG00000000691	0.621369	2.99871	-1.61414	0.530068	-0.735615	3.84864	-0.658027	-1.5466	-1.4202	0.654485	-1.20515	-0.831899	-0.796548	3.12744	-1.70033	-1.27221	1
7	ENSMGAG00000000709	ENSMGAG00000000709	ENSMGAG00000000709	0.977507	2.08379	-0.170772	1.14112	-1.82383	0.423543	-1.49475	-1.77521	-0.0734451	-0.345207	0.840132	0.415834	-0.26911	0.623844	-0.0779609	-0.475488	2
8	ENSMGAG00000000713	ENSMGAG00000000713	ENSMGAG00000000713	0.71411	0.13092	0.458144	-0.0529354	-1.66262	-0.632268	-0.648826	-2.21946	0.653021	0.044246	0.986734	0.809113	2.03042	-0.0195229	-0.265263	-0.32581	2
9	ENSMGAG00000000721	ENSMGAG00000000721	ENSMGAG00000000721	1.06977	0.51015	1.48744	-0.0549916	1.90022	1.1848	1.06933	2.96814	-1.70281	-1.76251	-0.0269383	-1.98854	-1.68097	-0.209814	-2.50433	-0.258941	1
10	ENSMGAG00000000739	ENSMGAG00000000739	ENSMGAG00000000739	3.1025	-0.0561652	-0.19517	2.14481	0.12153	0.4992	0.890229	1.46579	-0.18956	-1.1858	-1.11913	-1.31961	-0.0366999	-0.775121	-1.49914	-1.84766	1
11	ENSMGAG00000000770	ENSMGAG00000000770	ENSMGAG00000000770	1.40648	0.776693	-0.210966	1.00435	-3.14327	-1.10991	-0.450136	-3.25544	1.2167	0.0903993	0.832968	1.04105	1.131	-0.247337	0.389267	0.528154	2
12	ENSMGAG00000000771	ENSMGAG00000000771	ENSMGAG00000000771	1.0059	1.7386	0.173359	0.341132	-2.18535	-0.779052	-1.11302	-3.05144	0.995129	-0.0744786	0.561605	0.693696	1.5042	0.258461	-0.167476	0.0987349	2
13	ENSMGAG00000000786	ENSMGAG00000000786	ENSMGAG00000000786	1.25985	1.19458	0.168788	1.03518	-2.06318	-0.0589429	-0.522884	-2.12246	0.526819	0.254089	1.31792	-0.341649	0.486605	0.403474	-2.02923	0.491054	2
14	ENSMGAG00000000794	ENSMGAG00000000794	ENSMGAG00000000794	-0.797402	0.265388	1.87062	-0.391316	-0.208902	-1.42383	-2.37371	-0.675897	-0.146381	0.38305	1.75042	0.359056	1.09512	-0.21328	0.571107	-0.0640466	2
15	ENSMGAG00000000800	ENSMGAG00000000800	ENSMGAG00000000800	0.871976	2.4533	0.301375	0.015661	-0.945176	-0.700403	-0.732961	-1.60793	0.0501776	0.126941	0.251175	0.707598	1.12428	-0.695269	-0.207628	-1.01312	2
16	ENSMGAG00000000801	ENSMGAG00000000801	ENSMGAG00000000801	-1.16307	0.453149	0.536436	-1.36102	-0.581805	-1.35201	-1.39658	-1.69029	0.63629	1.25097	1.49751	0.486308	0.878857	0.516208	0.550987	0.738068	2
17	ENSMGAG00000000806	ENSMGAG00000000806	ENSMGAG00000000806	2.33448	3.79644	-1.18858	1.83708	-2.77663	-2.28602	-1.61791	-3.12126	1.33458	0.220855	-0.0480068	0.843458	-0.00444502	1.33331	-0.922507	0.265162	2
18	ENSMGAG00000000809	ENSMGAG00000000809	ENSMGAG00000000809	0.657656	0.547911	1.09869	-0.0358962	-2.03335	-2.29248	-1.31708	-2.63401	1.02378	0.446964	1.47123	0.992984	1.7861	-0.503276	0.309782	0.481003	2
19	ENSMGAG00000000835	ENSMGAG00000000835	ENSMGAG00000000835	-0.807145	1.25051	0.158876	-0.530117	-3.69663	-2.39814	-3.47408	-3.69663	1.61054	1.45865	0.735302	2.05928	1.22314	2.31057	1.61818	2.17769	2
20	ENSMGAG00000000857	ENSMGAG00000000857	ENSMGAG00000000857	0.633765	1.66225	0.334907	0.269294	-2.7494	-2.58929	-2.59873	-2.33224	0.980751	0.960605	1.1256	1.12383	0.37728	0.731635	1.11208	0.957671	2
21	ENSMGAG00000000862	ENSMGAG00000000862	ENSMGAG00000000862	1.19389	0.328567	0.321906	0.421277	-1.60461	-1.50137	-1.43321	-1.6803	1.63617	0.375986	1.06008	1.09156	0.393254	-1.3404	0.531658	0.205535	2
22	ENSMGAG00000000865	ENSMGAG00000000865	ENSMGAG00000000865	-1.22864	0.0283556	1.3481	-0.928548	-2.12358	-2.37983	-2.15728	-2.37983	1.56927	1.31322	1.08919	1.07233	0.440425	1.26087	1.6472	1.42876	2
23	ENSMGAG00000000873	ENSMGAG00000000873	ENSMGAG00000000873	-0.102898	2.68554	-0.673499	-0.0327351	-1.60326	-1.46659	0.920695	-1.81227	0.31793	-0.511837	-0.483582	0.123133	1.08482	0.121117	0.530114	0.903325	2
24	ENSMGAG00000000912	ENSMGAG00000000912	ENSMGAG00000000912	-0.115743	-0.533814	0.959057	0.754849	-0.401231	-1.20269	-1.23392	-3.17333	0.246493	0.23335	0.836555	0.980107	2.5954	-0.202571	0.947327	-0.689847	2
25	ENSMGAG00000000941	ENSMGAG00000000941	ENSMGAG00000000941	0.601102	0.409666	-0.112386	1.22449	2.1274	-0.11123	-0.529361	2.80176	-0.65816	-1.48776	-0.577716	-0.629761	-0.825922	-0.631664	-0.84797	-0.752492	1
26	ENSMGAG00000000945	ENSMGAG00000000945	ENSMGAG00000000945	3.68466	4.9861	-1.09283	2.87086	-6.21929	-1.62196	-1.74807	-3.83503	1.66156	0.690981	-0.0530948	1.52106	-0.929765	1.52417	-1.17912	-0.260236	2
27	ENSMGAG00000000949	ENSMGAG00000000949	ENSMGAG00000000949	-1.04084	-0.116227	-0.722565	-0.745685	0.563174	-1.3418	-2.28431	0.194183	0.605361	-0.176581	0.029944	0.596347	1.1876	0.970479	1.06475	1.21616	2
28	ENSMGAG00000000985	ENSMGAG00000000985	ENSMGAG00000000985	-0.873307	0.0237403	0.5944	-0.284738	0.430381	-1.68605	-1.88246	-1.38245	0.493643	0.598225	1.01016	0.378237	2.05939	-0.249264	0.617678	0.152417	2
29	ENSMGAG00000000994	ENSMGAG00000000994	ENSMGAG00000000994	0.371365	2.40674	-0.522729	0.132597	0.424296	-1.65782	-1.80481	-1.72249	1.50427	-0.424506	0.277658	0.288168	0.159805	0.348913	-0.0252436	0.24378	2
30	ENSMGAG00000000995	ENSMGAG00000000995	ENSMGAG00000000995	-0.437505	0.286491	0.994886	-0.3637	-1.64999	-1.67391	-1.36792	-1.42518	0.775655	0.628945	1.10139	1.07635	-0.0212925	0.297296	0.787033	0.991458	2
31	ENSMGAG00000001022	ENSMGAG00000001022	ENSMGAG00000001022	0.335317	-0.520511	0.406282	0.581113	-0.537431	-2.61009	0.506515	-1.30419	1.00075	-0.153262	0.521705	0.889406	0.465195	-0.76597	1.18315	0.0020255	2
32	ENSMGAG00000001031	ENSMGAG00000001031	ENSMGAG00000001031	3.05306	3.0986	-0.0603163	0.0120438	-0.725301	1.22989	1.99472	-0.108556	-0.271554	-1.01819	-0.761939	-0.587569	-1.44831	-1.043	-1.75728	-1.6063	1
33	ENSMGAG00000001066	ENSMGAG00000001066	ENSMGAG00000001066	0.279383	-0.0547478	0.643166	0.443747	-0.484836	-0.971181	-1.50756	-2.27374	0.228251	0.363582	1.29285	0.81274	2.48008	-0.227394	0.327635	-1.35198	2
34	ENSMGAG00000001087	ENSMGAG00000001087	ENSMGAG00000001087	-1.63865	-0.769773	-0.82611	0.138641	1.86304	-1.11044	-1.70618	3.1591	-0.0991862	-0.835662	-0.715235	0.356868	-0.132136	0.837612	0.46165	1.01647	1
35	ENSMGAG00000001091	ENSMGAG00000001091	ENSMGAG00000001091	-0.341074	0.0638299	0.186489	-0.281211	-0.91563	-1.04193	-1.64887	-3.0882	0.58787	0.983151	1.09436	0.726935	2.00946	0.902847	1.02277	-0.260805	2
36	ENSMGAG00000001098	ENSMGAG00000001098	ENSMGAG00000001098	-0.107763	-1.72498	-1.24207	0.632595	2.61079	1.50466	2.54066	2.36827	-1.62656	-1.51012	-1.64171	-0.751111	-0.967957	-0.108556	-0.0696423	0.0934854	1
37	ENSMGAG00000001100	ENSMGAG00000001100	ENSMGAG00000001100	-0.634262	0.608689	0.931235	-0.773852	-1.741	-1.185	-0.83658	-3.03952	0.686889	1.01653	1.60741	1.14488	0.500643	-0.115745	1.10733	0.722346	2
38	ENSMGAG00000001114	ENSMGAG00000001114	ENSMGAG00000001114	2.71741	1.06298	-0.0816899	0.977175	-0.665306	1.51842	0.389072	0.318498	-0.235887	-1.12154	-0.911782	-0.450141	-1.45301	0.36787	-1.60734	-0.824731	1
39	ENSMGAG00000001115	ENSMGAG00000001115	ENSMGAG00000001115	-0.740423	0.331631	-0.220565	-0.614268	-0.661055	-2.34418	-1.41923	-2.24015	1.15224	0.805802	1.04604	1.02415	0.696942	0.753128	1.47382	0.956107	2
40	ENSMGAG00000001122	ENSMGAG00000001122	ENSMGAG00000001122	0.67022	0.62655	0.506253	0.324224	-0.82975	-1.47984	-1.38682	-1.43041	0.846597	-0.316398	0.532844	0.91125	1.89045	-0.0737397	-0.596864	-0.194568	2
41	ENSMGAG00000001128	ENSMGAG00000001128	ENSMGAG00000001128	3.06211	3.85398	-0.962582	2.61777	-3.19016	-1.98611	-1.7827	-2.89	0.85791	-0.0397317	-0.159616	1.0695	-0.252084	0.920674	-1.0209	-0.0980497	2
42	ENSMGAG00000001145	ENSMGAG00000001145	ENSMGAG00000001145	0.341099	-0.211086	-0.557161	0.480848	-0.827546	2.80868	1.61854	0.0681192	-0.276647	-0.755659	0.0118089	-0.514812	0.354571	-0.23549	-1.33401	-0.971249	1
43	ENSMGAG00000001156	ENSMGAG00000001156	ENSMGAG00000001156	0.930618	-1.58595	1.38994	-1.52537	1.71697	-1.72857	0.480202	-1.50465	1.61572	-1.43409	1.28473	-0.877456	1.64262	-0.914739	1.80553	-1.29552	2
44	ENSMGAG00000001157	ENSMGAG00000001157	ENSMGAG00000001157	-0.655619	-1.01306	1.51621	-0.625025	1.31599	-0.380084	0.291632	-1.33185	0.147822	-1.39634	1.7649	0.328138	1.52969	-0.527867	0.102636	-1.06717	2
45	ENSMGAG00000001171	ENSMGAG00000001171	ENSMGAG00000001171	-0.136078	-0.125293	-0.74584	-1.22651	-2.12303	0.797538	0.804421	-1.53763	1.64547	-0.0421992	0.542761	0.257554	-0.63269	1.12533	-0.156552	1.55275	2
46	ENSMGAG00000001182	ENSMGAG00000001182	ENSMGAG00000001182	-0.760009	0.543761	1.29668	-0.602098	-1.50257	-0.054385	-2.6841	-2.30133	0.482025	0.779863	1.52516	0.939961	0.627703	0.209494	0.463841	1.036	2
47	ENSMGAG00000001210	ENSMGAG00000001210	ENSMGAG00000001210	1.17505	-0.192714	0.0459859	2.54105	2.4897	0.587997	-1.77734	3.89868	-0.95872	-1.60925	-1.05432	-0.481267	-2.01075	-0.83384	-1.65097	-0.169294	1
48	ENSMGAG00000001214	ENSMGAG00000001214	ENSMGAG00000001214	2.18473	-0.184498	0.455044	1.38361	-2.58644	1.42584	-1.43919	0.115166	-0.0737836	-1.61182	1.15755	-0.0821578	-0.495605	0.116205	-0.481036	0.116395	2
49	ENSMGAG00000001256	ENSMGAG00000001256	ENSMGAG00000001256	-1.21263	-0.154093	-1.32892	-0.954469	0.82945	2.2307	0.410942	0.747222	-0.162163	-0.286374	-1.09665	-0.40018	-0.526305	1.46515	0.253726	0.184584	1
50	ENSMGAG00000001274	ENSMGAG00000001274	ENSMGAG00000001274	1.41718	2.44275	-3.05247	2.01042	-2.1743	1.42513	2.68792	0.228277	0.557188	-1.92168	-2.65185	0.0683099	-1.1303	1.67587	-0.973868	-0.608587	1
51	ENSMGAG00000001300	ENSMGAG00000001300	ENSMGAG00000001300	1.15585	2.25407	-1.23517	0.869059	-1.10625	-0.43133	-0.446529	-1.4797	0.505182	-0.690996	-0.694576	0.43548	0.431795	0.725566	-0.396543	0.104082	2
52	ENSMGAG00000001314	ENSMGAG00000001314	ENSMGAG00000001314	0.762575	-0.173673	-0.559479	0.274973	-2.58186	0.788603	0.534588	-1.81132	0.837963	-1.67636	0.207371	0.780146	-0.394694	1.08414	0.436916	1.49011	2
53	ENSMGAG00000001333	ENSMGAG00000001333	ENSMGAG00000001333	1.55623	-0.517637	-0.49958	1.6783	2.27714	-0.133272	-0.949861	2.66588	-1.70762	-0.995146	-0.491524	-0.491053	-0.603689	-0.777575	-0.617566	-0.393025	1
54	ENSMGAG00000001337	ENSMGAG00000001337	ENSMGAG00000001337	-1.36341	-1.08631	-0.704742	-0.249529	1.92124	-0.278956	-0.98517	1.90754	-0.105912	-0.822589	-1.02362	0.032974	0.354933	0.660565	1.06999	0.673009	1
55	ENSMGAG00000001404	ENSMGAG00000001404	ENSMGAG00000001404	1.13247	1.94618	-1.18268	0.713994	-1.86272	-0.365857	-0.0136915	-1.56596	-0.329864	-0.0783372	0.452733	0.268246	0.148781	0.593076	-0.794075	0.937711	2
56	ENSMGAG00000001442	ENSMGAG00000001442	ENSMGAG00000001442	-1.64412	1.08072	0.816232	-1.41503	-3.79401	-2.01616	-2.24213	-2.60174	1.9014	1.8631	1.51976	1.48007	0.473001	1.51233	1.44277	1.6238	2
57	ENSMGAG00000001464	ENSMGAG00000001464	ENSMGAG00000001464	1.86028	-0.233358	0.511217	1.64989	1.39626	-0.651237	-1.6076	1.72591	-0.199596	-1.47373	0.44126	-0.179701	-0.625627	-0.83582	-1.42393	-0.354211	1
58	ENSMGAG00000001506	ENSMGAG00000001506	ENSMGAG00000001506	-0.299002	-0.299002	-0.299002	-0.299002	-0.299002	-0.299002	-0.299002	-0.299002	-0.299002	-0.299002	-0.299002	-0.299002	4.48504	-0.299002	-0.299002	-0.299002	2
59	ENSMGAG00000001531	ENSMGAG00000001531	ENSMGAG00000001531	-0.184411	0.33665	0.733979	0.496346	-1.55738	-1.43498	-2.55654	-2.98908	1.13113	0.58183	1.10842	1.16512	2.52907	-0.283144	0.282634	0.640351	2
60	ENSMGAG00000001631	ENSMGAG00000001631	ENSMGAG00000001631	1.27776	2.74143	-0.929734	1.24672	-1.7539	0.499496	0.0753249	-0.863641	0.39692	-0.990427	0.14032	0.227032	-0.471082	0.248865	-1.59028	-0.254812	2
61	ENSMGAG00000001633	ENSMGAG00000001633	ENSMGAG00000001633	0.889372	1.03909	-0.226194	0.792088	1.34378	0.688812	-0.125058	2.20665	0.283261	-1.34016	-1.33626	-0.168004	-2.27602	-0.252076	-1.10387	-0.415414	1
62	ENSMGAG00000001647	ENSMGAG00000001647	ENSMGAG00000001647	1.13134	1.17859	1.02328	0.511243	-2.73153	-1.0267	-1.71644	-3.64173	1.31041	-0.262759	2.10895	1.30646	0.492024	-0.0318119	-0.0489131	0.397588	2
63	ENSMGAG00000001700	ENSMGAG00000001700	ENSMGAG00000001700	-0.52367	0.297931	-0.825727	-0.450896	1.24049	0.249134	2.74406	0.193256	-0.929491	-0.5493	-0.925481	-0.683106	1.52105	-0.478342	0.331257	-1.21116	1
64	ENSMGAG00000001733	ENSMGAG00000001733	ENSMGAG00000001733	0.781489	1.62616	1.10656	-0.154468	-1.76337	-2.41345	-1.99839	-1.38604	0.725454	-0.550947	1.73173	0.952713	0.645682	-0.0572705	0.116966	0.637191	2
65	ENSMGAG00000001735	ENSMGAG00000001735	ENSMGAG00000001735	-0.269039	0.563532	1.0217	0.589017	-1.235	-1.35306	-1.10812	-2.56709	0.631132	-0.157518	1.02047	0.875829	1.97808	0.435858	-0.0151223	-0.410666	2
66	ENSMGAG00000001740	ENSMGAG00000001740	ENSMGAG00000001740	-1.29448	-3.36496	0.240965	-0.0253294	0.647041	2.6436	4.16624	3.0779	-0.678797	-2.85707	-0.177851	-0.644144	0.0861811	-0.620855	-0.205206	-0.993236	1
67	ENSMGAG00000001765	ENSMGAG00000001765	ENSMGAG00000001765	0.183972	0.41374	0.583329	0.107114	-1.16145	-1.80856	-1.68169	-2.79202	0.59739	0.511061	1.34053	0.839236	2.41871	0.138282	0.199835	0.110529	2
68	ENSMGAG00000001768	ENSMGAG00000001768	ENSMGAG00000001768	-0.000887756	0.325924	0.320144	-1.05802	-1.19842	-1.94405	-2.09104	-1.19157	1.44182	0.735439	0.429196	0.985024	1.55324	0.235788	0.887703	0.569719	2
69	ENSMGAG00000001784	ENSMGAG00000001784	ENSMGAG00000001784	-1.11057	-1.57692	-0.172329	-0.124451	-0.199978	-0.181261	-1.06334	-2.92925	0.297513	0.778023	0.0846898	0.643777	3.12549	1.17851	1.21001	0.0400885	2
70	ENSMGAG00000001789	ENSMGAG00000001789	ENSMGAG00000001789	1.9676	2.10768	-0.345151	1.01634	-4.32869	-0.574923	-1.33606	-2.54489	1.18962	-1.34685	0.367242	0.882559	0.35138	1.51001	-0.101648	1.18578	2
71	ENSMGAG00000001791	ENSMGAG00000001791	ENSMGAG00000001791	1.45187	0.0922968	-0.28278	1.48605	-1.67903	-1.56573	-0.612692	-1.63041	0.74055	0.322881	0.605165	0.996363	1.75588	-1.20246	-0.263491	-0.214462	2
72	ENSMGAG00000001793	ENSMGAG00000001793	ENSMGAG00000001793	-0.419136	2.81674	1.49666	-0.254002	-7.37258	-4.9597	-8.3332	-4.6801	2.85578	3.44191	2.01099	3.01032	1.26931	3.2338	3.79854	2.08468	2
73	ENSMGAG00000001803	ENSMGAG00000001803	ENSMGAG00000001803	1.35344	1.80529	-0.655637	0.809022	0.469378	-0.397997	1.20179	1.24004	-0.91756	-1.9214	-0.0798266	-0.215758	-0.18703	-0.343155	-1.71883	-0.441759	1
74	ENSMGAG00000001815	ENSMGAG00000001815	ENSMGAG00000001815	0.715949	0.277635	1.20736	0.497608	-2.29081	-2.52788	-1.90636	-2.52208	1.21529	0.692911	1.78369	1.53134	1.00221	-0.633294	0.382939	0.57348	2
75	ENSMGAG00000001817	ENSMGAG00000001817	ENSMGAG00000001817	0.36535	1.06049	-1.26368	0.18086	0.454326	1.02487	0.742764	0.377407	-1.04915	0.772051	-1.49757	-0.255096	-1.84252	1.40079	0.0120331	-0.482942	1
76	ENSMGAG00000001852	ENSMGAG00000001852	ENSMGAG00000001852	-0.787563	-1.09277	1.83934	-1.18124	-0.267327	0.455144	0.227084	-1.31479	-0.593935	0.270318	1.49242	0.167939	1.85647	-0.123178	-0.339485	-0.608431	2
77	ENSMGAG00000001863	ENSMGAG00000001863	ENSMGAG00000001863	-0.228296	-0.21768	1.07556	0.500059	-0.563917	-1.43566	-1.32714	-3.3924	0.210987	0.66037	1.22608	0.473978	2.43614	0.47173	0.423393	-0.313207	2
78	ENSMGAG00000001873	ENSMGAG00000001873	ENSMGAG00000001873	-0.491121	1.30038	-0.105688	-0.491121	-0.491121	-0.491121	-0.0758109	-0.491121	-0.491121	-0.491121	-0.205441	-0.203068	3.67352	0.0362044	-0.491121	-0.491121	2
79	ENSMGAG00000001884	ENSMGAG00000001884	ENSMGAG00000001884	-0.340926	-0.0333172	-0.339807	-0.725241	-0.725241	-0.725241	-0.725241	-0.725241	-0.725241	-0.0633796	0.00329307	-0.725241	7.6987	-0.725241	-0.725241	-0.397398	2
80	ENSMGAG00000001885	ENSMGAG00000001885	ENSMGAG00000001885	-0.746094	-0.31466	-0.868708	-0.314389	-0.298263	3.44853	3.22209	0.833231	-1.10214	-1.30349	-0.956002	-0.624165	-0.853514	0.77736	-0.172244	-0.727544	1
81	ENSMGAG00000001933	ENSMGAG00000001933	ENSMGAG00000001933	0.0461907	1.21933	-0.502612	-0.430252	-1.50572	2.55638	-0.00348232	-1.31788	-1.05671	-0.895743	0.0877837	-0.131699	1.01466	1.88081	-0.566254	-0.394798	1
82	ENSMGAG00000001940	ENSMGAG00000001940	ENSMGAG00000001940	1.30193	-0.816114	-0.567745	1.84091	1.66236	1.10824	0.17437	4.09544	-1.15737	-2.08548	-1.23727	-0.535065	-2.20678	-0.351319	-1.75958	0.533468	1
83	ENSMGAG00000001941	ENSMGAG00000001941	ENSMGAG00000001941	0.936438	2.00542	1.06532	1.10386	-2.40799	-1.74453	-1.67059	-2.40799	0.792521	0.958534	2.10919	1.63373	-0.288629	-1.19153	-0.507811	-0.385935	2
84	ENSMGAG00000001942	ENSMGAG00000001942	ENSMGAG00000001942	-1.59155	1.51698	1.65682	-1.12907	-1.20939	-2.40148	-4.21423	-4.72955	1.14777	2.52508	2.1696	0.936619	1.97901	1.40624	1.44515	0.491994	2
85	ENSMGAG00000001959	ENSMGAG00000001959	ENSMGAG00000001959	3.71313	-0.0505336	-1.38311	-0.416707	-1.29973	3.70526	0.549733	-0.893	-0.423769	-0.408108	-0.865045	-0.516251	-1.77758	1.52828	-0.540559	-0.922007	1
86	ENSMGAG00000001976	ENSMGAG00000001976	ENSMGAG00000001976	-1.56112	-0.628744	-1.68929	-1.09685	0.601733	0.810445	0.747472	0.78792	0.155238	-0.695853	-1.06136	0.026956	0.978944	1.06096	0.926224	0.637331	1
87	ENSMGAG00000001978	ENSMGAG00000001978	ENSMGAG00000001978	5.04166	1.39763	-2.97418	4.31249	3.80845	2.42434	0.762737	3.97878	-3.33092	-2.91591	-6.60447	-0.667952	-3.13897	0.927468	-1.72062	-1.30056	1
88	ENSMGAG00000001979	ENSMGAG00000001979	ENSMGAG00000001979	0.106797	0.350057	0.466771	0.355581	-1.24899	-1.18702	-2.35737	-1.63278	0.374733	0.51003	1.09677	0.480818	1.70839	0.506413	0.0535192	0.41628	2
89	ENSMGAG00000001982	ENSMGAG00000001982	ENSMGAG00000001982	1.57282	3.56269	-0.159758	0.712887	-1.77095	-0.522578	-2.0884	-1.67558	-0.0925644	-0.080551	-0.299711	0.0849889	-0.0903084	1.96677	-0.360709	-0.759037	2
90	ENSMGAG00000002006	ENSMGAG00000002006	ENSMGAG00000002006	-1.04067	-0.665092	-1.13177	-1.12917	1.5218	1.75732	1.13723	0.913815	-0.611075	-0.929153	-1.00889	-0.814687	0.409617	0.850727	0.335055	0.404943	1
91	ENSMGAG00000002086	ENSMGAG00000002086	ENSMGAG00000002086	2.06281	2.25807	1.20604	0.756797	-3.57761	-1.51187	-2.29877	-3.91465	1.39952	0.118607	2.0096	0.748439	0.580534	-0.177707	-0.19876	0.538942	2
92	ENSMGAG00000002098	ENSMGAG00000002098	ENSMGAG00000002098	2.53615	3.10056	-0.675696	1.02756	-1.2781	-1.16173	-0.311226	-0.881778	0.959267	-1.08477	-0.674376	0.000672074	-0.776386	-0.00149955	-0.756176	-0.0224706	2
93	ENSMGAG00000002151	ENSMGAG00000002151	ENSMGAG00000002151	0.721352	0.404919	0.137902	0.14749	-1.55715	-0.936528	-1.0289	-2.44027	0.820317	-0.0976643	0.853707	0.594	1.91283	0.386826	0.0168094	0.0643552	2
94	ENSMGAG00000002183	ENSMGAG00000002183	ENSMGAG00000002183	2.61283	-1.11154	1.29372	-0.799452	4.82773	2.1095	-1.46969	3.17271	-2.05502	-2.05502	-1.76933	-1.52696	-1.55103	0.743439	-1.70649	-0.715414	1
95	ENSMGAG00000002197	ENSMGAG00000002197	ENSMGAG00000002197	0.976851	-0.514268	-0.847985	0.841884	0.805668	2.34306	0.762637	1.52877	-1.08252	-1.14021	-0.921845	-1.18879	-0.670564	0.415791	-0.777301	-0.531171	1
96	ENSMGAG00000002222	ENSMGAG00000002222	ENSMGAG00000002222	1.95544	0.208032	-2.14505	1.75765	-1.18163	1.58368	2.06756	0.0579251	-0.678335	-0.303752	-1.22337	-0.375977	-0.794862	0.0765561	-0.384712	-0.61916	1
97	ENSMGAG00000002275	ENSMGAG00000002275	ENSMGAG00000002275	-0.220262	0.78144	0.770272	-0.60309	-2.86023	-2.19731	-0.571373	-1.71032	1.29004	0.487097	1.26009	1.0737	0.457876	0.189915	0.926283	0.925872	2
98	ENSMGAG00000002314	ENSMGAG00000002314	ENSMGAG00000002314	1.25485	1.95442	0.124811	0.927221	-0.00822312	1.02569	-0.115457	-0.0756893	-0.493649	-1.51372	-0.392015	-0.0172042	-0.378492	0.389707	-1.59213	-1.09014	1
99	ENSMGAG00000002339	ENSMGAG00000002339	ENSMGAG00000002339	1.82557	2.40354	-0.211562	1.38675	-1.30415	-1.66758	-0.431107	-0.64653	0.0871375	-0.63201	0.456003	0.207644	-0.634904	0.0231239	-0.520928	-0.340999	2
100	ENSMGAG00000002340	ENSMGAG00000002340	ENSMGAG00000002340	0.947584	0.132399	-1.0091	0.962519	2.27258	-1.61776	0.42582	1.82341	-0.638921	0.402471	-0.34588	-1.31944	0.503323	-1.22898	-0.622599	-0.687426	1
101	ENSMGAG00000002348	ENSMGAG00000002348	ENSMGAG00000002348	-1.18847	-0.312078	-0.21242	-1.31058	-2.33965	-1.43213	-2.33965	-2.03479	1.86697	-0.172055	1.52598	1.95043	0.752271	1.3512	1.45146	2.4435	2
102	ENSMGAG00000002363	ENSMGAG00000002363	ENSMGAG00000002363	-0.34413	-0.295127	0.803871	-0.37391	-0.554942	-0.930324	-1.86531	-2.68691	0.524825	-0.0856104	1.15485	0.907231	2.90888	0.579366	0.571873	-0.31463	2
103	ENSMGAG00000002374	ENSMGAG00000002374	ENSMGAG00000002374	0.718069	-0.46482	-0.883358	2.30056	0.654055	1.70194	3.69281	2.54234	-1.41717	-2.0645	-1.63835	-0.779945	-1.69394	-0.643367	-0.947534	-1.0768	1
104	ENSMGAG00000002378	ENSMGAG00000002378	ENSMGAG00000002378	1.36303	0.685865	-0.204105	1.26727	-0.674492	2.37825	1.80381	1.13268	-1.72145	-1.20614	-0.619844	-0.534982	-1.08276	0.00850845	-1.54437	-1.05126	1
105	ENSMGAG00000002398	ENSMGAG00000002398	ENSMGAG00000002398	0.705351	-1.06422	-0.17698	0.289107	-2.46419	0.555956	-1.72783	-0.78922	1.48644	-2.56148	0.523363	1.71689	0.538973	1.09866	0.125942	1.74324	2
106	ENSMGAG00000002421	ENSMGAG00000002421	ENSMGAG00000002421	1.02063	0.550902	0.990817	0.707457	-3.55545	-2.59633	-1.8971	-3.14334	1.93804	0.348846	1.85104	2.09843	0.735194	-0.631133	0.298944	1.28305	2
107	ENSMGAG00000002422	ENSMGAG00000002422	ENSMGAG00000002422	0.242293	-1.287	0.0434491	2.10492	-1.50516	-0.680443	4.76811	1.79784	-0.422908	-1.31707	0.448597	-0.510117	-0.678249	-1.4516	-0.913327	-0.639326	1
108	ENSMGAG00000002439	ENSMGAG00000002439	ENSMGAG00000002439	0.490862	1.4942	-1.00821	0.411478	-1.05377	1.01197	1.90325	0.219919	0.257202	-1.60734	-1.17205	0.241155	-0.260917	-0.831934	-0.415518	0.319704	1
109	ENSMGAG00000002443	ENSMGAG00000002443	ENSMGAG00000002443	-1.98601	3.11175	-2.37033	1.82699	-2.11408	-0.0234608	-0.954605	0.200459	-2.08865	3.31207	-1.64179	1.80091	-1.86634	1.98125	-0.368212	1.18005	2
110	ENSMGAG00000002450	ENSMGAG00000002450	ENSMGAG00000002450	0.0958143	0.755764	1.13399	-0.387954	-1.77057	-1.60907	-2.3847	-3.0966	1.06441	0.862381	2.10414	0.768341	1.70364	-0.10341	0.54213	0.32169	2
111	ENSMGAG00000002483	ENSMGAG00000002483	ENSMGAG00000002483	1.58658	3.42397	-0.557971	1.55152	-1.13529	-0.84807	-1.61807	-0.938505	0.227932	-0.713424	-0.577489	0.526304	-0.539348	0.716149	-0.962184	-0.14212	2
112	ENSMGAG00000002485	ENSMGAG00000002485	ENSMGAG00000002485	-0.963601	0.751923	-0.960001	-0.614221	-0.943288	2.18887	-1.31867	-1.4551	-0.0405858	-0.409963	0.271673	0.440346	1.16535	1.25571	0.302186	0.32938	2
113	ENSMGAG00000002545	ENSMGAG00000002545	ENSMGAG00000002545	-0.197433	1.21418	0.573513	-0.242537	-0.95747	-2.34519	-2.90547	-3.21878	1.32624	1.10306	1.15999	1.29174	1.98356	-0.0887944	1.33873	-0.0353386	2
114	ENSMGAG00000002551	ENSMGAG00000002551	ENSMGAG00000002551	3.9321	0.95303	-1.98023	2.69296	-1.41883	1.93593	-0.507335	-0.708693	0.657591	-1.10011	-1.06402	0.364355	-1.74438	0.900654	-1.41353	-1.49951	1
115	ENSMGAG00000002611	ENSMGAG00000002611	ENSMGAG00000002611	1.2248	0.910869	0.567648	1.03209	-2.9865	-1.28929	-0.343826	-2.19015	0.468547	0.0235009	0.698539	0.581451	0.563135	-0.230089	0.116303	0.85298	2
116	ENSMGAG00000002657	ENSMGAG00000002657	ENSMGAG00000002657	1.05639	0.694987	0.34746	0.437811	-2.02295	-1.11451	-0.758551	-1.9162	0.52898	-0.0664648	1.39428	0.770264	1.21884	-0.224682	-0.285638	-0.0600245	2
117	ENSMGAG00000002681	ENSMGAG00000002681	ENSMGAG00000002681	-0.183856	0.51807	-0.30959	-0.136141	-0.412921	0.580702	-3.88293	0.485034	0.37259	0.473459	0.148886	0.568839	-0.239063	0.851926	0.466549	0.698441	2
118	ENSMGAG00000002730	ENSMGAG00000002730	ENSMGAG00000002730	0.186753	2.30379	-0.53367	-0.175164	-2.18673	-1.77951	-1.44243	-1.03856	1.14147	1.99435	1.13587	0.94971	-1.27024	0.885539	0.249724	-0.420914	2
119	ENSMGAG00000002758	ENSMGAG00000002758	ENSMGAG00000002758	1.47662	0.251927	-0.162555	1.30419	-0.0453548	1.14962	1.98488	2.17631	-0.60003	-1.5647	-0.657447	-0.493075	-1.95935	-0.77065	-1.84952	-0.240842	1
120	ENSMGAG00000002771	ENSMGAG00000002771	ENSMGAG00000002771	-1.41188	0.434199	-1.10689	0.363761	0.173001	3.57145	4.72059	3.68814	-1.79619	-1.79619	-1.27216	-1.79619	-1.79619	0.753182	-0.932428	-1.79619	1
121	ENSMGAG00000002785	ENSMGAG00000002785	ENSMGAG00000002785	1.95278	2.43941	-1.39165	2.63193	-1.39165	1.55595	1.19422	-1.08679	-0.87442	-1.39165	-1.10597	0.0771619	-0.887661	0.385257	-1.04312	-1.06381	1
122	ENSMGAG00000002786	ENSMGAG00000002786	ENSMGAG00000002786	-0.68124	-0.757938	-0.677367	-1.62868	0.626094	1.95661	0.313343	1.59084	-0.221495	-1.11257	-0.712392	-0.70177	0.463814	0.997724	0.42896	0.116069	1
123	ENSMGAG00000002788	ENSMGAG00000002788	ENSMGAG00000002788	0.994249	2.30621	-0.799657	0.758116	-1.95347	-1.04595	-0.952923	-1.64861	1.10493	-0.495945	-0.00980945	0.296542	0.684975	-0.00182211	0.233153	0.530009	2
124	ENSMGAG00000002789	ENSMGAG00000002789	ENSMGAG00000002789	1.34305	0.68739	-0.253231	1.3356	1.21395	1.71181	-0.0576594	1.37132	-0.824442	-0.77761	-0.0754458	-0.511812	-1.50369	-0.0668387	-2.03193	-1.56046	1
125	ENSMGAG00000002810	ENSMGAG00000002810	ENSMGAG00000002810	2.83876	2.38414	-1.20849	-0.817601	-1.74582	1.67429	-1.27529	-1.73897	1.04726	-0.437158	-1.40057	-1.08239	0.682793	1.3771	0.958327	-1.2564	2
126	ENSMGAG00000002822	ENSMGAG00000002822	ENSMGAG00000002822	-1.08698	-1.26635	-0.296723	-0.0557968	-0.384863	-0.162352	-1.54899	-2.11909	1.13432	-0.456558	0.727168	0.665838	2.51561	1.16478	1.24849	-0.0785082	2
127	ENSMGAG00000002835	ENSMGAG00000002835	ENSMGAG00000002835	1.50357	2.06823	-0.209641	1.1188	-1.81594	-0.869936	0.0424743	-2.4166	-0.207278	0.383004	0.257227	0.883559	-0.317448	0.0764368	0.267639	-0.764102	2
128	ENSMGAG00000002837	ENSMGAG00000002837	ENSMGAG00000002837	-1.48911	-1.36003	1.65623	-1.76784	1.71188	0.355822	0.675618	-0.566126	-0.111284	-0.911231	1.31479	-1.05207	2.99924	-0.464082	0.0518913	-1.0437	2
129	ENSMGAG00000002848	ENSMGAG00000002848	ENSMGAG00000002848	-1.26322	-1.12908	1.87342	-1.39558	0.404486	0.542492	1.88729	-0.858699	-0.608844	-0.436465	1.78904	-0.730051	1.77288	-0.764955	-0.209352	-0.873366	2
130	ENSMGAG00000002851	ENSMGAG00000002851	ENSMGAG00000002851	1.11522	1.24784	0.880733	1.11629	-3.06729	-2.57527	-1.24764	-1.67068	1.02312	-0.377637	1.49849	1.27473	0.156034	-0.390983	0.132762	0.884279	2
131	ENSMGAG00000002865	ENSMGAG00000002865	ENSMGAG00000002865	1.95164	2.79364	-1.32868	1.6012	-1.39156	-1.4914	-1.46188	-1.28539	1.68891	-0.900392	0.0383225	0.99854	-0.361983	-0.172539	-0.673279	-0.00514148	2
132	ENSMGAG00000002870	ENSMGAG00000002870	ENSMGAG00000002870	0.558097	0.722892	0.83618	0.270155	-1.46003	-1.11449	-1.41664	-2.42041	0.734541	0.321612	1.35263	0.480712	1.6197	-0.183429	-0.366062	0.0645376	2
133	ENSMGAG00000002880	ENSMGAG00000002880	ENSMGAG00000002880	-0.859565	-0.639843	0.972066	-1.03719	-1.32368	-0.889928	-0.796905	-1.79745	0.926247	0.0583595	0.796297	0.518073	2.59968	0.696498	0.552736	0.224607	2
134	ENSMGAG00000002881	ENSMGAG00000002881	ENSMGAG00000002881	-1.16557	0.884447	0.797854	-0.403603	-1.1311	-3.33909	-2.90408	-1.7798	1.12396	1.49991	1.38436	1.23519	1.07181	0.535514	1.12948	1.06074	2
135	ENSMGAG00000002929	ENSMGAG00000002929	ENSMGAG00000002929	-0.134002	1.44378	0.324783	0.279232	-1.79513	-1.1825	-1.58365	-1.6891	1.24517	0.122046	0.97767	1.27226	0.0325298	-0.560098	0.393297	0.853713	2
136	ENSMGAG00000002967	ENSMGAG00000002967	ENSMGAG00000002967	-0.061274	2.06355	-1.89454	0.569731	1.22385	1.86836	-0.872851	-1.00038	-1.00532	-0.274467	-1.65761	-0.0382575	0.0559794	2.07243	-0.523363	-0.525845	1
137	ENSMGAG00000002968	ENSMGAG00000002968	ENSMGAG00000002968	-1.22042	-1.11324	2.30733	-1.60358	0.395645	0.0121323	0.536985	-1.08627	-0.0266955	0.130328	1.51396	-0.493456	1.95947	-0.892779	0.279144	-0.698567	2
138	ENSMGAG00000003010	ENSMGAG00000003010	ENSMGAG00000003010	1.15528	0.728326	-0.141848	0.536406	-0.125993	2.90648	1.37109	0.360791	-0.599831	-0.440878	0.461771	-1.5161	-1.0339	0.661391	-2.90234	-1.42066	1
139	ENSMGAG00000003015	ENSMGAG00000003015	ENSMGAG00000003015	-1.28035	-0.856806	-1.48889	-1.13594	0.696973	0.917188	0.610078	1.38061	-0.117388	-0.780095	-1.01042	0.00813958	0.016263	1.21972	1.00043	0.820485	1
140	ENSMGAG00000003042	ENSMGAG00000003042	ENSMGAG00000003042	1.49897	-0.330465	0.533144	1.1045	0.847064	0.826164	1.2714	1.40955	-1.14957	-1.89678	-1.25998	-0.724009	-0.981528	-0.328177	-0.555223	-0.26506	1
141	ENSMGAG00000003059	ENSMGAG00000003059	ENSMGAG00000003059	-0.562841	-0.183716	-0.177579	-0.0797186	-3.11449	0.469542	0.426703	0.0936004	0.744545	0.107055	0.238781	1.08087	-0.36858	-0.681459	0.683888	1.3234	2
142	ENSMGAG00000003091	ENSMGAG00000003091	ENSMGAG00000003091	0.250614	-0.0166874	-0.820016	-1.21998	-1.16734	1.26564	-1.02022	-2.366	0.0639805	-0.712708	0.150258	-0.48031	2.18127	1.86835	1.1549	0.868238	2
143	ENSMGAG00000003095	ENSMGAG00000003095	ENSMGAG00000003095	0.0312961	-0.593186	0.805608	0.453469	-1.59704	-0.563429	-0.463516	-1.46039	0.465987	-0.339188	2.05469	0.796919	1.40205	-0.434108	-1.07188	0.512727	2
144	ENSMGAG00000003112	ENSMGAG00000003112	ENSMGAG00000003112	-1.38126	-0.79116	-1.26286	-1.55915	-1.10579	3.45569	4.13691	-0.244419	0.465681	-0.749914	-0.494517	-1.0049	-1.17882	0.200465	1.28102	0.233025	1
145	ENSMGAG00000003113	ENSMGAG00000003113	ENSMGAG00000003113	-0.948836	1.01065	1.32949	-0.425978	-1.527	-1.57574	-0.609358	-1.08495	0.50003	1.05465	1.67393	0.805199	0.387472	-0.83886	-0.120201	0.369519	2
146	ENSMGAG00000003120	ENSMGAG00000003120	ENSMGAG00000003120	-0.965739	1.05057	0.724359	-0.588998	-1.01239	-0.889989	-2.16363	-1.10847	0.580927	0.657723	1.13819	0.732041	0.571497	0.579559	0.1691	0.525252	2
147	ENSMGAG00000003144	ENSMGAG00000003144	ENSMGAG00000003144	1.09361	-0.567809	-0.904941	1.31795	1.75166	-0.495042	0.0532488	1.07258	-0.0532368	-0.371315	-2.39705	-0.407186	0.375442	-0.0718499	-0.299898	-0.0961674	1
148	ENSMGAG00000003153	ENSMGAG00000003153	ENSMGAG00000003153	-1.09349	-0.90065	1.96137	-1.81503	1.27835	1.04194	0.786028	-0.974564	-0.162648	-1.13081	1.74546	-1.02686	0.737013	-0.563779	0.252405	-0.134728	2
149	ENSMGAG00000003161	ENSMGAG00000003161	ENSMGAG00000003161	2.23307	2.97044	-0.321119	1.70743	-3.46786	-2.062	-1.04302	-2.45457	1.53739	-0.889599	0.590285	1.49239	-0.097287	-0.193367	-0.609183	0.607001	2
150	ENSMGAG00000003226	ENSMGAG00000003226	ENSMGAG00000003226	0.56244	0.151868	-0.240332	-0.226443	-0.953271	-1.88877	-1.20388	-1.76422	0.702991	0.491165	0.437629	0.534588	2.72341	-0.0791382	-0.00931314	0.761275	2
151	ENSMGAG00000003249	ENSMGAG00000003249	ENSMGAG00000003249	0.42039	1.086	-1.38636	-0.377277	-1.40912	1.81846	3.46325	1.97474	-0.188705	-1.41131	-1.22567	-0.660684	-1.13415	0.197001	-0.370393	-0.796174	1
152	ENSMGAG00000003300	ENSMGAG00000003300	ENSMGAG00000003300	0.288733	1.39235	1.30864	-0.35157	-3.36451	-2.73827	-2.92832	-2.81677	1.80275	1.8494	1.72492	1.1821	0.98881	-0.175053	1.13002	0.706769	2
153	ENSMGAG00000003302	ENSMGAG00000003302	ENSMGAG00000003302	1.26727	2.29326	0.342369	0.894253	-3.09522	-1.90928	-2.61487	-2.91379	1.04362	0.589166	1.29665	1.32049	0.151019	0.178686	0.415283	0.741091	2
154	ENSMGAG00000003304	ENSMGAG00000003304	ENSMGAG00000003304	0.512041	0.273376	0.913062	0.730832	-1.96191	-1.52815	-1.21266	-2.13081	1.1226	-0.579866	1.84192	1.10132	0.384574	-0.857633	0.374093	1.01722	2
155	ENSMGAG00000003319	ENSMGAG00000003319	ENSMGAG00000003319	-0.198166	0.24574	-0.633436	-0.47565	-1.08329	-0.751258	-1.2152	-2.1809	0.977733	0.23208	0.77151	0.944457	2.14983	0.394899	0.765289	0.05636	2
156	ENSMGAG00000003332	ENSMGAG00000003332	ENSMGAG00000003332	-0.322015	0.818266	-0.717983	-0.380232	3.58015	0.444689	0.483208	0.0490539	-1.5106	0.460052	-1.49218	-1.42592	-1.29118	1.72831	0.621286	-1.04492	1
157	ENSMGAG00000003342	ENSMGAG00000003342	ENSMGAG00000003342	1.84692	0.0555996	0.771483	1.96783	1.3186	-0.337285	-1.45349	2.16644	-1.45349	-0.548	-0.929459	0.229045	-1.1796	0.124552	-1.45349	-1.12565	1
158	ENSMGAG00000003360	ENSMGAG00000003360	ENSMGAG00000003360	0.981088	1.52957	-0.609917	1.30682	-0.96783	-2.01465	-0.809739	-0.220655	-0.254744	1.14343	-0.351788	0.840293	-1.06122	-0.188485	0.263433	0.414402	2
159	ENSMGAG00000003367	ENSMGAG00000003367	ENSMGAG00000003367	-1.14148	0.131661	2.10687	-1.32195	-1.42516	1.52837	-2.42168	-3.05915	-0.16224	-0.35881	2.58265	0.294727	2.4968	0.273494	-0.390599	0.866501	2
160	ENSMGAG00000003400	ENSMGAG00000003400	ENSMGAG00000003400	2.35965	3.04186	-0.703666	1.29476	-2.71918	-1.31252	-1.20573	-2.84507	1.37792	-0.425017	-0.146072	0.816139	-0.36407	0.728981	-0.158237	0.260252	2
161	ENSMGAG00000003404	ENSMGAG00000003404	ENSMGAG00000003404	-1.62118	0.868305	1.14834	-1.19154	-1.62118	-1.25164	-1.62118	-1.62118	1.10252	1.14885	1.72895	0.874729	0.101158	-0.0431346	1.07152	0.92666	2
162	ENSMGAG00000003416	ENSMGAG00000003416	ENSMGAG00000003416	-0.706078	-1.09957	1.92966	-1.28278	0.458976	0.601948	0.620838	-0.29759	-0.59689	-0.585522	1.94709	-0.463419	1.01306	-0.465003	-0.371263	-0.703446	2
163	ENSMGAG00000003486	ENSMGAG00000003486	ENSMGAG00000003486	0.920941	2.67359	-0.408668	0.901637	-1.62668	-0.811614	-1.4627	-2.118	0.828369	-0.155895	0.924071	0.594726	0.463402	-0.0724314	-0.77	0.119253	2
164	ENSMGAG00000003494	ENSMGAG00000003494	ENSMGAG00000003494	1.14563	0.877949	-1.48275	0.227885	-1.08604	2.9436	-0.883196	-0.251818	0.0781288	-1.70874	-0.651473	-0.44441	0.269318	1.32858	-0.472415	0.109747	1
165	ENSMGAG00000003511	ENSMGAG00000003511	ENSMGAG00000003511	-1.30515	0.918559	0.899172	-0.81601	-1.46137	-2.5128	-2.42993	-3.34406	1.01571	1.05663	0.910243	1.56709	0.793355	1.33612	1.75276	1.61968	2
166	ENSMGAG00000003519	ENSMGAG00000003519	ENSMGAG00000003519	2.70642	2.25963	-0.305673	2.11268	-1.95873	-1.55151	-1.99243	-2.21497	1.73412	-0.144011	0.662879	0.874816	-0.688117	-0.438069	-0.0283522	-1.02868	2
167	ENSMGAG00000003538	ENSMGAG00000003538	ENSMGAG00000003538	2.05459	0.647557	0.0871531	2.2323	0.335984	-0.378654	-0.470611	0.532088	-1.07102	-0.979445	0.031284	0.0102579	-0.688097	-0.0712355	-1.59938	-0.672774	1
168	ENSMGAG00000003563	ENSMGAG00000003563	ENSMGAG00000003563	1.11093	-1.48844	-0.858584	-0.485735	-0.0413447	0.812891	3.08746	0.410455	0.344715	-0.326692	-0.932607	-0.964916	1.356	-0.799667	0.240549	-1.46502	1
169	ENSMGAG00000003571	ENSMGAG00000003571	ENSMGAG00000003571	-1.3734	-1.04659	1.79914	-1.90861	0.625223	0.47841	0.388175	-0.478904	-0.419454	-0.539013	1.10655	-0.67322	1.87471	-0.0201094	0.291734	-0.104649	2
170	ENSMGAG00000003575	ENSMGAG00000003575	ENSMGAG00000003575	-0.209833	-0.27311	0.324354	-0.289492	-1.72439	-0.33594	-1.10183	-2.06902	1.58551	0.259332	1.28343	1.45052	0.354765	-0.403248	0.0784945	1.07045	2
171	ENSMGAG00000003599	ENSMGAG00000003599	ENSMGAG00000003599	2.0449	3.73828	-1.05449	1.4774	-1.74379	1.25739	-1.15847	-1.74379	0.665469	-0.447892	-0.836182	0.289677	-0.571062	0.750155	-1.74379	-0.923794	2
172	ENSMGAG00000003604	ENSMGAG00000003604	ENSMGAG00000003604	2.2454	3.1062	-1.44794	1.3539	-2.53155	-0.142804	-2.0504	-1.66579	0.920795	-0.215385	-0.482785	0.721468	-0.302526	0.951524	-0.785687	0.325579	2
173	ENSMGAG00000003632	ENSMGAG00000003632	ENSMGAG00000003632	0.642034	-0.0210261	3.52679	2.40137	3.90396	1.89652	-0.0570774	3.78255	-4.48612	-4.10592	-1.06245	-0.131617	-2.7944	1.99304	-4.13876	-1.3489	1
174	ENSMGAG00000003680	ENSMGAG00000003680	ENSMGAG00000003680	2.69737	4.1045	-0.218991	1.65104	-3.54832	-1.95951	-1.74515	-4.03025	1.83287	0.536213	0.713027	1.05251	-0.253061	0.168749	-0.631838	-0.369155	2
175	ENSMGAG00000003694	ENSMGAG00000003694	ENSMGAG00000003694	-0.305407	0.397061	0.187688	-1.20322	-1.80479	-0.411708	-2.38456	-3.29186	1.25883	0.682146	0.981133	0.614999	1.75311	1.09087	1.33893	1.09679	2
176	ENSMGAG00000003699	ENSMGAG00000003699	ENSMGAG00000003699	-0.706522	-0.319471	-0.706522	-0.706522	-0.706522	2.12753	-0.291212	-0.706522	0.0131474	0.19897	-0.706522	-0.706522	1.18794	1.54161	1.19366	-0.706522	1
177	ENSMGAG00000003717	ENSMGAG00000003717	ENSMGAG00000003717	-1.27044	0.242639	1.12784	-1.86807	-1.45257	-1.6327	-3.26911	-2.22155	1.33521	1.02117	1.119	1.33631	0.786148	1.70768	1.49043	1.548	2
178	ENSMGAG00000003729	ENSMGAG00000003729	ENSMGAG00000003729	-1.52072	-0.280025	0.769974	-1.24724	0.299183	-1.5765	-1.38002	-1.73569	0.645668	0.538015	1.44672	1.28155	0.128856	0.401445	1.24231	0.986483	2
179	ENSMGAG00000003778	ENSMGAG00000003778	ENSMGAG00000003778	-0.28149	-0.674984	0.168146	-1.61846	-1.36221	0.352178	-0.115252	-1.3136	0.0396457	-0.322556	1.42182	0.877449	2.04916	1.46923	-1.61846	0.92938	2
180	ENSMGAG00000003792	ENSMGAG00000003792	ENSMGAG00000003792	1.71313	1.71561	0.630612	0.806735	-3.43449	-0.985393	-0.657299	-2.44182	0.994279	0.112908	1.15646	0.942677	-0.211563	-0.778645	0.0633735	0.373423	2
181	ENSMGAG00000003866	ENSMGAG00000003866	ENSMGAG00000003866	1.60766	2.07583	-0.18464	0.132208	-1.95339	-0.930918	-0.384228	-0.459766	0.256075	0.0901935	0.736705	0.641335	-0.940602	-0.440558	-0.327592	0.0816852	2
182	ENSMGAG00000003882	ENSMGAG00000003882	ENSMGAG00000003882	0.649091	0.465405	-0.732485	-0.937442	-3.53803	0.298	0.467291	-1.06152	0.768775	-0.273446	0.382116	0.7355	0.403618	1.02014	0.052699	1.30029	2
183	ENSMGAG00000003891	ENSMGAG00000003891	ENSMGAG00000003891	-0.72129	-0.370034	0.381982	-0.400258	-0.251582	-1.55401	-2.30927	-1.97953	0.939667	0.387667	0.552607	0.373672	2.74421	0.478966	0.682454	1.04473	2
184	ENSMGAG00000003899	ENSMGAG00000003899	ENSMGAG00000003899	1.87435	2.50928	-0.0975678	2.29998	2.21012	-0.92326	-1.2416	2.93789	-1.496	-1.09916	-2.09723	-1.19341	-0.688571	-0.141577	-1.48536	-1.36785	1
185	ENSMGAG00000003905	ENSMGAG00000003905	ENSMGAG00000003905	1.01535	0.91323	0.953053	0.354384	-1.50474	-2.41556	-1.38368	-1.57763	1.02771	-0.224193	1.90844	0.442086	0.391241	-1.14356	0.349365	0.894486	2
186	ENSMGAG00000003913	ENSMGAG00000003913	ENSMGAG00000003913	-0.608505	-0.25488	-1.56613	-0.74203	0.737519	2.27997	0.705704	0.81934	0.0455575	-0.663619	-1.35295	-0.581204	-0.0958471	1.0503	0.0976737	0.129108	1
187	ENSMGAG00000003923	ENSMGAG00000003923	ENSMGAG00000003923	-1.31531	-1.55005	1.83236	-2.09458	0.946128	1.058	0.95341	-0.819946	-0.367595	-1.16495	1.90588	-0.899241	1.69511	-0.0404324	0.459076	-0.597868	2
188	ENSMGAG00000003954	ENSMGAG00000003954	ENSMGAG00000003954	1.37111	-0.639636	0.02131	1.84838	1.79516	-0.178888	-0.389312	2.79672	-1.11891	-1.711	-0.305653	-0.792874	-0.964765	-0.706039	-0.893748	-0.131846	1
189	ENSMGAG00000003956	ENSMGAG00000003956	ENSMGAG00000003956	0.383821	-0.0113082	0.894114	0.481357	-2.19707	-1.59801	-2.25923	-3.04133	0.865502	0.797761	1.52629	1.33628	2.08086	0.139942	0.359119	0.241888	2
190	ENSMGAG00000003985	ENSMGAG00000003985	ENSMGAG00000003985	0.584197	0.837009	0.482169	0.0529247	-1.39937	-0.923667	-1.77642	-2.0035	0.638533	0.255358	1.00464	0.792625	1.78494	-0.242043	0.247054	-0.334445	2
191	ENSMGAG00000004011	ENSMGAG00000004011	ENSMGAG00000004011	-0.00400785	0.0818282	1.44344	0.127684	-1.02131	-0.530636	-1.97543	-3.72883	0.245192	0.362176	1.29151	0.702711	2.29372	0.480851	0.578173	-0.34708	2
192	ENSMGAG00000004013	ENSMGAG00000004013	ENSMGAG00000004013	1.71345	3.907	-0.00784873	1.2116	-2.90146	-0.730484	-1.67845	-2.90146	-0.000732832	-0.131433	0.417341	0.689449	-0.41619	2.47689	-1.22968	-0.417986	2
193	ENSMGAG00000004015	ENSMGAG00000004015	ENSMGAG00000004015	-0.856772	-0.847191	-0.384797	-1.06887	-0.372679	0.224262	-0.013764	-1.49337	-0.00679527	-0.76426	0.462423	0.380816	2.80102	1.03041	0.934485	-0.0249177	2
194	ENSMGAG00000004025	ENSMGAG00000004025	ENSMGAG00000004025	-1.10162	-1.25977	-1.48752	-0.949166	0.682089	2.30261	0.725883	2.13041	-0.0898256	-1.03622	-1.597	-0.699096	-0.117218	1.11723	0.69564	0.683573	1
195	ENSMGAG00000004057	ENSMGAG00000004057	ENSMGAG00000004057	2.2146	0.159503	-0.0216779	2.13841	-1.41849	-0.262414	-0.461854	1.15907	-0.274849	-0.924445	0.589587	0.0641161	-0.739755	-0.640817	-1.54245	-0.0385451	1
196	ENSMGAG00000004058	ENSMGAG00000004058	ENSMGAG00000004058	2.07094	1.86608	0.700068	0.836396	-2.80426	-2.31366	-1.18154	-2.39215	1.55097	-0.43566	1.05505	1.00619	-0.483	-0.412333	0.524693	0.412217	2
197	ENSMGAG00000004066	ENSMGAG00000004066	ENSMGAG00000004066	1.18953	1.31486	0.281289	0.506599	-2.02319	-0.108456	-1.40447	-1.15742	0.0700516	-0.0212797	0.554785	1.05122	0.623792	0.607739	-1.93091	0.445866	2
198	ENSMGAG00000004076	ENSMGAG00000004076	ENSMGAG00000004076	0.287918	2.10098	0.95653	-0.718624	-4.52207	-1.93748	-4.01467	-3.78471	2.16357	1.9154	1.42328	1.33573	0.115596	0.780562	1.26096	2.63703	2
199	ENSMGAG00000004081	ENSMGAG00000004081	ENSMGAG00000004081	-0.996323	1.30986	0.415814	-0.919434	-2.17128	-2.07915	-1.4012	-1.55782	0.800052	1.60952	1.01941	0.869545	0.443286	0.214082	1.35486	1.08877	2
200	ENSMGAG00000004086	ENSMGAG00000004086	ENSMGAG00000004086	2.45917	3.1038	-0.592538	1.59768	-4.72439	-0.929254	-1.69633	-3.35105	1.68174	-0.132843	1.31053	1.27233	-0.100264	0.572958	-0.829968	0.358405	2
201	ENSMGAG00000004143	ENSMGAG00000004143	ENSMGAG00000004143	2.22333	3.10004	-0.646333	2.30263	-2.3001	-1.84664	-1.22512	-2.65799	0.79256	0.086176	0.18827	1.43702	-1.06839	0.00790335	-0.21043	-0.182935	2
202	ENSMGAG00000004152	ENSMGAG00000004152	ENSMGAG00000004152	0.429701	0.429808	0.707414	0.1287	-1.05966	-1.38885	-1.73321	-2.69906	0.817659	0.0104094	1.21252	0.834451	2.06461	0.0364352	0.252365	-0.0432912	2
203	ENSMGAG00000004154	ENSMGAG00000004154	ENSMGAG00000004154	-0.900725	-1.27788	-1.19731	-0.226072	1.63794	0.336038	1.10159	2.02176	-0.123097	-1.43231	-0.765683	-0.00898994	0.307688	-0.179338	0.191206	0.515187	1
204	ENSMGAG00000004187	ENSMGAG00000004187	ENSMGAG00000004187	-0.452415	0.514702	-0.796201	-1.38711	0.00937758	2.91511	0.571416	-2.38988	-0.272453	1.01119	-0.617326	-0.505489	0.114323	1.83084	0.200311	-0.746399	1
205	ENSMGAG00000004207	ENSMGAG00000004207	ENSMGAG00000004207	1.41478	2.58346	-0.797156	1.24906	-1.36083	-1.12382	-0.948769	-1.23429	0.301532	-0.408334	-0.449835	0.236746	0.867354	0.282235	-0.387726	-0.224406	2
206	ENSMGAG00000004208	ENSMGAG00000004208	ENSMGAG00000004208	-0.0936439	0.822825	0.749534	-0.163714	-1.15833	-1.42738	-2.57064	-1.62819	0.48486	0.858511	0.718138	0.991942	0.21067	0.6731	0.818177	0.714122	2
207	ENSMGAG00000004216	ENSMGAG00000004216	ENSMGAG00000004216	1.11804	0.0975857	1.12237	1.20125	-2.05435	-2.3106	-1.19453	-2.00573	1.19388	0.577581	0.767583	1.65153	0.327848	-1.09413	0.802318	-0.200647	2
208	ENSMGAG00000004255	ENSMGAG00000004255	ENSMGAG00000004255	-1.03848	-0.837626	-1.55863	-0.72989	0.58265	1.68752	1.35074	1.50618	-0.0970316	-1.01332	-1.21206	-0.399667	0.0403094	0.697308	0.429715	0.592275	1
209	ENSMGAG00000004286	ENSMGAG00000004286	ENSMGAG00000004286	-0.176073	0.961903	-1.29217	-0.22633	-0.438477	3.15237	2.00522	0.893176	-0.957939	-0.563745	-1.67761	-1.14955	-0.150751	0.925142	-0.813844	-0.491312	1
210	ENSMGAG00000004306	ENSMGAG00000004306	ENSMGAG00000004306	-0.442002	0.129118	1.11769	0.287745	-2.15059	-1.78395	-2.1667	-2.83331	0.656711	0.427673	1.45883	1.73178	1.61705	1.33122	1.17591	-0.557184	2
211	ENSMGAG00000004308	ENSMGAG00000004308	ENSMGAG00000004308	-1.66546	0.974054	1.54693	-1.23581	-1.66546	-1.66546	-1.44291	-1.66546	1.53506	1.61725	1.41272	0.885892	1.06675	-1.13813	0.760046	0.679987	2
212	ENSMGAG00000004329	ENSMGAG00000004329	ENSMGAG00000004329	0.179484	-0.535882	-0.133723	-0.672745	-1.09696	2.721	2.0533	-0.347846	-0.368211	-0.0264156	0.0901997	-0.416769	-0.923383	0.87827	-0.778457	-0.621871	1
213	ENSMGAG00000004342	ENSMGAG00000004342	ENSMGAG00000004342	0.693213	0.430866	-0.630953	0.232575	-0.399021	1.93178	2.53789	0.11684	-0.808347	-1.47372	-0.794795	-0.0262605	-1.4332	0.11255	-0.463797	-0.025631	1
214	ENSMGAG00000004343	ENSMGAG00000004343	ENSMGAG00000004343	1.49811	1.64983	0.857875	1.17929	-3.95908	-1.92101	-2.36578	-2.88983	1.25486	-0.169175	2.01729	1.48037	0.49148	-0.0299726	0.140805	0.764928	2
215	ENSMGAG00000004373	ENSMGAG00000004373	ENSMGAG00000004373	-1.22769	-2.16558	2.28235	-1.40531	-0.607964	-0.427661	0.204538	-1.86071	-1.44591	-0.869673	2.33774	-2.16558	3.56389	1.36925	1.23552	1.18278	2
216	ENSMGAG00000004402	ENSMGAG00000004402	ENSMGAG00000004402	0.0398477	0.768112	-1.63513	1.89081	-0.0168518	2.50546	3.36526	0.911533	-1.73374	-1.1861	-1.72205	-1.71515	-1.37075	1.41501	-0.998448	-0.517809	1
217	ENSMGAG00000004443	ENSMGAG00000004443	ENSMGAG00000004443	0.0302616	1.65719	-1.68148	0.600762	-2.77311	4.23697	3.66659	1.36667	-1.93535	-0.411719	-1.04665	-0.9572	-1.11661	1.50535	-1.60046	-1.54124	1
218	ENSMGAG00000004445	ENSMGAG00000004445	ENSMGAG00000004445	0.54768	2.6642	-2.13202	0.753824	-1.10299	0.25696	-1.65647	0.890238	1.11749	-0.302158	-0.767173	0.226423	-0.53403	1.13176	-0.801467	-0.292273	2
219	ENSMGAG00000004549	ENSMGAG00000004549	ENSMGAG00000004549	1.0817	0.230621	0.225564	-0.428175	-1.02099	-1.3142	-0.808773	-1.68374	0.891293	0.283656	0.961418	0.631786	1.95995	-1.15641	-0.441104	0.587399	2
220	ENSMGAG00000004550	ENSMGAG00000004550	ENSMGAG00000004550	4.33433	-2.1432	2.14442	3.21006	1.36001	3.26023	-0.299855	4.46235	-2.78358	-3.30081	-1.96002	-2.38704	-3.30081	0.776876	-1.90051	-1.47244	1
221	ENSMGAG00000004553	ENSMGAG00000004553	ENSMGAG00000004553	-0.777152	-0.648728	-1.37289	-1.5727	-2.03631	5.37134	0.978497	-1.23793	-0.473595	-0.117614	-0.476435	0.0175863	-0.586438	2.60976	0.456428	-0.133818	1
222	ENSMGAG00000004570	ENSMGAG00000004570	ENSMGAG00000004570	0.765033	-1.5919	-1.84607	-0.375423	-1.55584	5.92848	-1.41931	-0.894891	-0.381694	-2.53538	-0.7661	2.30378	0.36785	3.32066	0.0298995	-1.34908	1
223	ENSMGAG00000004592	ENSMGAG00000004592	ENSMGAG00000004592	-0.60525	-1.55517	-1.94222	-1.94222	-1.68597	6.92757	-1.35689	-1.94222	-0.284114	-1.57366	-0.481802	2.86313	0.488158	4.16533	0.867551	-1.94222	2
224	ENSMGAG00000004596	ENSMGAG00000004596	ENSMGAG00000004596	0.849498	-0.21319	1.11587	0.701072	0.521299	1.15501	1.35891	1.04742	-0.652071	-2.32161	-1.05597	-0.175254	-0.637929	0.413593	-1.22499	-0.881657	1
225	ENSMGAG00000004650	ENSMGAG00000004650	ENSMGAG00000004650	0.8352	0.414589	0.322924	0.274214	-1.73735	-1.62405	-1.11863	-1.99359	1.61655	-0.0261991	2.31622	1.51567	-0.575397	-1.26077	0.00851982	1.03211	2
226	ENSMGAG00000004664	ENSMGAG00000004664	ENSMGAG00000004664	-0.346009	-0.107975	-0.44389	0.247973	-1.94806	-0.452822	-1.13556	-3.20081	0.631935	0.582496	1.06566	0.647755	2.32795	0.663312	0.901762	0.566293	2
227	ENSMGAG00000004696	ENSMGAG00000004696	ENSMGAG00000004696	-1.97555	-1.03207	0.0468303	-0.719984	0.369762	-0.00491017	-0.167412	-1.20501	0.31158	0.282609	-0.302059	-0.506736	2.50501	1.22031	1.04322	0.134404	2
228	ENSMGAG00000004702	ENSMGAG00000004702	ENSMGAG00000004702	0.732583	0.9163	-3.46729	0.480887	0.350875	0.827972	0.640624	0.401976	0.0558653	0.223069	-1.25415	-0.384526	0.104303	0.627874	-0.505049	0.248688	1
229	ENSMGAG00000004704	ENSMGAG00000004704	ENSMGAG00000004704	1.05437	-0.0711858	-0.918815	1.33037	1.62338	2.03462	2.38791	1.71167	-1.22377	-1.97015	-0.932245	-0.922496	-1.13898	-0.273112	-1.7646	-0.926972	1
230	ENSMGAG00000004710	ENSMGAG00000004710	ENSMGAG00000004710	-0.0526454	-0.349773	0.517001	-0.318872	-0.664281	-0.306464	-2.08463	-2.75124	0.376954	-0.258624	0.833361	0.809497	2.57792	0.861339	0.922085	-0.111619	2
231	ENSMGAG00000004728	ENSMGAG00000004728	ENSMGAG00000004728	0.144801	-0.83514	-0.287835	0.153483	0.238526	2.14792	1.45745	1.62213	0.330605	-1.94406	-0.974063	-0.102976	-0.624685	0.105509	-1.30427	-0.127384	1
232	ENSMGAG00000004801	ENSMGAG00000004801	ENSMGAG00000004801	0.849872	1.46721	1.62769	-1.0672	-2.04789	-3.0576	-4.74826	-2.17981	2.23748	1.72512	1.96983	0.849429	-1.0872	1.04636	1.69091	0.724049	2
233	ENSMGAG00000004808	ENSMGAG00000004808	ENSMGAG00000004808	0.793662	0.436404	-0.0624771	1.017	1.06236	-0.112816	1.22559	1.78	-1.07461	-1.30992	-0.0281193	-0.502968	-1.46779	-0.899235	-0.0715968	-0.785482	1
234	ENSMGAG00000004813	ENSMGAG00000004813	ENSMGAG00000004813	1.16936	1.17012	0.519667	-0.104357	-0.737691	-0.68151	-2.43062	-0.784672	0.799847	1.25138	0.0562577	-0.0871503	-1.89383	0.358153	1.20768	0.18737	2
235	ENSMGAG00000004849	ENSMGAG00000004849	ENSMGAG00000004849	-1.33388	-0.362044	0.529017	-0.647002	0.1062	-2.37867	-2.43779	-1.29731	0.630908	0.776447	0.249307	1.5213	1.41108	0.968612	1.29283	0.970992	2
236	ENSMGAG00000004870	ENSMGAG00000004870	ENSMGAG00000004870	1.33291	3.72313	0.121154	0.845161	-3.35216	-1.49319	-2.93685	-2.58162	0.535223	0.404401	0.858761	0.436272	1.00137	0.313835	-0.150866	0.942457	2
237	ENSMGAG00000004887	ENSMGAG00000004887	ENSMGAG00000004887	3.03468	2.8056	-1.26829	1.68021	-0.399985	-0.84139	0.102126	-1.40119	-0.114731	-1.58904	-1.04998	0.748337	-0.235261	-0.276698	-0.714963	-0.479428	2
238	ENSMGAG00000004978	ENSMGAG00000004978	ENSMGAG00000004978	-0.414746	0.132925	-1.09367	-0.809934	-0.783664	1.38792	-0.930316	-1.47657	-0.211575	-0.466128	-0.00599777	-0.750985	1.7142	1.71766	1.04035	0.95053	2
239	ENSMGAG00000004998	ENSMGAG00000004998	ENSMGAG00000004998	0.947026	1.4238	-0.320546	0.526383	-1.69774	-1.46366	-1.69657	-1.90702	1.26668	0.0865267	0.826912	0.903863	1.30527	0.206396	-0.321383	-0.0859409	2
240	ENSMGAG00000005075	ENSMGAG00000005075	ENSMGAG00000005075	-1.01829	0.419814	1.51704	-0.741257	-1.61872	-1.13402	-0.301902	-1.88667	0.502747	0.842006	1.34877	0.689417	-0.0828938	0.0724461	1.02354	0.367968	2
241	ENSMGAG00000005094	ENSMGAG00000005094	ENSMGAG00000005094	-0.242532	1.12252	-0.97333	-0.202447	-0.337353	2.74656	1.92227	0.61505	-0.607783	-0.823174	-0.74893	-0.829651	-0.692931	0.459571	-0.481198	-0.926632	1
242	ENSMGAG00000005095	ENSMGAG00000005095	ENSMGAG00000005095	1.10085	1.28763	0.330397	0.478319	-2.38813	-0.496047	-1.20785	-2.54132	0.945437	-0.353542	1.23443	0.765375	0.437003	-0.182777	0.241348	0.348874	2
243	ENSMGAG00000005112	ENSMGAG00000005112	ENSMGAG00000005112	-0.700164	-1.38608	-1.01609	-0.664297	0.969556	1.2968	1.03969	1.63147	-0.125486	-0.953393	-1.26369	-0.473155	0.0179807	0.527758	0.365859	0.733222	1
244	ENSMGAG00000005124	ENSMGAG00000005124	ENSMGAG00000005124	0.95316	2.08501	-0.136425	0.215343	-2.86779	0.405109	-0.0215503	-0.237832	0.641175	0.200386	-0.0674447	0.587847	-0.555793	-0.87066	0.00849893	-0.33904	2
245	ENSMGAG00000005143	ENSMGAG00000005143	ENSMGAG00000005143	0.304998	1.14693	0.496142	-0.232963	-1.65469	-1.32929	-1.57549	-2.25983	0.680208	0.704129	1.07683	0.968196	0.273092	0.238025	0.35264	0.811081	2
246	ENSMGAG00000005149	ENSMGAG00000005149	ENSMGAG00000005149	0.689261	1.16724	0.978876	1.13367	-1.31687	-0.883118	-1.56809	-1.48578	-0.234622	-0.187791	1.42991	1.09859	0.182748	-0.44332	-0.248224	-0.312472	2
247	ENSMGAG00000005150	ENSMGAG00000005150	ENSMGAG00000005150	-0.925506	0.0179686	-0.236202	-0.165241	0.427778	-0.555966	-0.925506	-0.925506	-0.205836	0.677345	0.141392	-0.397451	4.4874	-0.192687	-0.29648	-0.925506	2
248	ENSMGAG00000005162	ENSMGAG00000005162	ENSMGAG00000005162	0.497441	1.20548	0.886437	0.520758	-3.29418	-1.03888	-1.78394	-2.88207	1.29976	0.226818	1.96396	1.14421	0.697099	-0.222767	0.105462	0.674402	2
249	ENSMGAG00000005178	ENSMGAG00000005178	ENSMGAG00000005178	-0.0750019	-0.7079	1.13226	1.27262	2.68603	1.65804	-0.102549	2.41421	-2.12077	-2.47189	-1.16696	-0.235704	-0.467135	-0.346494	-1.97668	0.507914	1
250	ENSMGAG00000005183	ENSMGAG00000005183	ENSMGAG00000005183	-0.21962	-0.238958	0.950348	0.150001	-0.57784	-1.20893	-1.55565	-3.54447	0.422147	0.739632	1.40546	0.560713	2.49845	0.713534	0.306566	-0.401391	2
251	ENSMGAG00000005212	ENSMGAG00000005212	ENSMGAG00000005212	2.28192	2.81275	-1.96671	1.30718	0.432753	-1.96671	-1.38138	-0.844694	0.186976	-1.06122	-0.506291	0.878838	-0.548511	0.687513	-0.0665254	-0.245895	2
252	ENSMGAG00000005233	ENSMGAG00000005233	ENSMGAG00000005233	3.18139	4.08656	-1.73687	2.08161	-5.31785	0.00521389	-1.38685	-2.58442	1.30006	-0.210842	-0.334777	0.950877	-0.693956	1.73289	-1.50018	0.427147	2
253	ENSMGAG00000005234	ENSMGAG00000005234	ENSMGAG00000005234	-1.1424	0.22006	1.16793	-0.315186	0.0672253	-2.66093	-3.5697	0.00524907	0.620919	1.1969	1.15638	1.23487	0.223837	0.439536	0.722968	0.632355	2
254	ENSMGAG00000005251	ENSMGAG00000005251	ENSMGAG00000005251	-0.120629	-1.18425	-0.389291	0.850429	0.921959	3.40647	3.86322	3.07706	-1.78232	-2.89451	-0.963603	-0.780357	-1.84757	0.500136	-1.59281	-1.06394	1
255	ENSMGAG00000005269	ENSMGAG00000005269	ENSMGAG00000005269	0.661412	-0.0915871	0.88256	0.493683	-1.31013	-1.6919	-1.4501	-2.68339	0.851285	0.00562453	1.11812	1.21308	2.35374	-0.391473	-0.079392	0.118467	2
256	ENSMGAG00000005270	ENSMGAG00000005270	ENSMGAG00000005270	0.42092	-0.132562	0.854764	0.451056	-1.56603	-2.18639	-1.88687	-2.03248	0.985893	0.143143	1.51268	1.72429	1.73205	-0.141901	-0.384542	0.505988	2
257	ENSMGAG00000005296	ENSMGAG00000005296	ENSMGAG00000005296	0.0856086	0.0697306	1.57858	0.459406	-2.22809	-1.19091	-1.33925	-2.84264	0.571833	-0.208095	1.85864	0.68428	2.05713	0.402429	0.306507	-0.26517	2
258	ENSMGAG00000005338	ENSMGAG00000005338	ENSMGAG00000005338	0.469544	0.91473	0.633695	-0.509909	-1.09923	-1.15182	-2.08297	-2.22857	0.897126	0.288609	0.858136	1.28367	2.13075	-0.302832	-0.214124	0.11319	2
259	ENSMGAG00000005340	ENSMGAG00000005340	ENSMGAG00000005340	-1.17119	0.183132	-0.41557	-0.50485	0.0892466	-0.666648	-0.488545	-2.30977	0.878804	0.726925	0.200049	0.862109	2.21135	-0.215959	1.1432	-0.52228	2
260	ENSMGAG00000005362	ENSMGAG00000005362	ENSMGAG00000005362	-1.46012	-0.0220161	0.576414	-0.882302	-1.45933	-1.45765	-3.23353	-4.04473	1.11377	1.04408	1.06343	1.81909	3.45822	0.866972	1.35361	1.2641	2
261	ENSMGAG00000005377	ENSMGAG00000005377	ENSMGAG00000005377	1.38332	0.863278	-1.42412	0.37863	0.888249	0.94861	1.48066	-0.160013	-1.2825	0.947973	-1.45399	-0.977725	-0.963809	0.892774	-0.812629	-0.708698	1
262	ENSMGAG00000005390	ENSMGAG00000005390	ENSMGAG00000005390	1.69093	1.58923	-1.17869	1.30531	-2.3325	0.770238	0.783944	-0.230104	0.0169885	-0.729648	0.545355	1.28463	-1.30017	-0.0188763	-1.46873	-0.727912	1
263	ENSMGAG00000005407	ENSMGAG00000005407	ENSMGAG00000005407	-0.910881	0.910557	0.446282	-0.738108	-1.94019	-0.651303	-2.67582	-0.704631	0.657068	0.823315	0.488985	0.963771	0.463872	0.531636	1.18584	1.14961	2
264	ENSMGAG00000005411	ENSMGAG00000005411	ENSMGAG00000005411	0.912175	-0.056497	0.104104	0.223064	-1.40052	1.75043	2.3193	0.62057	-0.503357	-1.40052	-0.333627	-1.40052	-0.69814	0.779	-0.334924	-0.580524	1
265	ENSMGAG00000005453	ENSMGAG00000005453	ENSMGAG00000005453	0.668085	1.02259	-1.287	1.68775	-0.470178	3.01865	2.06525	1.85788	-1.31639	-0.833489	-1.5043	-1.10761	-1.17314	-0.243667	-1.5062	-0.878219	1
266	ENSMGAG00000005457	ENSMGAG00000005457	ENSMGAG00000005457	-0.0420242	-0.846477	0.501003	0.972191	2.38955	-0.380727	-0.409447	2.84	-1.1333	-1.24101	-0.608403	-0.873104	1.16896	-1.17109	-0.545313	-0.620805	1
267	ENSMGAG00000005464	ENSMGAG00000005464	ENSMGAG00000005464	-0.610921	-0.610921	-0.610921	-0.610921	-0.610921	0.0525435	-0.610921	-0.610921	3.50891	-0.242364	-0.0868881	-0.610921	-0.337031	0.461622	2.1415	-0.610921	2
268	ENSMGAG00000005483	ENSMGAG00000005483	ENSMGAG00000005483	-1.82247	-1.04918	-0.184409	-0.583198	-0.967654	-1.09058	-1.98424	-1.43625	2.03314	1.83115	0.582441	1.53474	-0.57888	1.30031	0.950994	1.46408	2
269	ENSMGAG00000005491	ENSMGAG00000005491	ENSMGAG00000005491	-1.4993	-0.242299	0.608802	-1.1992	-0.913922	0.910456	2.99925	-1.00999	0.0732175	0.11955	-0.110041	-0.469101	2.31827	-0.542989	0.593046	-1.63574	1
270	ENSMGAG00000005503	ENSMGAG00000005503	ENSMGAG00000005503	-0.55233	-0.0201654	0.577097	0.0136025	-0.623907	-0.672993	-0.847619	-3.16347	0.102903	0.58588	0.895479	0.313593	2.45763	0.299381	0.597557	0.0373613	2
271	ENSMGAG00000005507	ENSMGAG00000005507	ENSMGAG00000005507	2.05295	-0.0360789	0.426315	1.1519	-1.69574	0.717236	1.0803	-0.504469	-0.116299	-1.22966	-0.0404759	0.130661	-1.10737	1.16529	-1.6618	-0.332769	1
272	ENSMGAG00000005514	ENSMGAG00000005514	ENSMGAG00000005514	1.03508	1.91194	-1.54817	0.0097503	-0.239343	1.60711	1.74875	1.19987	-0.0827518	-1.32843	-0.664178	-0.537779	-1.37196	0.473605	-1.42264	-0.790853	1
273	ENSMGAG00000005531	ENSMGAG00000005531	ENSMGAG00000005531	-1.37158	-1.36884	-0.416038	-0.99563	-1.75589	-0.0179798	1.30396	-0.351478	-1.75589	-1.09403	-1.02736	-0.176267	3.10281	0.557727	2.00645	3.36005	2
274	ENSMGAG00000005537	ENSMGAG00000005537	ENSMGAG00000005537	0.386585	-0.0789743	0.158975	-0.0680788	-2.08943	-1.6668	-1.14725	-1.43182	1.07864	-0.438675	0.61552	1.04526	2.63347	0.0725786	0.282412	0.647585	2
275	ENSMGAG00000005553	ENSMGAG00000005553	ENSMGAG00000005553	1.36322	2.18383	-0.243074	0.774153	-1.03671	-1.7746	-1.4108	-0.722746	0.603713	0.565787	0.866162	0.465698	0.241608	-0.772494	-0.303203	-0.800554	2
276	ENSMGAG00000005597	ENSMGAG00000005597	ENSMGAG00000005597	0.442862	-0.819325	0.298251	-0.446112	-1.20638	-0.542912	-0.791066	-1.20638	1.60855	-1.20638	0.00395534	1.10915	1.33178	-0.679051	0.584121	1.51892	2
277	ENSMGAG00000005630	ENSMGAG00000005630	ENSMGAG00000005630	-0.426353	0.019193	-1.12063	-0.00389213	-0.0639132	3.78181	3.46608	1.741	-1.67473	-0.534271	-0.129195	-1.43135	-1.63314	0.590075	-1.67924	-0.901443	1
278	ENSMGAG00000005648	ENSMGAG00000005648	ENSMGAG00000005648	-1.94709	-1.40258	2.1973	-2.93429	0.83198	0.718102	0.749292	-1.03685	-0.501112	-0.262481	1.37356	-0.618144	2.28102	0.183892	0.610367	-0.242974	2
279	ENSMGAG00000005659	ENSMGAG00000005659	ENSMGAG00000005659	-0.0410814	0.527468	1.96514	0.691416	-3.66095	-2.99748	-1.60123	-2.704	1.54029	-0.0687525	2.3455	1.81593	0.30571	-0.0460032	0.727791	1.20026	2
280	ENSMGAG00000005689	ENSMGAG00000005689	ENSMGAG00000005689	-0.644639	0.50551	-0.094516	0.238306	-1.85843	2.69081	1.18549	0.272153	-1.53222	-0.984136	0.235969	-0.361484	-1.11572	0.800669	0.366486	0.29575	1
281	ENSMGAG00000005696	ENSMGAG00000005696	ENSMGAG00000005696	-1.01753	-1.2472	-1.47349	-0.866863	0.674614	2.1086	1.43035	1.20522	-0.173894	-1.16458	-0.979263	-0.38288	-0.143325	0.760843	0.651613	0.617789	1
282	ENSMGAG00000005702	ENSMGAG00000005702	ENSMGAG00000005702	1.36797	0.414578	-1.6454	-0.151305	-2.45288	2.05715	1.09539	-0.0741008	1.06454	-0.756425	-0.172235	0.707303	-0.252873	0.770569	-2.0779	0.105627	1
283	ENSMGAG00000005707	ENSMGAG00000005707	ENSMGAG00000005707	-0.184124	-0.484563	-0.871614	-0.111349	-0.615369	1.90213	3.2587	0.655661	-0.354386	-0.871614	-0.871614	-0.343559	-0.597724	0.0410437	-0.00784932	-0.543771	1
284	ENSMGAG00000005712	ENSMGAG00000005712	ENSMGAG00000005712	0.727339	2.21665	0.0509106	-0.061947	-1.2574	-0.874628	-2.20486	-2.95939	0.634553	0.711362	1.16418	0.843501	1.19861	0.176233	-0.102834	-0.262282	2
285	ENSMGAG00000005715	ENSMGAG00000005715	ENSMGAG00000005715	-0.421351	-1.10884	-0.168669	-0.079776	-0.635073	3.64512	2.81501	0.161273	-0.389172	-1.10884	-0.584808	-0.820788	-0.0765151	-0.196184	-1.10884	0.0774549	1
286	ENSMGAG00000005716	ENSMGAG00000005716	ENSMGAG00000005716	1.55065	0.535445	-0.0217653	0.270564	-1.67661	-0.615662	-0.588576	-1.79919	1.03948	0.265727	1.51107	0.73448	0.137554	0.152356	-1.32436	-0.171173	2
287	ENSMGAG00000005735	ENSMGAG00000005735	ENSMGAG00000005735	1.07753	-0.990437	0.658592	0.395085	-2.99944	-1.9703	-2.24357	-1.98595	1.97197	-0.831882	1.79705	1.53603	1.09051	-0.214313	0.596638	2.11248	2
288	ENSMGAG00000005762	ENSMGAG00000005762	ENSMGAG00000005762	-1.0296	0.0951731	-1.41392	-1.41392	-1.41392	4.2058	-1.41392	-1.41392	0.808029	-1.04536	-0.889886	-1.41392	2.05011	3.54053	2.16265	-1.41392	2
289	ENSMGAG00000005763	ENSMGAG00000005763	ENSMGAG00000005763	2.11157	1.89527	-1.34552	0.0544335	-2.55296	-0.495628	0.251287	-1.1735	1.27798	0.0796281	-0.130026	-0.607636	0.117156	0.753051	0.120781	-0.355877	2
290	ENSMGAG00000005771	ENSMGAG00000005771	ENSMGAG00000005771	-0.666808	-0.831681	2.00828	-1.03742	0.898796	0.809224	0.103098	-0.618377	-0.946805	-0.900473	2.00609	-1.48912	1.35491	0.115716	0.0325367	-0.837967	2
291	ENSMGAG00000005838	ENSMGAG00000005838	ENSMGAG00000005838	-1.34625	1.14738	-1.15055	-0.556638	-0.211581	-2.27816	-3.29452	-0.0494761	0.964926	1.3533	-0.46166	1.7627	0.409944	1.16398	1.3025	1.24411	2
292	ENSMGAG00000005846	ENSMGAG00000005846	ENSMGAG00000005846	-1.25108	0.00668191	0.654306	-0.441187	-3.08304	0.573448	1.22233	-0.598199	0.051035	0.573308	0.50631	0.712587	-0.00162998	-0.6814	0.939603	0.816922	2
293	ENSMGAG00000005910	ENSMGAG00000005910	ENSMGAG00000005910	-1.6451	0.602486	0.868709	-1.50084	-1.72956	-2.86113	-2.89369	-3.46379	0.627162	2.36624	1.51247	1.41558	1.64426	1.92468	1.77467	1.35787	2
294	ENSMGAG00000005911	ENSMGAG00000005911	ENSMGAG00000005911	2.27779	0.11223	-2.18514	0.644191	1.32204	1.31346	1.76036	1.78234	-0.264016	-0.813996	-1.95664	-1.32314	-1.20209	0.0225646	-0.196978	-1.29297	1
295	ENSMGAG00000005918	ENSMGAG00000005918	ENSMGAG00000005918	1.30898	0.631671	0.549933	1.3143	-1.40501	3.08402	1.34827	-0.229868	-0.955992	-1.66672	-0.173395	0.12717	-0.989232	0.0871337	-1.89702	-1.13425	1
296	ENSMGAG00000005927	ENSMGAG00000005927	ENSMGAG00000005927	-0.979957	0.519472	0.6881	-0.594457	-0.965011	-0.829698	-2.01748	-1.5652	0.969503	1.20715	1.00724	0.728725	0.545092	0.140668	0.752852	0.393007	2
297	ENSMGAG00000005928	ENSMGAG00000005928	ENSMGAG00000005928	-1.12611	-1.96585	1.11859	-2.14906	1.01561	0.651612	1.04589	-0.396839	0.14907	-0.838361	0.843652	-1.83553	2.18834	0.899784	0.528618	-0.12941	1
298	ENSMGAG00000005944	ENSMGAG00000005944	ENSMGAG00000005944	0.256567	0.186371	0.955018	0.204998	-0.323372	-1.97968	-1.81121	-3.0979	0.885335	0.216927	1.65536	1.63409	1.52248	-0.47728	0.338634	-0.166328	2
299	ENSMGAG00000005952	ENSMGAG00000005952	ENSMGAG00000005952	-1.53876	-0.753889	-0.706296	-0.998266	-0.67844	2.68531	2.24982	1.3433	-0.35531	-0.511699	-0.839781	-0.267921	-0.777715	0.441992	0.436154	0.271504	1
300	ENSMGAG00000005968	ENSMGAG00000005968	ENSMGAG00000005968	1.10718	1.96866	-0.24498	0.0210328	-2.01373	-0.251672	-1.02961	-2.48232	0.987069	0.594017	0.428048	0.488668	0.238242	0.707043	-0.500438	-0.0172118	2
301	ENSMGAG00000005973	ENSMGAG00000005973	ENSMGAG00000005973	0.989912	1.50337	0.806266	0.510029	-4.14266	-2.26167	-1.82855	-3.03754	1.47801	-0.176629	1.63592	1.33552	0.687106	0.235502	0.84698	1.41845	2
302	ENSMGAG00000005988	ENSMGAG00000005988	ENSMGAG00000005988	-0.929307	-0.485136	-0.680807	-1.01889	-0.832628	3.60987	2.72427	-0.157096	-0.0675785	-0.819168	-0.233244	0.0954006	-0.831845	0.516304	-0.364835	-0.525318	1
303	ENSMGAG00000006021	ENSMGAG00000006021	ENSMGAG00000006021	1.70029	1.93992	0.9783	1.07761	-4.78031	-1.06998	-0.346658	-3.15617	1.11898	-0.580782	1.67974	0.952649	0.0523669	0.246384	-0.158822	0.346473	2
304	ENSMGAG00000006072	ENSMGAG00000006072	ENSMGAG00000006072	2.26692	2.65701	0.24554	1.36081	-2.96685	-2.59731	-1.09158	-1.84483	0.643298	-1.11103	1.31075	1.20439	-0.652956	0.393008	-0.336452	0.51928	2
305	ENSMGAG00000006078	ENSMGAG00000006078	ENSMGAG00000006078	1.24099	0.239796	-0.394115	0.269689	-2.95632	0.81095	-0.381984	-1.56113	1.57188	-0.143718	0.460913	0.965398	0.323245	-1.00202	0.65134	-0.0949076	2
306	ENSMGAG00000006079	ENSMGAG00000006079	ENSMGAG00000006079	-1.17792	0.978724	0.859629	-0.943036	-4.49284	-2.79563	-2.30273	-2.94552	2.3505	1.00389	1.99347	1.66128	1.2863	0.550266	2.09737	1.87625	2
307	ENSMGAG00000006111	ENSMGAG00000006111	ENSMGAG00000006111	0.509677	-1.01585	-0.341054	0.446025	1.55952	1.7785	2.28437	1.80989	-1.52066	-1.4335	-1.63602	-0.781424	-1.16748	0.0802574	-0.703159	0.130911	1
308	ENSMGAG00000006123	ENSMGAG00000006123	ENSMGAG00000006123	-1.30987	0.224937	0.198868	-0.626204	0.354059	-2.06316	-3.64225	-0.171796	0.702732	0.7679	0.550427	1.04563	0.451654	0.983497	1.25976	1.27381	2
309	ENSMGAG00000006134	ENSMGAG00000006134	ENSMGAG00000006134	0.206595	-0.00309929	0.459295	0.140502	0.150786	-2.49258	-2.49258	0.431218	0.489133	-0.149216	0.727967	0.959569	-0.598122	0.518212	0.870707	0.781621	2
310	ENSMGAG00000006203	ENSMGAG00000006203	ENSMGAG00000006203	0.951876	-0.571644	-0.548267	0.788316	1.01016	1.70481	1.92195	2.11328	-0.70861	-2.17673	-0.496572	-0.787701	-0.759729	-0.520698	-1.10527	-0.815162	1
311	ENSMGAG00000006222	ENSMGAG00000006222	ENSMGAG00000006222	-0.384659	2.34501	0.0873163	-1.24097	-0.758807	0.0273826	-0.863743	-1.46014	0.495925	0.581176	0.25055	0.298247	1.47414	-0.685037	-0.234169	0.0677881	2
312	ENSMGAG00000006232	ENSMGAG00000006232	ENSMGAG00000006232	-1.04262	-0.735012	0.225559	-0.39787	0.612154	0.647347	2.82203	0.508001	-0.909707	0.740658	-0.360038	-1.13888	0.692428	-0.210471	-0.0266371	-1.42694	1
313	ENSMGAG00000006235	ENSMGAG00000006235	ENSMGAG00000006235	2.73658	0.998436	-1.58023	-0.0584268	2.02508	5.1305	-0.64514	0.403399	-1.4652	-2.15185	-1.99637	-2.23235	-2.24651	4.04254	-1.4548	-1.50566	1
314	ENSMGAG00000006241	ENSMGAG00000006241	ENSMGAG00000006241	-0.381168	0.213582	0.399138	-0.868918	-2.89676	-1.86863	-1.20724	-1.50261	1.30004	0.963317	0.895289	0.671859	0.898736	0.663538	1.19479	1.52504	2
315	ENSMGAG00000006260	ENSMGAG00000006260	ENSMGAG00000006260	0.594051	-0.110869	-0.266554	-0.590426	-2.75038	-1.84286	-2.16505	-1.97984	2.37268	-0.582786	1.2595	2.02035	0.686049	0.699609	0.95266	1.70387	2
316	ENSMGAG00000006265	ENSMGAG00000006265	ENSMGAG00000006265	-2.0481	0.00610601	0.797622	-1.45476	-0.644843	-0.46303	-0.963304	-0.565569	0.199299	1.05899	1.35168	0.200934	1.11137	0.318888	0.222837	0.871872	2
317	ENSMGAG00000006305	ENSMGAG00000006305	ENSMGAG00000006305	-0.337716	-0.106128	0.536296	-0.756192	-1.63721	-1.45981	-1.6359	-2.16619	1.02019	0.611125	1.6211	1.03247	1.59913	0.605949	1.04495	0.0279364	2
318	ENSMGAG00000006337	ENSMGAG00000006337	ENSMGAG00000006337	-1.50358	0.342493	0.23933	-1.12763	-1.41413	-0.980376	-1.30257	-1.8879	0.738409	1.05591	0.652541	0.818034	1.16821	0.48837	1.62102	1.09188	2
319	ENSMGAG00000006347	ENSMGAG00000006347	ENSMGAG00000006347	1.16393	0.600836	-1.31538	1.38398	1.68347	1.24658	-0.333724	1.10352	-0.733011	0.0537011	-1.36079	-0.682521	-1.03204	0.368154	-1.50169	-0.64502	1
320	ENSMGAG00000006364	ENSMGAG00000006364	ENSMGAG00000006364	0.919694	0.376119	-1.15134	0.797913	1.15727	1.75069	0.943778	0.978452	-1.82808	-0.525018	-1.05241	-0.691393	-1.20424	0.769504	-0.675446	-0.565504	1
321	ENSMGAG00000006392	ENSMGAG00000006392	ENSMGAG00000006392	0.412778	0.276896	-0.289788	0.0623764	-0.281568	2.67062	2.48178	0.993751	-1.28065	0.109715	-1.13048	-0.960894	-0.823782	0.00802626	-1.08139	-1.16738	1
322	ENSMGAG00000006400	ENSMGAG00000006400	ENSMGAG00000006400	0.411056	-0.203399	0.848234	-0.456928	-1.45625	-1.71249	-1.12716	-1.71249	0.809373	-0.806999	1.03029	1.26034	5.52094	-0.639947	-0.64689	-1.11768	2
323	ENSMGAG00000006413	ENSMGAG00000006413	ENSMGAG00000006413	-1.66997	-1.95216	-0.934429	-0.799382	0.80499	2.27238	1.85347	1.56981	-0.125564	-1.06735	-1.31676	-0.504183	-0.220227	0.953418	0.351022	0.784947	1
324	ENSMGAG00000006416	ENSMGAG00000006416	ENSMGAG00000006416	2.39085	1.07399	-0.264273	0.670011	-0.953577	-0.953577	-0.953577	-0.953577	1.56829	0.160287	-0.429544	0.72896	-0.679687	-0.665954	-0.60505	-0.133576	2
325	ENSMGAG00000006440	ENSMGAG00000006440	ENSMGAG00000006440	1.61513	0.943277	0.680978	1.0449	-3.50225	0.104791	-0.327427	-1.3062	0.848862	-0.0777675	1.42377	1.23487	-0.263592	-0.28079	-2.14698	0.00843788	2
326	ENSMGAG00000006441	ENSMGAG00000006441	ENSMGAG00000006441	-0.678102	-0.670146	0.836572	-0.283958	1.65194	0.564604	-0.00453857	2.31656	-0.669236	-1.21348	0.75084	-0.747712	0.40487	-0.295667	-1.46358	-0.49897	1
327	ENSMGAG00000006453	ENSMGAG00000006453	ENSMGAG00000006453	0.619425	0.0558753	0.120607	-0.237625	-0.763832	-1.42174	-1.04412	-3.57614	0.92665	-0.0946114	0.452024	0.874648	2.9013	0.367081	0.433092	0.387356	2
328	ENSMGAG00000006454	ENSMGAG00000006454	ENSMGAG00000006454	1.2986	0.631792	1.41829	0.842779	-2.29203	-3.6443	-2.19676	-3.35914	1.51675	0.42255	2.07405	1.50382	2.50127	-1.06511	-0.0028739	0.350328	2
329	ENSMGAG00000006509	ENSMGAG00000006509	ENSMGAG00000006509	0.941484	0.497253	0.865821	0.502052	-2.90178	-0.950225	-1.30099	-2.25845	1.02282	-0.401717	1.13852	1.07243	0.636515	0.0666527	0.153962	0.915655	2
330	ENSMGAG00000006510	ENSMGAG00000006510	ENSMGAG00000006510	-1.2386	-1.76779	2.15754	-0.938531	0.77394	0.646111	0.708184	-1.69297	-0.318554	-0.648272	1.5648	-0.668598	2.06447	-0.260535	0.434376	-0.815579	2
331	ENSMGAG00000006516	ENSMGAG00000006516	ENSMGAG00000006516	0.469614	-0.996287	0.821794	1.81557	0.341665	-0.727084	-0.741886	1.48547	-1.45918	-1.55003	-0.423413	0.844918	-0.447658	0.2107	0.0797779	0.276029	1
332	ENSMGAG00000006517	ENSMGAG00000006517	ENSMGAG00000006517	0.950127	1.54267	-0.949522	0.223886	-3.33162	1.05515	0.65822	-1.39037	1.08255	-0.270363	0.143458	0.8585	0.0647523	-0.264254	-0.38232	0.00913598	2
333	ENSMGAG00000006532	ENSMGAG00000006532	ENSMGAG00000006532	-0.533274	-1.0973	0.758059	0.0315396	0.209501	-1.14872	-1.25129	-2.44963	0.512151	0.015536	1.0446	0.987032	2.42867	0.695495	0.530068	-0.732437	2
334	ENSMGAG00000006543	ENSMGAG00000006543	ENSMGAG00000006543	0.565777	0.362266	0.791009	0.0855919	-2.42942	0.0980004	-0.732412	-0.581224	0.297328	-1.99769	0.849791	0.519538	0.38675	-1.12628	1.09946	1.81152	2
335	ENSMGAG00000006589	ENSMGAG00000006589	ENSMGAG00000006589	-0.305822	-0.660425	0.815411	-0.416677	0.336564	-1.50972	-0.854179	-2.80962	0.867444	-0.57368	1.20029	1.07667	2.50972	-0.121285	0.166259	0.279049	2
336	ENSMGAG00000006598	ENSMGAG00000006598	ENSMGAG00000006598	-0.790242	0.000815508	-1.92753	-0.352876	0.796979	2.20117	1.17355	0.88451	-0.62003	-0.583383	-0.988558	-0.281725	0.214731	0.462719	0.1479	-0.338032	1
337	ENSMGAG00000006603	ENSMGAG00000006603	ENSMGAG00000006603	1.25062	1.96864	-0.805934	1.01874	-1.66046	-1.12351	-1.23922	-1.52019	1.15983	-0.21578	-0.202284	0.59053	-0.00838994	0.451635	-0.058358	0.394141	2
338	ENSMGAG00000006627	ENSMGAG00000006627	ENSMGAG00000006627	-0.0899166	-0.0461537	0.732317	0.14725	-0.365498	-1.84279	-1.64266	-1.49147	0.611635	0.604373	1.17106	0.873131	1.52689	-0.363442	0.261168	-0.0858908	2
339	ENSMGAG00000006638	ENSMGAG00000006638	ENSMGAG00000006638	-0.565994	0.173376	0.102093	0.481147	0.237546	-2.01414	-2.504	1.01645	0.258384	0.230062	0.353737	1.00486	-0.428964	0.393178	0.520444	0.741823	2
340	ENSMGAG00000006649	ENSMGAG00000006649	ENSMGAG00000006649	1.47707	0.346685	0.173718	0.845979	-2.1428	0.0281807	-0.0830756	-1.37226	1.61261	-0.685275	0.551996	1.08951	-1.26603	-0.191152	-0.352301	-0.0328492	2
341	ENSMGAG00000006682	ENSMGAG00000006682	ENSMGAG00000006682	0.0703959	0.866798	-1.54706	1.26314	-1.2919	3.83565	2.90062	1.92747	-1.10657	-0.723188	-1.14076	-0.663743	-2.42791	0.805831	-1.70555	-1.0632	1
342	ENSMGAG00000006695	ENSMGAG00000006695	ENSMGAG00000006695	0.959145	0.498436	-0.472696	0.956438	0.271908	2.33283	1.22082	1.35038	-1.02019	-0.702258	-1.26163	-1.51503	0.106759	0.391717	-1.47601	-1.64061	1
343	ENSMGAG00000006753	ENSMGAG00000006753	ENSMGAG00000006753	-1.31552	-0.190745	1.51255	-1.27019	-1.22607	-0.792314	-0.0361252	-1.69984	0.64965	0.872577	1.26151	0.550174	0.73054	0.25181	0.797245	-0.0952511	2
344	ENSMGAG00000006783	ENSMGAG00000006783	ENSMGAG00000006783	-0.684557	-0.551882	-0.549711	-0.320811	0.753962	0.298425	0.262068	2.74832	-0.265708	-1.37383	-1.3144	-0.693587	-0.623905	0.60229	0.965055	0.74826	1
345	ENSMGAG00000006794	ENSMGAG00000006794	ENSMGAG00000006794	1.30914	-0.832898	0.903741	1.871	2.40153	0.969614	1.20382	3.06946	-2.12746	-2.47284	-1.30743	-0.947353	-1.58229	-0.121233	-1.53154	-0.805268	1
346	ENSMGAG00000006820	ENSMGAG00000006820	ENSMGAG00000006820	-0.267038	-0.773807	0.252907	0.228895	-0.644179	-0.450836	-1.03611	-1.97382	0.234048	-0.207654	0.585076	0.547053	2.67841	0.981855	0.831073	-0.985882	2
347	ENSMGAG00000006845	ENSMGAG00000006845	ENSMGAG00000006845	1.33303	1.64224	-1.50925	0.558137	-0.374017	1.81667	-1.92566	1.03742	-0.0880319	0.484025	-1.59616	-1.19425	1.59911	0.266507	-0.991279	-1.05848	1
348	ENSMGAG00000006856	ENSMGAG00000006856	ENSMGAG00000006856	1.04312	0.292324	-0.771416	0.122226	-3.24278	-0.154597	-0.625419	-1.35258	1.31262	-1.22954	0.295692	1.34766	0.736784	0.183996	0.269149	1.77276	2
349	ENSMGAG00000006861	ENSMGAG00000006861	ENSMGAG00000006861	-0.117813	-0.112225	0.596795	1.21211	1.54208	0.803264	0.68203	1.8681	-0.774029	-1.0557	-0.770019	-0.527644	-1.0557	-0.528374	-0.707172	-1.0557	1
350	ENSMGAG00000006864	ENSMGAG00000006864	ENSMGAG00000006864	0.697389	0.51646	1.08783	0.528735	-2.29522	-2.34991	-1.62055	-3.24822	1.16571	0.286324	1.83516	1.43234	1.84659	-0.161975	-0.101682	0.381035	2
351	ENSMGAG00000006885	ENSMGAG00000006885	ENSMGAG00000006885	0.593002	-1.21012	0.290621	0.806891	2.44297	-0.787909	-0.788144	1.50638	-0.565696	-1.21548	-0.516501	-0.34263	1.6069	-0.478418	-0.511645	-0.830218	1
352	ENSMGAG00000006896	ENSMGAG00000006896	ENSMGAG00000006896	2.07973	-0.650909	-1.50224	2.02754	3.55263	1.00728	-2.44241	4.59494	-0.288724	-2.44241	-1.53479	-0.86278	-1.56564	0.26151	-1.81338	-0.42035	1
353	ENSMGAG00000006917	ENSMGAG00000006917	ENSMGAG00000006917	-1.13698	0.744396	1.27011	-0.371763	-2.44255	-1.92889	-4.64729	-2.264	1.20953	1.57804	1.2114	1.76671	0.930424	1.16784	1.32446	1.58857	2
354	ENSMGAG00000006918	ENSMGAG00000006918	ENSMGAG00000006918	-1.58309	2.10807	0.298138	-2.03155	-2.92951	-0.267021	-2.28631	-3.86502	1.10758	2.93281	0.998063	0.685057	0.884432	1.93386	1.31424	0.700254	2
355	ENSMGAG00000006934	ENSMGAG00000006934	ENSMGAG00000006934	0.958877	1.61684	-0.184594	0.831416	-2.27015	-1.73573	-0.673561	-2.30441	0.874766	0.0120555	0.249974	0.434783	0.927117	-0.279443	0.907587	0.634471	2
356	ENSMGAG00000006939	ENSMGAG00000006939	ENSMGAG00000006939	1.10265	0.854232	0.449657	0.64226	-3.48343	-1.88291	-1.78642	-2.02226	1.34209	-1.31586	1.09551	1.26169	0.677007	0.763748	0.608437	1.6936	2
357	ENSMGAG00000006944	ENSMGAG00000006944	ENSMGAG00000006944	0.759149	0.600999	0.343046	0.241194	-1.34298	-1.43817	-1.92677	-1.49136	1.22396	0.782379	0.286642	0.825705	1.83529	-0.0918909	-0.0745131	-0.532676	2
358	ENSMGAG00000007011	ENSMGAG00000007011	ENSMGAG00000007011	-1.44464	-1.99666	-1.67304	-1.38704	0.492067	3.74648	1.77578	1.58024	-0.0240976	-1.33936	-2.27528	-0.742198	-0.226746	1.77347	1.02187	0.719177	1
359	ENSMGAG00000007021	ENSMGAG00000007021	ENSMGAG00000007021	-0.442894	0.538466	-0.904774	-0.142798	-0.135015	3.50527	2.05078	0.976707	0.0640271	-1.59408	-1.3084	-0.680303	-0.175881	0.842232	-1.59408	-0.99927	1
360	ENSMGAG00000007022	ENSMGAG00000007022	ENSMGAG00000007022	3.47492	4.82415	-0.899875	3.08854	-5.96125	-1.92232	-1.48136	-4.28125	1.30314	0.406701	-0.420952	1.61398	-0.60853	1.94166	-0.893591	-0.183959	2
361	ENSMGAG00000007036	ENSMGAG00000007036	ENSMGAG00000007036	-0.0979361	-0.636161	-1.40855	-0.120263	-0.161539	2.3349	-0.814106	0.314681	-0.185278	-0.924253	-1.14396	-0.92213	1.65893	1.51765	1.1904	-0.602374	1
362	ENSMGAG00000007070	ENSMGAG00000007070	ENSMGAG00000007070	0.774099	0.478814	0.890541	-0.123714	-1.33472	-1.71992	-1.37377	-1.82533	1.1755	0.189709	1.44668	1.05437	0.399285	-0.917112	0.434895	0.450677	2
363	ENSMGAG00000007072	ENSMGAG00000007072	ENSMGAG00000007072	2.16806	3.65329	-0.298278	1.46877	-2.11935	-1.6659	-1.78156	-2.2257	0.547776	0.0482102	0.822944	0.579899	-0.0960142	-0.533972	-0.511381	-0.0568017	2
364	ENSMGAG00000007079	ENSMGAG00000007079	ENSMGAG00000007079	-1.19636	-1.46324	-1.25807	-0.919966	0.74766	2.06885	1.27317	1.23863	0.136369	-1.18201	-1.31906	-0.353859	-0.146721	1.071	0.648108	0.655517	1
365	ENSMGAG00000007109	ENSMGAG00000007109	ENSMGAG00000007109	0.298445	-0.0958609	-1.81281	0.261753	1.634	2.11596	1.23647	1.3048	-1.17251	-0.437582	-1.78153	-0.785965	-0.97704	1.24592	-0.562566	-0.471487	1
366	ENSMGAG00000007118	ENSMGAG00000007118	ENSMGAG00000007118	3.10682	1.71973	0.530396	2.80872	-0.0443331	-0.961658	-1.28385	1.58779	-2.07723	-0.752588	0.644745	0.178897	-1.47317	-1.18851	-1.66218	-1.13356	1
367	ENSMGAG00000007127	ENSMGAG00000007127	ENSMGAG00000007127	-2.53077	-0.510776	0.895931	-1.3087	-1.65031	1.47517	-0.593241	-1.62535	0.614945	0.0882997	1.16764	0.493477	1.44112	1.16523	1.51344	-0.636116	2
368	ENSMGAG00000007141	ENSMGAG00000007141	ENSMGAG00000007141	-2.15699	0.930135	0.267485	-0.735207	-1.83501	-1.30225	-1.2119	-1.76325	0.212726	1.64743	0.99998	1.318	0.713094	0.806719	1.03567	1.07336	2
369	ENSMGAG00000007145	ENSMGAG00000007145	ENSMGAG00000007145	-2.13053	-0.725876	-1.136	-1.38643	0.716708	0.351324	0.314049	0.66999	0.474406	-0.342455	-0.831035	-0.0613682	1.1304	0.901981	1.0381	1.01673	1
370	ENSMGAG00000007159	ENSMGAG00000007159	ENSMGAG00000007159	0.938534	0.0556293	-0.0988723	1.07079	1.62109	3.54916	2.75704	1.90941	-1.84149	-2.32067	-2.35264	-0.871676	-2.20119	0.697482	-1.92141	-0.991174	1
371	ENSMGAG00000007166	ENSMGAG00000007166	ENSMGAG00000007166	1.04364	-0.830211	0.562148	1.37876	0.975988	0.880139	1.88607	2.18247	-0.793525	-2.37897	-0.772526	-0.400029	-1.4324	-0.280127	-1.08115	-0.94027	1
372	ENSMGAG00000007177	ENSMGAG00000007177	ENSMGAG00000007177	2.78036	0.733513	0.0580899	2.08675	1.48546	1.55743	-1.49353	2.19188	-2.58257	-1.71044	-1.64983	-0.53421	-1.70003	0.693055	-1.39973	-0.51621	1
373	ENSMGAG00000007182	ENSMGAG00000007182	ENSMGAG00000007182	-1.65268	-0.14359	-0.71251	-0.892417	-1.17891	1.83505	-1.65268	-1.65268	0.922349	-0.538818	0.20642	-0.738908	2.17219	2.4985	2.16663	-0.637939	2
374	ENSMGAG00000007214	ENSMGAG00000007214	ENSMGAG00000007214	0.0995646	2.78745	-1.33468	-0.400394	-1.76774	0.237618	-1.28658	-1.71912	-0.0173531	1.07491	-0.0803225	0.226029	0.227934	1.02577	0.840944	0.0859678	2
375	ENSMGAG00000007234	ENSMGAG00000007234	ENSMGAG00000007234	1.4198	0.969968	-1.25989	0.656765	-1.7263	-1.5366	-0.391929	-1.42953	1.53213	-0.597213	0.0395608	0.45616	0.486025	0.236245	0.070658	1.07414	2
376	ENSMGAG00000007241	ENSMGAG00000007241	ENSMGAG00000007241	0.835288	-0.368294	-0.114748	0.87435	-2.15505	-0.256246	-0.406711	-2.52066	1.3538	0.255113	0.865467	1.55832	0.779942	-0.361531	-0.712301	0.373269	2
377	ENSMGAG00000007242	ENSMGAG00000007242	ENSMGAG00000007242	1.55257	1.72576	0.305384	1.28593	-0.931422	-0.867434	-1.16552	-0.617692	0.526116	-0.853611	1.02061	0.496916	-0.757555	-0.450189	-0.721488	-0.548378	2
378	ENSMGAG00000007253	ENSMGAG00000007253	ENSMGAG00000007253	1.74872	0.227053	-1.24804	0.52412	0.331843	1.20582	-3.18209	0.43739	0.30458	-0.0862323	-0.802781	-0.296482	-0.913936	1.30842	0.7067	-0.265081	1
379	ENSMGAG00000007259	ENSMGAG00000007259	ENSMGAG00000007259	0.294834	1.74118	1.22422	-0.293991	-0.775078	-0.578208	-0.834802	-0.753155	-0.596313	1.98776	1.2223	-0.755566	-0.14324	-0.456201	-1.00346	-0.280275	2
380	ENSMGAG00000007262	ENSMGAG00000007262	ENSMGAG00000007262	1.65811	-0.673458	0.0518176	1.18879	1.39654	-1.66703	1.65779	0.818728	0.166937	-0.416081	-0.907088	-0.379307	0.0182558	-2.16326	-0.164737	-0.586012	1
381	ENSMGAG00000007265	ENSMGAG00000007265	ENSMGAG00000007265	0.850068	-0.357509	0.21882	0.27552	-1.64247	0.0360895	0.313625	-2.31765	1.41426	0.164007	0.828043	1.24366	0.553774	-0.12786	-1.65202	0.199644	2
382	ENSMGAG00000007278	ENSMGAG00000007278	ENSMGAG00000007278	-1.10145	-1.10145	-1.10145	-0.671808	-1.10145	2.96591	-1.10145	-1.10145	-0.204284	-0.43959	-0.815772	-1.10145	2.72342	2.5894	2.33649	-0.773608	2
383	ENSMGAG00000007299	ENSMGAG00000007299	ENSMGAG00000007299	1.14406	-0.10128	-0.646987	0.536097	-1.5491	-0.426679	-0.158808	-2.20092	1.63733	0.067866	0.369302	1.53394	1.14808	-0.320033	-1.28463	0.251764	2
384	ENSMGAG00000007338	ENSMGAG00000007338	ENSMGAG00000007338	0.30494	0.0549706	0.529212	0.465946	-1.605	-1.28606	-0.583722	-2.58454	0.230388	0.654364	1.23708	0.924727	2.27416	-0.477049	-0.487225	0.347809	2
385	ENSMGAG00000007380	ENSMGAG00000007380	ENSMGAG00000007380	-1.20239	-0.900332	2.46208	-1.67136	0.90155	0.868863	-0.39747	-1.07721	-0.392256	-0.320666	2.27801	-1.00524	1.85745	-0.288401	-0.38279	-0.72985	2
386	ENSMGAG00000007424	ENSMGAG00000007424	ENSMGAG00000007424	0.457385	0.317238	-0.80642	-0.76221	-0.935608	1.38418	4.18425	2.65736	-0.674625	-1.19185	-0.906174	-0.663798	-0.687866	-0.664528	-0.843326	-0.86401	1
387	ENSMGAG00000007425	ENSMGAG00000007425	ENSMGAG00000007425	1.46131	2.32804	-0.937412	-0.177147	-0.937412	1.40945	1.33647	-0.937412	-0.655742	-0.937412	-0.208878	-0.0236376	-0.937412	0.743487	-0.588885	-0.937412	1
388	ENSMGAG00000007444	ENSMGAG00000007444	ENSMGAG00000007444	-1.61048	-0.758679	0.608228	-0.961164	-1.52406	-0.568242	-0.682711	-1.46571	1.21487	1.29372	1.00937	0.488112	2.66921	-0.577985	0.653997	0.21152	2
389	ENSMGAG00000007454	ENSMGAG00000007454	ENSMGAG00000007454	0.938645	2.54395	-0.103544	0.478008	-0.536865	-0.284376	0.883373	0.212246	-0.334129	-1.52159	-1.16161	-0.207611	-0.471952	0.659227	-0.218365	-0.875406	1
390	ENSMGAG00000007496	ENSMGAG00000007496	ENSMGAG00000007496	-0.652796	1.03116	-3.1327	1.19496	2.78559	2.76648	0.327725	2.49584	-0.979015	-0.708874	-2.60867	-2.21892	0.872037	2.13434	-0.502306	-2.80486	1
391	ENSMGAG00000007504	ENSMGAG00000007504	ENSMGAG00000007504	0.595782	1.60591	-0.0558901	-0.0705519	-2.80569	-1.02334	-1.42876	-2.274	1.40779	0.664038	0.538271	0.788016	1.29291	-0.0880768	0.21027	0.643325	2
392	ENSMGAG00000007518	ENSMGAG00000007518	ENSMGAG00000007518	2.26667	3.54255	-7.54825	3.7139	-0.816448	6.55721	5.68706	4.40386	-2.45202	0.808125	-9.59252	-2.43189	-4.44168	3.43924	-1.09644	-2.03938	1
393	ENSMGAG00000007520	ENSMGAG00000007520	ENSMGAG00000007520	-0.639076	-0.419355	0.0755317	-0.816698	-1.57696	-0.669439	-0.460898	-1.57696	0.710163	0.278848	0.594166	0.456509	2.50104	0.671168	-0.0345452	0.906515	2
394	ENSMGAG00000007528	ENSMGAG00000007528	ENSMGAG00000007528	0.806325	0.521197	0.28023	1.54411	-1.50637	-0.84291	-1.50637	-1.20151	1.58888	-0.600882	0.0645074	0.675005	0.612989	-0.433831	0.165409	-0.166773	2
395	ENSMGAG00000007532	ENSMGAG00000007532	ENSMGAG00000007532	1.57835	0.792916	-0.315581	0.414921	-3.26605	1.75813	1.35551	-1.28516	0.649344	-0.331966	0.719402	0.321971	-0.623477	-0.248393	-1.20392	-0.315993	2
396	ENSMGAG00000007538	ENSMGAG00000007538	ENSMGAG00000007538	-0.288317	0.117824	-1.2262	0.93375	0.12708	-0.31868	-0.351238	0.953153	-1.2262	-0.320712	-0.318591	-0.492437	3.03597	0.640716	-1.2262	-0.0399074	1
397	ENSMGAG00000007552	ENSMGAG00000007552	ENSMGAG00000007552	0.212034	-1.12494	-0.184763	0.65256	0.844259	-1.12494	-0.902387	1.44585	-1.12494	-1.12494	-1.12494	-0.836881	4.81569	-0.392116	0.275364	-0.304934	1
398	ENSMGAG00000007555	ENSMGAG00000007555	ENSMGAG00000007555	-1.91337	-0.379944	-0.811287	-1.55136	-0.224751	-0.154951	0.240754	1.0271	0.648698	-0.58026	-0.668045	0.352072	0.897647	0.367411	1.4857	1.26458	2
399	ENSMGAG00000007569	ENSMGAG00000007569	ENSMGAG00000007569	0.000971583	0.587935	0.853528	-0.35605	-2.33588	-0.111883	-1.01814	-3.04606	0.835881	0.605715	1.03795	0.919283	0.854637	0.18324	0.841969	0.146913	2
400	ENSMGAG00000007595	ENSMGAG00000007595	ENSMGAG00000007595	-0.495511	-0.725306	-0.899088	0.683962	1.79302	1.61304	-0.178307	2.05898	-0.536376	-1.01678	-1.09542	-0.830738	-0.552522	0.836405	-0.423677	-0.231672	1
401	ENSMGAG00000007622	ENSMGAG00000007622	ENSMGAG00000007622	1.46785	-0.200743	1.41052	3.34598	3.00756	6.14717	3.33732	4.1609	-6.29646	-3.29908	-2.59113	-2.25474	-3.35347	2.14851	-3.66607	-3.36411	1
402	ENSMGAG00000007623	ENSMGAG00000007623	ENSMGAG00000007623	2.05422	2.14073	0.142365	1.25628	-2.45068	-1.28787	-1.14055	-1.06442	0.812862	-0.252607	0.457874	0.941151	-0.567901	0.0336268	-0.973859	-0.10122	2
403	ENSMGAG00000007632	ENSMGAG00000007632	ENSMGAG00000007632	-0.616647	1.11802	1.17957	-0.194187	-1.97591	-1.79737	-2.54907	-2.60154	0.416834	1.66457	1.70256	1.01138	0.481879	0.749354	0.459496	0.951053	2
404	ENSMGAG00000007652	ENSMGAG00000007652	ENSMGAG00000007652	0.586217	-0.955353	-0.608333	-1.68332	-1.85672	-0.253998	0.390438	-1.15601	1.49718	-0.817058	0.532195	0.325289	1.20749	0.263308	0.999954	1.52871	2
405	ENSMGAG00000007685	ENSMGAG00000007685	ENSMGAG00000007685	1.4919	0.703398	-1.03129	-0.10803	-1.18932	-0.324461	-1.4948	-0.770212	1.01401	-0.388486	-1.38924	0.921409	0.100247	1.02806	1.21128	0.225535	2
406	ENSMGAG00000007700	ENSMGAG00000007700	ENSMGAG00000007700	0.0277641	-0.79498	-0.931009	0.137615	1.35703	0.732885	1.06614	2.4122	-0.488094	-0.857034	-1.5147	-0.525373	-0.135563	-0.163135	-0.190486	-0.133272	1
407	ENSMGAG00000007712	ENSMGAG00000007712	ENSMGAG00000007712	1.56387	0.822211	0.371432	0.700158	-2.50354	-2.06978	-1.10204	-1.57289	1.68734	-0.477275	1.30028	1.37653	0.486717	-0.729177	-0.224887	0.37105	2
408	ENSMGAG00000007735	ENSMGAG00000007735	ENSMGAG00000007735	1.42945	1.55367	1.31481	0.629195	-3.87001	-1.72181	-2.06155	-2.94608	1.46732	0.0247507	1.56013	1.32966	0.870608	-0.502454	-0.126627	1.04894	2
409	ENSMGAG00000007739	ENSMGAG00000007739	ENSMGAG00000007739	0.473408	4.88086	-0.516447	-0.440621	-2.25806	0.453855	-3.03295	-2.6378	-1.55843	2.4685	0.464244	-0.317003	1.21593	1.42378	-1.04299	0.423729	2
410	ENSMGAG00000007751	ENSMGAG00000007751	ENSMGAG00000007751	-0.17452	0.0782562	0.16178	0.197367	1.90997	-2.46365	-2.30848	-2.22698	0.625174	0.440185	0.714573	1.3391	1.98121	-0.590792	-0.46367	0.780483	2
411	ENSMGAG00000007761	ENSMGAG00000007761	ENSMGAG00000007761	2.89406	0.475988	-0.102381	4.4841	5.67697	3.28138	-5.42599	6.94836	-5.81753	-3.98534	-4.47395	-1.09516	-3.96648	1.83734	-2.02486	1.29349	1
412	ENSMGAG00000007795	ENSMGAG00000007795	ENSMGAG00000007795	-2.09272	1.41807	0.328117	-1.09638	0.450492	-1.20002	0.0201228	-2.48042	0.851661	0.442878	0.346108	0.715809	2.44573	-0.464914	1.0895	-0.774029	2
413	ENSMGAG00000007796	ENSMGAG00000007796	ENSMGAG00000007796	0.690815	-0.0319696	0.864794	1.30181	-1.57879	-0.16351	2.84517	-0.197741	-0.288707	-0.231057	0.463237	-0.797338	-1.49372	-1.03692	-0.639536	0.293469	1
414	ENSMGAG00000007810	ENSMGAG00000007810	ENSMGAG00000007810	-0.282424	1.49325	1.62839	-0.406608	-3.66592	-3.11836	-4.98419	-2.62055	1.12433	1.65401	1.50982	2.12662	0.41647	1.29786	1.50977	2.31754	2
415	ENSMGAG00000007837	ENSMGAG00000007837	ENSMGAG00000007837	1.60867	0.000833509	0.970455	0.886607	2.50566	-0.0405667	-1.15677	1.29496	-0.639546	-1.15677	-0.632741	-0.628719	-0.45439	-0.244116	-1.15677	-1.15677	1
416	ENSMGAG00000007839	ENSMGAG00000007839	ENSMGAG00000007839	1.49254	0.0979973	-1.07125	1.57361	0.259506	1.38242	0.656334	1.91296	-0.981528	-0.027187	-1.15541	-0.862893	-0.602227	-0.267622	-1.38816	-1.0191	1
417	ENSMGAG00000007853	ENSMGAG00000007853	ENSMGAG00000007853	-0.101066	-0.39073	-0.657383	0.588057	1.77003	-0.835514	-0.733849	-1.35684	-0.627545	-0.510371	0.700548	1.16147	1.18568	-1.11531	-0.496346	1.41917	2
418	ENSMGAG00000007854	ENSMGAG00000007854	ENSMGAG00000007854	0.0743174	0.84021	0.340406	0.196959	0.532976	-1.40612	-3.67916	0.908192	0.285892	0.660595	-0.105542	0.322809	-0.487267	0.329143	0.750609	0.435984	2
419	ENSMGAG00000007857	ENSMGAG00000007857	ENSMGAG00000007857	0.112465	1.43903	-0.722767	0.894375	0.116905	2.66443	0.0818979	1.20354	-1.20281	0.681432	-1.33296	-0.978306	-0.926121	0.582803	-1.08578	-1.52813	1
420	ENSMGAG00000007887	ENSMGAG00000007887	ENSMGAG00000007887	1.48855	2.50883	0.38289	0.65282	-3.36304	-1.70694	-2.07264	-2.80717	1.38148	-0.130429	1.46399	1.01057	0.311911	0.609566	0.0129341	0.256679	2
421	ENSMGAG00000007924	ENSMGAG00000007924	ENSMGAG00000007924	2.02181	0.865536	0.19574	2.03362	2.30875	-0.718819	-3.73907	2.94885	-1.33531	-0.595092	-1.1274	-0.0409924	-1.32317	-0.129978	-0.677055	-0.687414	1
422	ENSMGAG00000007929	ENSMGAG00000007929	ENSMGAG00000007929	1.57968	0.596678	-1.282	1.7787	-0.024078	3.27733	2.81106	0.256505	-1.90218	-0.766042	-2.09782	-1.04222	-0.899517	0.465837	-0.950069	-1.80185	1
423	ENSMGAG00000007958	ENSMGAG00000007958	ENSMGAG00000007958	1.05151	-0.519014	-1.59266	0.920462	1.59869	4.21393	2.83633	2.45347	-2.95869	-2.35032	-2.39141	-2.16775	-0.385689	1.76455	-1.2028	-1.27062	1
424	ENSMGAG00000007963	ENSMGAG00000007963	ENSMGAG00000007963	-1.03188	-1.10421	-1.04356	-0.504124	0.462079	1.30964	1.34148	1.69103	-0.00715047	-0.997193	-1.24907	-0.453855	-0.310372	0.712111	0.544783	0.640296	1
425	ENSMGAG00000007968	ENSMGAG00000007968	ENSMGAG00000007968	1.8875	1.61609	-0.305662	1.05893	-2.21496	-0.140681	-0.551252	-0.944849	0.411344	-0.757439	0.705243	0.585529	0.215414	-0.0354394	-1.58594	0.0561735	2
426	ENSMGAG00000007979	ENSMGAG00000007979	ENSMGAG00000007979	2.38692	2.78934	-1.04172	1.00167	-1.04172	-1.04172	-1.04172	-1.04172	1.48015	-0.673159	-0.517683	0.736876	-0.537728	0.0308276	-1.04172	-0.446908	2
427	ENSMGAG00000007980	ENSMGAG00000007980	ENSMGAG00000007980	-0.876478	-0.541454	-0.806899	-0.738603	-0.220909	2.95706	1.32847	0.43328	-0.121342	-0.542047	-0.89315	-0.0154941	-0.761806	0.478335	0.294545	0.0264869	1
428	ENSMGAG00000007988	ENSMGAG00000007988	ENSMGAG00000007988	-0.486	-0.0965942	-0.188259	-0.136621	0.660173	-0.534141	0.841982	-0.252356	-0.661911	-0.901926	-0.561117	-0.471305	6.2849	-1.15746	-1.43918	-0.900191	2
429	ENSMGAG00000008000	ENSMGAG00000008000	ENSMGAG00000008000	1.63109	-1.52858	-1.14315	2.06845	1.60476	-0.865116	-0.943255	2.09135	-1.01135	-0.86672	-0.318249	-0.454788	2.01519	-0.615923	-0.46298	-1.20074	1
430	ENSMGAG00000008048	ENSMGAG00000008048	ENSMGAG00000008048	1.40963	1.7822	0.90977	0.824288	-2.88661	-2.07948	-2.03242	-3.1562	1.3039	-0.172529	1.30421	1.25128	1.12678	0.0245046	0.0455565	0.345116	2
431	ENSMGAG00000008062	ENSMGAG00000008062	ENSMGAG00000008062	0.930437	0.587903	0.889309	1.05135	-1.70722	-1.07149	-1.49501	-1.81357	1.16165	-0.912449	1.49565	0.756788	0.856929	-0.593068	-0.183352	0.0461377	2
432	ENSMGAG00000008068	ENSMGAG00000008068	ENSMGAG00000008068	-0.413796	0.503134	0.756214	0.149953	0.723074	-1.54343	-2.88602	-0.535342	-0.154434	0.773903	0.827822	0.487727	0.913024	-0.140616	0.629088	-0.0902999	2
433	ENSMGAG00000008070	ENSMGAG00000008070	ENSMGAG00000008070	-0.332597	-1.15979	1.98226	-0.757094	0.337205	0.306881	0.468819	-1.8629	-0.531711	0.0935908	1.89904	-0.544633	2.10528	-0.896229	0.0109207	-1.11904	2
434	ENSMGAG00000008072	ENSMGAG00000008072	ENSMGAG00000008072	-0.353551	0.302986	-1.04104	-0.280777	-0.784796	-0.671502	-0.625731	-0.484635	-0.523813	-0.135549	0.728236	-0.752988	7.11014	-0.753419	-0.692514	-1.04104	2
435	ENSMGAG00000008080	ENSMGAG00000008080	ENSMGAG00000008080	-0.706741	0.713704	0.22636	-0.175452	-1.61035	-1.81799	-1.72497	-1.95498	0.983077	1.50367	1.45087	1.73354	0.0513847	0.695048	-0.160241	0.793088	2
436	ENSMGAG00000008084	ENSMGAG00000008084	ENSMGAG00000008084	0.306731	0.34815	0.831615	-0.268954	-0.347262	0.315218	-7.43881	-0.772906	0.641766	0.96615	0.600812	0.989711	0.0550164	1.53128	1.39002	0.851469	2
437	ENSMGAG00000008102	ENSMGAG00000008102	ENSMGAG00000008102	-0.92321	-1.8611	-0.920924	-1.8611	-1.19835	-0.00213359	1.50912	-0.904145	-1.34387	-1.49254	-0.40068	-0.643275	3.28847	1.49876	1.81135	3.44361	2
438	ENSMGAG00000008109	ENSMGAG00000008109	ENSMGAG00000008109	-0.515054	-0.884355	-0.559266	0.102834	0.70997	1.45971	1.23981	1.71492	-0.456532	-1.37981	-1.9539	-0.132264	-0.314881	0.480774	0.0961324	0.391912	1
439	ENSMGAG00000008137	ENSMGAG00000008137	ENSMGAG00000008137	0.35614	1.13069	0.381083	-0.350777	-1.77779	-1.89586	-1.69672	-1.74488	1.10018	0.602707	1.15626	0.889912	1.108	-0.00812664	0.413059	0.336138	2
440	ENSMGAG00000008150	ENSMGAG00000008150	ENSMGAG00000008150	0.0896943	0.577527	0.982226	-0.0881451	-1.30171	-1.224	-1.5462	-1.36099	0.390337	-0.164132	0.78868	0.524697	2.27985	-0.450628	-0.0342113	0.537012	2
441	ENSMGAG00000008187	ENSMGAG00000008187	ENSMGAG00000008187	-0.642155	-0.0647649	0.504702	-0.355536	-1.31637	-0.862916	-1.24172	-1.97912	0.242824	0.727995	0.448401	0.270887	2.18552	1.14553	1.08749	-0.150754	2
442	ENSMGAG00000008238	ENSMGAG00000008238	ENSMGAG00000008238	0.676992	0.0102535	0.749375	0.228402	-1.86057	-1.80379	-1.14088	-2.57918	1.22663	-0.446352	1.32424	1.15132	1.80541	-0.180207	0.201005	0.637352	2
443	ENSMGAG00000008254	ENSMGAG00000008254	ENSMGAG00000008254	0.0945206	0.678207	1.58019	-0.555714	-1.81128	-1.14781	-1.81128	-1.04074	0.655385	-0.076409	0.287942	-0.0326846	1.2081	0.791473	0.88142	0.298673	2
444	ENSMGAG00000008269	ENSMGAG00000008269	ENSMGAG00000008269	-1.31499	-0.338519	0.755001	-1.22381	-0.793815	-0.647105	-0.837157	-1.94801	0.213785	0.247155	0.825303	0.185373	5.98677	-0.385957	-0.581094	-0.142927	2
445	ENSMGAG00000008279	ENSMGAG00000008279	ENSMGAG00000008279	1.77152	2.9192	-0.405802	1.45307	-2.37453	-1.51457	-1.51471	-2.07437	0.139257	-0.663383	0.289429	0.878491	-0.145504	1.34943	-0.360056	0.252529	2
446	ENSMGAG00000008336	ENSMGAG00000008336	ENSMGAG00000008336	0.631636	-0.352827	1.98107	0.293422	-2.26299	-0.479083	-0.244314	-1.54926	0.874317	-0.932767	2.41307	0.579512	0.211512	-0.935752	-0.667517	0.439961	2
447	ENSMGAG00000008362	ENSMGAG00000008362	ENSMGAG00000008362	1.41475	1.82997	-0.318573	0.840083	-2.61432	0.109515	0.160814	-1.15315	0.178555	-0.0907137	0.132459	0.177749	0.531258	-0.244595	-0.591008	-0.362789	2
448	ENSMGAG00000008370	ENSMGAG00000008370	ENSMGAG00000008370	-1.83223	1.35736	1.65943	-1.34186	-2.59439	-2.93724	-3.8309	-3.0965	1.11357	2.3179	2.46132	1.54686	1.1544	0.951433	1.57203	1.49882	2
449	ENSMGAG00000008384	ENSMGAG00000008384	ENSMGAG00000008384	0.511561	-0.299366	-0.472333	0.808183	0.524519	1.81731	2.50377	1.58725	0.659744	-2.12699	-0.765315	-0.410658	-1.91208	0.140719	-1.11707	-1.44925	1
450	ENSMGAG00000008393	ENSMGAG00000008393	ENSMGAG00000008393	-1.03571	0.0682938	0.186096	-0.271926	-0.60804	-1.35367	-0.500189	-0.95267	-0.0651009	-0.427302	-0.152323	-0.374438	2.78412	1.75562	0.842072	0.105165	2
451	ENSMGAG00000008468	ENSMGAG00000008468	ENSMGAG00000008468	1.75888	2.00762	0.120594	1.02372	-1.32336	-0.485929	-0.538002	-1.6701	0.448174	-0.457491	0.516779	0.445827	-0.716474	-0.159963	-0.897335	-0.0729436	2
452	ENSMGAG00000008469	ENSMGAG00000008469	ENSMGAG00000008469	-1.16387	-1.08273	2.42578	-1.31137	0.731476	0.8996	0.421398	-0.554975	-0.897536	-0.679448	1.91023	-0.808284	1.47408	-0.131811	-0.370891	-0.861635	2
453	ENSMGAG00000008500	ENSMGAG00000008500	ENSMGAG00000008500	-0.959347	-0.703364	1.7019	-0.617772	-1.17307	-1.64684	-0.0611476	-0.689886	-0.449218	-0.189313	1.27337	0.84907	1.58006	-0.0687937	0.253344	0.901001	2
454	ENSMGAG00000008509	ENSMGAG00000008509	ENSMGAG00000008509	1.02088	1.41723	0.0480345	-0.531558	-1.29182	-1.29182	-1.29182	-1.29182	0.861861	0.00408015	0.381665	1.59741	0.00885618	0.485083	-0.662797	0.536547	2
455	ENSMGAG00000008582	ENSMGAG00000008582	ENSMGAG00000008582	-0.958962	1.53956	0.315557	-0.206462	-0.654909	-2.40119	-8.16862	-0.952343	1.0296	1.59179	0.664943	1.82379	0.944655	1.60252	1.90909	1.92099	2
456	ENSMGAG00000008597	ENSMGAG00000008597	ENSMGAG00000008597	-0.646093	-0.490434	-0.0203985	-1.38736	-0.178434	1.04998	3.49248	0.104793	-0.140999	-1.03376	-1.24002	-1.07384	2.0666	0.228641	0.821662	-1.55282	1
457	ENSMGAG00000008598	ENSMGAG00000008598	ENSMGAG00000008598	2.05086	2.29629	-1.05866	0.1969	-1.05866	0.0575449	0.263921	-1.05866	1.4632	-0.15317	-1.05866	-0.770609	-1.05866	1.04883	-0.429637	-0.730819	2
458	ENSMGAG00000008610	ENSMGAG00000008610	ENSMGAG00000008610	0.228995	-0.0555228	0.606501	0.25878	-1.24174	-0.77761	-0.851274	-2.85136	0.99609	0.0694721	1.03252	0.90962	1.95239	-0.0334419	-0.0126595	-0.23076	2
459	ENSMGAG00000008625	ENSMGAG00000008625	ENSMGAG00000008625	1.53463	2.62208	-0.912348	0.780565	-1.59627	-0.392225	-1.11512	-1.08198	0.556744	0.405636	0.387105	0.947973	-0.224615	-0.636056	-0.609886	-0.666224	2
460	ENSMGAG00000008662	ENSMGAG00000008662	ENSMGAG00000008662	-0.943362	-0.734264	-0.803569	-0.018016	0.458568	3.8996	3.16045	-0.294189	-1.2236	-0.425999	-1.088	-1.25756	-0.0819856	0.746963	0.0681052	-1.46314	1
461	ENSMGAG00000008684	ENSMGAG00000008684	ENSMGAG00000008684	0.729743	-0.790812	-0.589154	2.04248	-1.03374	2.96573	1.69811	1.3442	-0.152611	-1.52929	0.255115	0.342777	-1.91455	-0.183306	-1.75152	-1.43317	1
462	ENSMGAG00000008698	ENSMGAG00000008698	ENSMGAG00000008698	-0.150073	1.75775	-1.11001	-1.36967	-0.96949	3.97461	-0.798766	-0.842359	-0.243292	-0.196461	-0.58898	-0.450544	0.452605	1.76272	-1.45078	0.222747	1
463	ENSMGAG00000008699	ENSMGAG00000008699	ENSMGAG00000008699	-1.65912	-0.805504	-1.44319	0.391775	-1.93425	3.85761	4.12061	1.02293	0.344789	-0.526039	-1.02612	-0.101095	-1.29632	0.154957	-0.696821	-0.40421	1
464	ENSMGAG00000008701	ENSMGAG00000008701	ENSMGAG00000008701	-0.739556	0.236783	-0.0237015	-1.37324	-3.36543	0.801653	1.1769	-0.494763	0.618032	0.191178	0.35792	0.414814	0.713555	0.327142	0.760655	0.398062	2
465	ENSMGAG00000008709	ENSMGAG00000008709	ENSMGAG00000008709	1.33459	1.20971	1.64255	0.492356	-4.06359	-2.23116	-1.5339	-3.07636	1.63459	1.0487	2.71968	1.13326	0.498618	-1.28156	-0.171937	0.64447	2
466	ENSMGAG00000008785	ENSMGAG00000008785	ENSMGAG00000008785	0.786045	0.139235	0.0725573	0.613489	-1.52121	-2.3908	-1.09663	-2.20394	0.659475	0.564885	0.818504	0.72065	1.84936	-0.324034	1.14041	0.172007	2
467	ENSMGAG00000008797	ENSMGAG00000008797	ENSMGAG00000008797	-1.03545	0.995499	0.848464	-0.877801	-0.36592	2.42237	1.40257	-0.322208	-1.6526	-0.587542	1.12485	-1.18328	0.798982	0.225272	-0.668019	-1.12518	1
468	ENSMGAG00000008803	ENSMGAG00000008803	ENSMGAG00000008803	-0.29919	0.0230293	-1.07469	-0.492448	-1.52378	1.27385	-1.34803	-1.40188	-0.204754	-0.448155	-0.260109	-0.466464	1.9308	1.39124	1.51386	1.38674	2
469	ENSMGAG00000008823	ENSMGAG00000008823	ENSMGAG00000008823	-0.443308	-0.280995	-0.765245	-0.562528	-1.27231	1.30381	-1.0632	-1.54544	-0.454716	-0.606289	0.104107	-0.657499	2.028	1.56454	1.31655	1.33451	2
470	ENSMGAG00000008835	ENSMGAG00000008835	ENSMGAG00000008835	0.165629	1.02817	0.971727	-0.317097	-1.14674	-2.88219	-2.62484	-2.72006	0.672002	0.908154	1.91188	1.29292	1.35305	0.6372	0.253353	0.496849	2
471	ENSMGAG00000008839	ENSMGAG00000008839	ENSMGAG00000008839	0.980613	1.92715	-0.0198429	0.609978	-1.58091	2.13222	0.290303	-1.16012	-0.274124	0.0176576	-0.366804	-0.257699	-0.741271	0.576738	-0.985667	-1.14822	1
472	ENSMGAG00000008840	ENSMGAG00000008840	ENSMGAG00000008840	-0.421473	0.306645	-0.0741651	0.154178	-2.57638	1.78132	1.95812	0.327206	-0.0634619	-0.17311	-0.642876	-0.392668	-0.0628428	-0.450842	0.144932	0.185422	1
473	ENSMGAG00000008843	ENSMGAG00000008843	ENSMGAG00000008843	-0.86386	-0.447111	-1.51541	-0.66163	0.702275	1.54933	0.922187	1.68189	-0.423902	-0.1901	-1.4879	-0.204097	-1.31067	0.868568	0.405241	0.975193	1
474	ENSMGAG00000008858	ENSMGAG00000008858	ENSMGAG00000008858	4.40041	1.84707	-1.03076	1.32982	-2.10688	2.22761	-0.248466	-1.48514	0.400641	-0.381781	-0.513372	0.0529984	-1.61627	0.253909	-1.39377	-1.73603	1
475	ENSMGAG00000008871	ENSMGAG00000008871	ENSMGAG00000008871	4.18399	2.11374	-2.03142	0.761658	-3.35301	2.6328	0.585506	-1.91139	0.0225994	0.218746	-0.433336	-0.335032	-0.972795	0.104457	-0.66524	-0.921277	1
476	ENSMGAG00000008903	ENSMGAG00000008903	ENSMGAG00000008903	2.58673	0.554697	-0.198674	1.45951	0.550991	0.247063	-0.765483	1.00276	-0.887373	-0.42696	-0.979349	-0.4868	-1.88916	-0.125351	-0.4951	-0.147489	1
477	ENSMGAG00000008911	ENSMGAG00000008911	ENSMGAG00000008911	-0.0126404	-0.599081	-0.295802	0.654946	-1.12574	2.63666	2.85158	1.65324	-0.502467	-1.60152	-1.17536	-0.0275861	-1.45522	0.308574	-0.959343	-0.350227	1
478	ENSMGAG00000008918	ENSMGAG00000008918	ENSMGAG00000008918	-0.227149	-0.00446771	0.7892	-0.345811	-1.4816	-0.930766	-1.31974	-3.02667	0.336354	0.99647	0.762703	0.652547	2.14116	0.886267	0.460502	0.310993	2
479	ENSMGAG00000008948	ENSMGAG00000008948	ENSMGAG00000008948	-1.1128	-1.37898	0.741623	-0.799941	1.4028	1.17861	1.2796	-0.198071	-0.787828	-1.65572	0.782264	-1.13333	1.51389	0.38567	0.0977174	-0.315495	1
480	ENSMGAG00000008956	ENSMGAG00000008956	ENSMGAG00000008956	2.60331	1.48635	-1.15316	0.624337	-1.15316	2.81004	0.262561	-0.848296	-1.15316	-0.247667	-0.629126	-0.865105	-0.649171	0.623747	-1.15316	-0.558351	1
481	ENSMGAG00000008970	ENSMGAG00000008970	ENSMGAG00000008970	1.81344	-0.599008	0.184194	2.28131	3.8443	-0.826828	-0.527316	3.71941	-1.66137	-1.94304	-1.65736	-0.260498	-1.43905	-0.870492	-1.94304	-0.114666	1
482	ENSMGAG00000009004	ENSMGAG00000009004	ENSMGAG00000009004	0.526089	-0.282851	0.0399308	-0.374057	-2.43592	-1.28331	-0.471355	-1.16051	1.97073	-0.797302	0.920671	1.00251	0.670489	-0.297981	0.850633	1.12224	2
483	ENSMGAG00000009025	ENSMGAG00000009025	ENSMGAG00000009025	1.09693	1.68243	-0.0864476	0.889935	-0.196799	1.80744	-0.61131	-0.069668	-0.306951	0.0872437	-1.02662	-1.02662	-1.02662	0.8403	-1.02662	-1.02662	1
484	ENSMGAG00000009051	ENSMGAG00000009051	ENSMGAG00000009051	-1.00423	-0.0554191	0.0338319	-1.18207	-1.57559	-0.451704	-1.35019	-0.903489	1.04703	0.0997765	-0.305245	0.716076	1.47985	1.0946	1.3065	1.05028	2
485	ENSMGAG00000009088	ENSMGAG00000009088	ENSMGAG00000009088	1.43999	-0.23797	-0.139012	1.52023	1.03019	1.31589	1.67034	1.96689	-1.84156	-0.709132	-1.36888	-1.5126	-0.562881	-0.344482	-1.35146	-0.875565	1
486	ENSMGAG00000009133	ENSMGAG00000009133	ENSMGAG00000009133	3.33878	1.0368	1.60709	1.93718	2.28543	4.274	2.89253	1.82917	-4.11362	-3.32624	-3.38088	-0.8491	-4.46693	2.43092	-2.18807	-3.30707	1
487	ENSMGAG00000009162	ENSMGAG00000009162	ENSMGAG00000009162	1.30659	-0.429199	-0.284951	1.48187	1.0606	0.53101	-0.217319	2.24419	-0.696735	-0.751089	-0.679058	-0.668672	-1.50049	-0.0751863	-1.12818	-0.193381	1
488	ENSMGAG00000009168	ENSMGAG00000009168	ENSMGAG00000009168	0.422898	0.0386267	0.0961303	0.429739	-1.38349	-1.62056	-1.41419	-1.96623	0.923438	0.312256	1.29259	0.495537	2.13229	0.423923	-0.171493	-0.0114686	2
489	ENSMGAG00000009189	ENSMGAG00000009189	ENSMGAG00000009189	-0.227518	0.361993	-0.223441	-2.23269	0.836577	-0.282152	1.93883	-0.260206	-0.26926	0.373568	-0.39921	-1.03955	1.61675	-0.443583	1.41448	-1.16459	1
490	ENSMGAG00000009195	ENSMGAG00000009195	ENSMGAG00000009195	-0.481113	1.53157	1.56636	-0.52117	-4.1931	-4.0798	-3.33328	-3.49239	1.85531	1.72096	1.86166	2.06804	1.1368	0.809404	1.85223	1.69852	2
491	ENSMGAG00000009227	ENSMGAG00000009227	ENSMGAG00000009227	-0.969814	0.535366	-1.34504	-1.25363	-1.88889	4.85109	4.6749	2.29402	-1.89081	-1.28976	-0.12936	-1.2887	-1.53949	1.32497	-1.42552	-0.659332	1
492	ENSMGAG00000009241	ENSMGAG00000009241	ENSMGAG00000009241	-0.446068	0.0547869	0.667763	1.71278	0.70243	-1.23902	-0.106897	2.23018	-0.557665	0.638979	-0.0555644	-0.663411	-0.158702	-0.97787	-1.30237	-0.499346	1
493	ENSMGAG00000009245	ENSMGAG00000009245	ENSMGAG00000009245	1.83842	1.70423	-0.320963	1.33849	0.877791	-1.18323	-1.83128	1.12066	-0.744599	-1.0829	-0.319642	0.238819	-0.172173	-0.604488	-0.588586	-0.270557	1
494	ENSMGAG00000009252	ENSMGAG00000009252	ENSMGAG00000009252	0.237356	1.33883	-1.94667	1.58809	-2.26102	4.84203	6.03123	3.67469	-3.37529	0.30359	-3.52288	-3.08172	-2.80259	1.61576	-0.556381	-2.08505	1
495	ENSMGAG00000009256	ENSMGAG00000009256	ENSMGAG00000009256	0.596511	0.172297	0.991631	0.307561	-1.13043	-1.05272	-1.54494	-1.65538	0.0463824	-0.104436	0.68491	0.149074	4.48838	-0.612925	-1.09648	-0.239434	2
496	ENSMGAG00000009274	ENSMGAG00000009274	ENSMGAG00000009274	-1.43807	-0.328836	2.52325	-0.168817	-2.34497	-3.08731	-2.33112	-0.402773	0.211793	0.0431016	2.46357	1.81322	0.472154	-1.19638	2.37983	1.39135	2
497	ENSMGAG00000009293	ENSMGAG00000009293	ENSMGAG00000009293	2.84769	4.29331	-1.60737	2.56691	-2.46087	-2.56755	-1.72035	-2.35481	1.36712	0.172176	-0.702838	1.00166	-0.752684	1.61854	-1.25934	-0.441593	2
498	ENSMGAG00000009314	ENSMGAG00000009314	ENSMGAG00000009314	-1.60595	-1.30441	1.86209	-1.74657	0.829902	0.93593	0.68474	-1.11301	-0.329252	-0.991846	1.83242	-0.60037	1.74691	0.105242	0.119035	-0.424859	2
499	ENSMGAG00000009323	ENSMGAG00000009323	ENSMGAG00000009323	2.44326	0.204055	-1.27112	2.20216	1.58297	1.77092	1.49836	1.94711	-1.93722	-0.941996	-2.36765	-1.6422	-1.39729	0.310872	-1.057	-1.34523	1
500	ENSMGAG00000009342	ENSMGAG00000009342	ENSMGAG00000009342	-0.417035	-0.417035	-0.417035	0.0126088	-0.417035	-0.417035	-0.417035	-0.417035	-0.417035	-0.0484773	-0.131355	-0.417035	4.09029	0.315784	-0.0685073	-0.417035	2
501	ENSMGAG00000009344	ENSMGAG00000009344	ENSMGAG00000009344	-0.495058	-0.264693	-0.432661	-0.39576	-0.985078	3.63825	3.30538	1.72033	-1.82852	-1.04117	-0.739382	-1.51589	-0.954161	0.674173	0.0893304	-0.775088	1
502	ENSMGAG00000009354	ENSMGAG00000009354	ENSMGAG00000009354	2.26953	2.13846	-0.0161367	0.547576	-2.87364	-2.01368	-2.25492	-2.00788	0.935245	0.276786	0.669209	1.07631	-0.352987	0.198621	0.603109	0.8044	2
503	ENSMGAG00000009366	ENSMGAG00000009366	ENSMGAG00000009366	3.0072	1.47827	-0.342496	1.37614	-0.630919	0.0766265	-1.97568	2.00513	0.190047	-0.718072	-0.0148773	-0.00339727	-2.09946	-0.177774	-1.30444	-0.866278	1
504	ENSMGAG00000009373	ENSMGAG00000009373	ENSMGAG00000009373	1.35076	-0.190814	0.438183	0.568133	1.05104	2.02204	0.459713	0.586515	-1.34842	-1.34842	-1.06274	-1.06037	0.279484	0.603225	-0.999895	-1.34842	1
505	ENSMGAG00000009438	ENSMGAG00000009438	ENSMGAG00000009438	-0.0784997	-0.158278	0.593762	0.235012	-1.34596	-1.27852	-1.44411	-2.58492	0.506373	0.64683	1.36312	0.967418	2.64987	-0.0921361	0.281828	-0.261791	2
506	ENSMGAG00000009451	ENSMGAG00000009451	ENSMGAG00000009451	-0.401396	-0.914527	0.252314	-0.142453	-0.350839	-0.244864	-1.50394	-2.67174	0.568428	0.272364	0.910865	0.244887	2.33	0.779224	0.889292	-0.0176148	2
507	ENSMGAG00000009487	ENSMGAG00000009487	ENSMGAG00000009487	3.75636	1.07508	-2.72912	2.63854	1.78529	3.69726	-1.70574	2.99098	-2.25994	-2.36051	-2.41886	-1.82889	-0.915235	2.28883	-1.47259	-2.54147	1
508	ENSMGAG00000009489	ENSMGAG00000009489	ENSMGAG00000009489	1.59111	2.48862	-0.578244	1.47036	-0.538881	-0.854952	-0.781014	-1.21355	-0.0722597	-0.612924	-1.23274	-0.0496062	1.34392	0.43323	-0.889391	-0.503674	2
509	ENSMGAG00000009519	ENSMGAG00000009519	ENSMGAG00000009519	0.790179	-1.0461	-0.110523	1.10509	2.41951	1.59315	1.67717	1.89277	-1.81628	-2.63614	-1.35067	-1.14848	-0.86322	0.49408	-0.764579	-0.235962	1
510	ENSMGAG00000009524	ENSMGAG00000009524	ENSMGAG00000009524	0.976838	-0.37828	0.477873	1.59634	0.449244	0.517033	1.24125	1.9839	-1.02534	-0.975071	-0.183352	-0.923734	-0.967177	-1.02411	-0.875363	-0.890041	1
511	ENSMGAG00000009564	ENSMGAG00000009564	ENSMGAG00000009564	1.84453	0.17609	-0.144929	1.54045	1.88563	0.400504	0.176028	1.45413	-0.893947	-1.56019	-1.18237	-0.933461	-0.132672	-0.10032	-1.49495	-1.03452	1
512	ENSMGAG00000009608	ENSMGAG00000009608	ENSMGAG00000009608	0.389121	0.400428	0.380111	0.526882	0.207375	-1.79651	-1.26035	-2.11808	0.437923	0.753086	1.17023	0.490935	1.72904	-0.552882	-0.241828	-0.515479	2
513	ENSMGAG00000009610	ENSMGAG00000009610	ENSMGAG00000009610	-0.277988	2.05313	-0.994581	-1.47014	-1.14592	4.36993	1.00429	0.97561	-0.841104	-1.59372	-1.77068	-0.317829	-0.0139347	2.56396	-1.87018	-0.670839	1
514	ENSMGAG00000009615	ENSMGAG00000009615	ENSMGAG00000009615	-1.71752	0.0881812	0.581527	-1.62613	-2.66461	-2.74504	-3.74556	-1.70002	1.76143	1.5466	1.08461	1.65889	1.03242	2.02858	2.32367	2.09296	2
515	ENSMGAG00000009626	ENSMGAG00000009626	ENSMGAG00000009626	1.46754	1.02769	-0.159559	0.753661	-3.00152	-0.610051	-0.195235	-2.4952	1.37003	-0.336562	0.420828	0.356529	0.0679218	-0.0716654	0.341532	1.06406	2
516	ENSMGAG00000009629	ENSMGAG00000009629	ENSMGAG00000009629	2.07272	2.10245	0.395634	1.34813	-2.62003	-0.216802	-0.514746	-3.24566	0.311104	-0.403117	0.6644	0.568627	-0.648945	0.792017	-0.641659	0.0358656	2
517	ENSMGAG00000009631	ENSMGAG00000009631	ENSMGAG00000009631	-1.68507	1.60669	1.58503	-0.664773	-4.47512	-2.10733	-3.88922	-4.34799	1.68519	2.42707	2.0711	1.74961	1.53717	1.46175	1.27734	1.76857	2
518	ENSMGAG00000009636	ENSMGAG00000009636	ENSMGAG00000009636	-1.57433	-0.592969	2.18589	-0.948017	1.00187	0.275674	-0.451628	-1.08503	-0.376025	-0.557918	2.22873	-0.7721	1.84665	0.161662	-0.0951193	-1.24734	2
519	ENSMGAG00000009657	ENSMGAG00000009657	ENSMGAG00000009657	3.15974	-0.202277	-0.451387	2.65905	1.16965	2.75729	1.65781	3.11794	-2.31555	-2.05565	-2.30284	-2.16441	-2.63641	0.487068	-1.08767	-1.79236	1
520	ENSMGAG00000009660	ENSMGAG00000009660	ENSMGAG00000009660	2.13924	1.28309	-0.255669	0.667588	-1.90913	-1.26669	-1.26683	-0.978482	0.475569	0.560911	0.695281	-0.00470687	0.437353	-0.00662947	-0.380786	-0.190105	2
521	ENSMGAG00000009667	ENSMGAG00000009667	ENSMGAG00000009667	-1.31497	-0.345262	1.6218	-1.57281	0.887813	0.168524	0.698907	-1.23192	-0.344352	0.421369	0.91775	-0.653689	1.8849	-0.321558	-0.000342832	-0.81616	2
522	ENSMGAG00000009672	ENSMGAG00000009672	ENSMGAG00000009672	0.826981	1.14164	-1.61776	1.16474	-2.42557	2.49281	3.66701	2.64476	-0.969649	-1.22518	-0.53865	-0.935051	-1.62624	-0.166341	-1.24163	-1.19187	1
523	ENSMGAG00000009673	ENSMGAG00000009673	ENSMGAG00000009673	2.42644	1.03059	-0.30937	0.854906	-3.04799	-2.06146	-0.820392	-2.96535	2.18139	0.794316	1.06281	0.980143	0.501648	-0.678259	0.119436	-0.0688584	2
524	ENSMGAG00000009700	ENSMGAG00000009700	ENSMGAG00000009700	-1.49567	-2.24386	1.06656	-1.13366	1.696	1.25567	0.687026	0.907718	-1.17952	-1.0581	0.892326	-0.850115	1.38257	0.69495	-0.000365046	-0.621549	1
525	ENSMGAG00000009706	ENSMGAG00000009706	ENSMGAG00000009706	0.767108	-0.832888	-1.13122	-0.262929	2.62225	1.48717	1.52099	-0.148958	0.182859	-0.534213	-1.20594	-1.34939	0.827498	0.354117	-0.324167	-1.97228	1
526	ENSMGAG00000009740	ENSMGAG00000009740	ENSMGAG00000009740	-1.22631	-0.97033	2.68761	-1.9138	-0.934268	-1.25034	-1.9138	-1.9138	0.49546	-0.45628	2.56138	-0.0451552	3.13001	-0.69734	1.87731	0.569674	2
527	ENSMGAG00000009761	ENSMGAG00000009761	ENSMGAG00000009761	-0.343049	-0.475122	2.11833	-1.04529	-0.269575	-0.818747	0.43143	-1.71571	-0.233238	0.430378	1.8034	0.00572433	1.4413	-0.795874	0.148886	-0.682836	2
528	ENSMGAG00000009777	ENSMGAG00000009777	ENSMGAG00000009777	2.59799	-0.237652	0.730493	3.53783	4.36333	2.98197	-3.09493	5.63845	-4.81408	-4.72719	-4.02885	-0.00198672	-3.79507	2.03349	-1.27644	0.0926454	1
529	ENSMGAG00000009789	ENSMGAG00000009789	ENSMGAG00000009789	-1.12789	-0.836563	1.97532	-0.958615	0.28751	0.251942	0.231222	-1.19212	-0.316106	-0.104971	1.99162	-0.694554	1.72352	-0.539666	0.395058	-1.08571	2
530	ENSMGAG00000009862	ENSMGAG00000009862	ENSMGAG00000009862	0.376404	-0.97073	-1.76496	0.900233	2.22748	3.91268	2.82176	2.96031	-1.85902	-2.35829	-2.86526	-1.72094	-1.23376	1.25909	-1.1679	-0.517099	1
531	ENSMGAG00000009895	ENSMGAG00000009895	ENSMGAG00000009895	-2.215	-0.573185	0.21866	-1.51924	-2.05377	0.340195	-0.0608869	-0.589654	0.778672	0.407357	0.550298	0.749911	0.812248	0.743563	1.48502	0.925812	2
532	ENSMGAG00000009947	ENSMGAG00000009947	ENSMGAG00000009947	0.498797	-1.13151	-1.69699	0.498274	2.71444	5.13046	5.15181	4.16942	-3.38455	-3.78833	-2.55696	-2.89527	-2.04085	1.74938	-1.34017	-1.07793	1
533	ENSMGAG00000009955	ENSMGAG00000009955	ENSMGAG00000009955	1.07091	-1.64751	-0.553988	1.28373	0.662122	1.67786	2.2721	2.12055	-0.703399	-1.30371	-1.02143	-0.199865	-1.18856	-0.674692	-1.06478	-0.72933	1
534	ENSMGAG00000009967	ENSMGAG00000009967	ENSMGAG00000009967	-1.01387	-0.144247	-1.48967	-1.66142	-1.77809	-0.187459	-0.247914	-2.10231	0.77822	0.461192	-0.27961	0.647326	2.8251	0.881483	1.6245	1.68677	2
535	ENSMGAG00000009979	ENSMGAG00000009979	ENSMGAG00000009979	0.416589	1.81111	-0.870602	1.02931	-1.23411	4.4129	3.2722	0.576018	-2.07558	-0.631859	-1.32954	-1.31978	-2.10046	1.71172	-1.8729	-1.79503	1
536	ENSMGAG00000009989	ENSMGAG00000009989	ENSMGAG00000009989	0.551392	-0.90664	-0.294931	0.220302	-1.42902	0.298451	0.114651	-1.61866	1.39788	-0.483431	0.59448	1.47351	1.0138	0.0739164	-1.44641	0.440703	2
537	ENSMGAG00000010024	ENSMGAG00000010024	ENSMGAG00000010024	-0.454938	0.0905172	0.473816	-0.231601	-0.87507	-1.92189	-2.21983	-0.898416	0.728718	1.03102	0.601238	0.878278	1.10334	0.58873	0.598931	0.507162	2
538	ENSMGAG00000010111	ENSMGAG00000010111	ENSMGAG00000010111	0.648468	-0.735453	0.249293	0.585716	1.77083	0.0747274	-0.532723	1.55163	-1.81895	-1.0316	-1.06995	-0.620977	0.772758	-0.0464542	0.551939	-0.349263	1
539	ENSMGAG00000010163	ENSMGAG00000010163	ENSMGAG00000010163	0.206516	-0.224737	1.38634	-0.0268507	-1.96776	-2.24402	-1.48107	-1.76938	0.871829	-0.605427	2.48642	0.879634	1.35767	-0.0893702	0.504252	0.715954	2
540	ENSMGAG00000010173	ENSMGAG00000010173	ENSMGAG00000010173	1.58144	4.27443	-1.1158	-0.35306	-2.26962	-0.80932	-1.68429	-2.26962	1.868	1.0131	-0.698733	0.108577	1.89502	-0.0214844	-0.727197	-0.791446	2
541	ENSMGAG00000010252	ENSMGAG00000010252	ENSMGAG00000010252	0.510377	2.00866	-0.675226	0.152281	-1.3345	0.855607	-1.76796	-1.50584	0.183583	1.78408	-0.482044	-0.558653	-1.21178	2.25119	0.268373	-0.478153	2
542	ENSMGAG00000010353	ENSMGAG00000010353	ENSMGAG00000010353	-0.551741	-0.547308	-0.853798	-0.478967	1.57334	2.04739	1.26417	2.00426	-0.957561	-0.870674	-0.0288996	-0.505464	-0.536847	-0.0227671	-0.890704	-0.644424	1
543	ENSMGAG00000010431	ENSMGAG00000010431	ENSMGAG00000010431	1.32294	1.15325	0.165239	0.419721	-2.92023	0.570153	0.338436	-0.739447	0.6159	-0.602967	0.821284	0.634637	-0.37045	0.0361658	-1.65274	0.208114	2
544	ENSMGAG00000010444	ENSMGAG00000010444	ENSMGAG00000010444	0.501044	0.446885	0.371761	0.41591	-2.11377	-2.11226	-2.28243	-2.53779	1.02392	0.542529	1.41785	1.14263	2.1515	-0.205558	0.526827	0.710947	2
545	ENSMGAG00000010489	ENSMGAG00000010489	ENSMGAG00000010489	2.92776	-0.208777	-0.961367	3.67279	3.71441	2.08478	2.63364	3.9781	-3.3249	-3.30234	-2.60818	-1.38967	-4.21107	0.373682	-2.03109	-1.34777	1
546	ENSMGAG00000010511	ENSMGAG00000010511	ENSMGAG00000010511	-1.47789	-1.0248	2.011	-1.53175	0.689469	0.630396	0.664613	-0.99984	-0.335086	-0.33924	1.94307	-0.679124	2.01353	-0.628386	-0.145523	-0.790435	2
547	ENSMGAG00000010515	ENSMGAG00000010515	ENSMGAG00000010515	0.492359	1.72019	1.74483	-0.0407497	-3.09124	-2.18371	-3.09124	-2.78637	0.774969	0.27529	1.98039	1.1491	-0.0351318	1.30637	0.0665429	1.7184	2
548	ENSMGAG00000010554	ENSMGAG00000010554	ENSMGAG00000010554	2.81378	3.12977	-1.26425	1.45998	-1.17592	-1.64969	-1.64969	-1.64969	1.85479	-0.353782	-0.439353	1.47708	-0.947301	-0.916866	0.140813	-0.829684	2
549	ENSMGAG00000010576	ENSMGAG00000010576	ENSMGAG00000010576	0.634339	-0.285807	2.28803	0.675399	-0.66352	-1.64991	-1.43841	-0.908962	-0.30675	-0.855855	0.726899	0.182529	-0.502415	2.33327	-1.07075	0.841917	2
550	ENSMGAG00000010603	ENSMGAG00000010603	ENSMGAG00000010603	1.07041	2.23566	-0.609679	0.519097	-1.51966	1.10818	1.68281	-0.309322	0.244259	-0.869072	0.120792	-0.0983194	-0.496223	-0.109648	-1.7039	-1.26538	1
551	ENSMGAG00000010608	ENSMGAG00000010608	ENSMGAG00000010608	-1.46757	-1.13943	-1.44345	-0.972327	0.628935	3.72329	0.883118	1.47199	-0.741188	-1.13996	-1.32732	-0.495611	-0.43548	2.09588	0.315302	0.0438012	1
552	ENSMGAG00000010616	ENSMGAG00000010616	ENSMGAG00000010616	1.40046	-0.0123176	-0.697618	2.22063	1.89462	1.29313	1.37515	3.03154	-2.08357	-1.05868	-1.74561	-1.57554	-1.22888	-0.512959	-1.25943	-1.04091	1
553	ENSMGAG00000010657	ENSMGAG00000010657	ENSMGAG00000010657	1.15017	1.34316	-1.2031	0.624094	0.202912	0.654132	1.06659	1.67909	-0.257744	-1.53597	-1.73099	-0.526736	-0.441409	-0.370013	-0.426761	-0.227422	1
554	ENSMGAG00000010669	ENSMGAG00000010669	ENSMGAG00000010669	0.01646	-0.182534	0.0205364	2.44994	1.80846	-0.674698	-0.245582	2.09729	0.0210535	-1.63512	-0.577852	-0.370789	-0.435092	-1.06808	-0.958483	-0.265503	1
555	ENSMGAG00000010671	ENSMGAG00000010671	ENSMGAG00000010671	0.259093	1.04233	-1.13869	0.0994678	-0.408955	4.53521	0.415286	-0.753584	-1.00689	-0.862259	-0.457222	-0.790353	-0.821736	2.30752	-0.895094	-1.52412	1
556	ENSMGAG00000010673	ENSMGAG00000010673	ENSMGAG00000010673	0.331661	0.440123	-1.45309	-0.311423	0.217729	3.32233	0.777542	1.06692	-0.268155	-1.31412	-1.5706	-0.760258	-1.17896	1.32314	-0.366644	-0.256199	1
557	ENSMGAG00000010682	ENSMGAG00000010682	ENSMGAG00000010682	0.0929868	0.0736486	0.639267	0.106651	-1.1449	-1.52667	-1.20239	-2.51815	0.734754	0.143606	0.946238	0.847902	2.56766	-0.28117	0.398821	0.121743	2
558	ENSMGAG00000010687	ENSMGAG00000010687	ENSMGAG00000010687	2.23706	2.95001	0.301216	1.45618	-3.58449	-1.51021	-1.84676	-2.18007	0.480643	0.0421099	0.94642	0.986104	0.0591939	0.00423896	-0.56572	0.224091	2
559	ENSMGAG00000010700	ENSMGAG00000010700	ENSMGAG00000010700	-1.63209	-1.04849	-1.31313	-0.680031	0.618054	1.59797	1.12586	1.39271	0.0224985	-0.762271	-1.24914	-0.131958	-0.0744653	0.874933	0.644277	0.615278	1
560	ENSMGAG00000010748	ENSMGAG00000010748	ENSMGAG00000010748	0.433269	1.3618	0.303506	-0.395306	-1.85085	-1.0242	-1.04379	-2.02871	0.711763	0.20657	0.48961	0.81856	1.2605	0.370286	0.121912	0.265092	2
561	ENSMGAG00000010784	ENSMGAG00000010784	ENSMGAG00000010784	-0.612046	0.772092	0.102562	-1.12029	-1.54993	-0.089638	-1.32738	-1.24507	1.265	0.521031	0.0209494	0.318716	-0.517606	0.826337	1.51668	1.11861	2
562	ENSMGAG00000010813	ENSMGAG00000010813	ENSMGAG00000010813	1.12694	1.26647	1.28764	0.379338	-2.94647	-2.51803	-2.20335	-2.23965	1.3762	1.11959	1.81305	1.41454	0.449017	-1.21409	-0.0480268	0.936836	2
563	ENSMGAG00000010823	ENSMGAG00000010823	ENSMGAG00000010823	-0.184161	-0.53269	-0.538522	-0.779767	-0.643968	1.01378	-1.30234	-1.39844	-0.832479	-0.817918	0.363304	-0.151952	2.65905	1.4049	0.785285	0.955904	2
564	ENSMGAG00000010848	ENSMGAG00000010848	ENSMGAG00000010848	-0.693931	-0.939894	-0.29196	0.145678	0.870205	3.27036	3.54583	2.53343	-1.35015	-1.63182	-1.34614	-1.63182	-0.929433	0.319829	-0.566217	-1.30397	1
565	ENSMGAG00000010870	ENSMGAG00000010870	ENSMGAG00000010870	0.510087	-1.30303	-0.220337	0.548283	1.42171	2.33697	1.68333	2.45366	-1.19209	-1.44487	-1.52799	-0.967308	-1.11848	0.243436	-0.755714	-0.667644	1
566	ENSMGAG00000010900	ENSMGAG00000010900	ENSMGAG00000010900	-0.771224	0.710918	0.261888	-1.03846	-0.955373	-1.69778	-0.404026	-2.31641	0.646225	0.343189	0.601147	0.645064	0.383421	0.944191	1.51573	1.1315	2
567	ENSMGAG00000010976	ENSMGAG00000010976	ENSMGAG00000010976	0.0547088	2.19987	3.11574	-0.0330931	-6.78127	-6.78127	-6.78127	-5.51115	3.18248	2.62389	3.78369	2.87073	2.10336	1.01646	2.53175	2.40537	2
568	ENSMGAG00000010990	ENSMGAG00000010990	ENSMGAG00000010990	-0.891953	-0.882372	1.88978	-0.90988	0.376546	-0.0852366	0.0441711	-1.04989	-0.137897	-0.730517	1.71843	-0.209048	1.89985	-0.322101	-0.170565	-0.539319	2
569	ENSMGAG00000011037	ENSMGAG00000011037	ENSMGAG00000011037	-0.978166	0.972635	1.34661	-0.743804	-2.90312	-3.00735	-3.37689	-3.07203	2.14858	0.917947	1.9284	2.19689	1.10367	-0.181033	1.88752	1.76013	2
570	ENSMGAG00000011072	ENSMGAG00000011072	ENSMGAG00000011072	-0.985321	0.679879	1.54449	-0.439795	-2.63583	-2.58767	-2.13372	-3.07143	1.7711	1.27801	2.28989	1.97967	1.36096	-0.502593	0.698574	0.753794	2
571	ENSMGAG00000011074	ENSMGAG00000011074	ENSMGAG00000011074	1.34896	0.44893	0.165533	0.769086	-2.91943	-0.254185	0.0644323	-3.43911	1.81368	-0.80771	0.494875	1.24044	0.517211	-0.336313	0.0925989	0.801005	2
572	ENSMGAG00000011082	ENSMGAG00000011082	ENSMGAG00000011082	-0.553577	-1.7233	-0.689942	0.258492	2.36423	1.65989	-0.438398	3.68758	-0.495991	-1.84425	-1.51665	-0.582103	-0.720622	0.529774	-0.160321	0.225183	1
573	ENSMGAG00000011103	ENSMGAG00000011103	ENSMGAG00000011103	0.16512	1.5843	0.690061	0.812149	-0.0215053	-2.38561	-4.42195	-1.40758	-0.278699	1.22713	-1.16922	0.338844	-0.0183117	1.55676	1.05995	2.26855	2
574	ENSMGAG00000011125	ENSMGAG00000011125	ENSMGAG00000011125	-0.927765	0.467527	0.461242	0.415983	0.873618	1.82242	1.23513	1.03619	-0.425004	0.355364	-1.5909	-1.36877	-0.412867	0.369253	-0.864689	-1.44673	1
575	ENSMGAG00000011155	ENSMGAG00000011155	ENSMGAG00000011155	-1.35327	0.624777	0.938325	0.254862	-0.509493	-1.94728	-1.97984	-0.284018	-0.131103	0.992074	0.223378	-0.358894	-0.0778997	0.999022	1.43663	1.17272	2
576	ENSMGAG00000011173	ENSMGAG00000011173	ENSMGAG00000011173	-0.569996	-1.3814	-1.16717	-0.618357	0.992046	1.53342	1.97127	1.90018	0.452322	-1.42979	-1.00921	-0.641224	-0.777826	0.528675	-0.226083	0.443145	1
577	ENSMGAG00000011191	ENSMGAG00000011191	ENSMGAG00000011191	-1.11203	-0.637955	2.22997	-1.42798	0.421086	0.38107	0.314722	-1.20976	-0.529334	-0.18264	2.04756	-0.528125	1.39464	-0.389187	-0.0201277	-0.751899	2
578	ENSMGAG00000011216	ENSMGAG00000011216	ENSMGAG00000011216	1.64228	-1.45456	-0.769088	2.31105	3.27335	0.995123	2.25505	2.78234	-1.39063	-2.28122	-1.37054	-1.1436	-1.72136	-0.386504	-1.87217	-0.869527	1
579	ENSMGAG00000011233	ENSMGAG00000011233	ENSMGAG00000011233	1.10335	-1.41532	-0.60339	2.12436	3.05028	2.12516	-5.11149	4.73312	-2.16355	-2.2299	-1.53997	-1.2041	-1.18069	1.56715	-0.0789847	0.823974	1
580	ENSMGAG00000011248	ENSMGAG00000011248	ENSMGAG00000011248	1.35505	1.25388	-0.135735	0.668861	-2.87607	-1.72964	-1.53091	-2.46396	1.50696	-0.66601	0.619426	1.12108	0.580923	0.680603	0.37856	1.23698	2
581	ENSMGAG00000011370	ENSMGAG00000011370	ENSMGAG00000011370	1.90627	0.11417	-0.523517	1.43233	0.428425	1.69313	1.13096	0.774402	-1.1601	-1.30877	-0.769716	-0.943562	-0.800562	0.189591	-0.813564	-1.34949	1
582	ENSMGAG00000011371	ENSMGAG00000011371	ENSMGAG00000011371	-0.52866	1.48516	1.87764	-0.561312	-3.41814	-3.41814	-3.41814	-3.41814	1.79153	1.71337	2.55349	1.79216	1.21606	-0.0896303	1.30505	1.11771	2
583	ENSMGAG00000011380	ENSMGAG00000011380	ENSMGAG00000011380	3.38634	1.58135	1.4014	3.19151	2.64482	0.412219	-1.48923	3.16331	-3.05238	-3.94955	-2.48914	1.24342	-2.91723	0.697095	-2.70692	-1.11702	1
584	ENSMGAG00000011382	ENSMGAG00000011382	ENSMGAG00000011382	-0.129102	-0.122043	1.23715	0.157518	-1.46607	-1.46607	-1.46607	-1.46607	1.47572	0.268797	2.21484	1.46557	0.161835	-0.938745	-0.0657718	0.138516	2
585	ENSMGAG00000011386	ENSMGAG00000011386	ENSMGAG00000011386	-0.0814041	-0.0738481	1.18658	0.040648	-0.123877	-1.2134	-1.58294	-1.58294	-0.38532	0.0199106	0.656685	0.59844	2.06075	-0.366475	-0.953914	1.80111	2
586	ENSMGAG00000011387	ENSMGAG00000011387	ENSMGAG00000011387	0.0125732	-0.871413	-0.773358	0.432952	1.90144	0.0432289	-0.148284	2.3661	-0.657386	-0.89672	-1.21327	-0.600645	-0.469109	0.36558	0.0200095	0.488304	1
587	ENSMGAG00000011407	ENSMGAG00000011407	ENSMGAG00000011407	2.15595	-0.419938	0.0168646	1.84429	2.95681	2.12825	0.538373	3.17697	-1.99381	-2.55117	-1.34238	-1.38527	-1.83843	0.429231	-1.97649	-1.73924	1
588	ENSMGAG00000011412	ENSMGAG00000011412	ENSMGAG00000011412	-1.65786	-1.38801	-0.401876	-0.533933	0.269857	2.4055	2.31341	1.06171	-0.0642126	-1.1405	-0.465966	-0.619399	0.206422	-0.524621	0.244365	0.295105	1
589	ENSMGAG00000011430	ENSMGAG00000011430	ENSMGAG00000011430	0.294521	1.18701	0.104309	0.980288	-3.31902	0.986903	1.13145	0.108033	-0.0652432	0.0577766	0.422497	0.525287	-1.37194	-1.17809	-0.0281888	0.164407	2
590	ENSMGAG00000011470	ENSMGAG00000011470	ENSMGAG00000011470	-0.799768	-0.356868	1.18365	-0.461339	-1.94378	-1.06435	-0.806998	-0.743958	1.02578	0.736889	1.00591	1.07916	0.964037	-0.675184	0.361248	0.49557	2
591	ENSMGAG00000011471	ENSMGAG00000011471	ENSMGAG00000011471	0.914668	-0.628005	0.598213	1.01693	1.20991	4.20898	3.88644	2.93405	-2.21567	-3.56044	-3.31468	-0.200067	-3.34553	1.72941	-1.35737	-1.87685	1
592	ENSMGAG00000011492	ENSMGAG00000011492	ENSMGAG00000011492	0.990142	-1.30029	-0.663319	1.76608	-0.177016	0.358499	0.902102	2.44697	-0.966174	-0.860422	-0.317725	-0.306075	0.210849	-0.680876	-0.802443	-0.6003	1
593	ENSMGAG00000011497	ENSMGAG00000011497	ENSMGAG00000011497	1.14343	0.859332	-0.718821	0.8043	-0.934237	1.21894	1.53742	0.569669	1.86126	-0.23052	-0.359339	0.143178	-1.97887	-0.625325	-1.48905	-1.80138	1
594	ENSMGAG00000011551	ENSMGAG00000011551	ENSMGAG00000011551	1.03748	1.49353	0.460644	0.477677	-3.66223	-1.07724	-1.75949	-2.65922	1.51038	0.396929	0.714948	1.01871	0.490002	0.470918	0.418021	0.668953	2
595	ENSMGAG00000011558	ENSMGAG00000011558	ENSMGAG00000011558	-0.14326	-0.133163	0.661454	-0.482675	-0.993651	-1.29483	-1.03192	-2.26221	0.936355	0.114346	1.26105	0.755688	2.71929	-0.429991	0.33055	-0.00703912	2
596	ENSMGAG00000011564	ENSMGAG00000011564	ENSMGAG00000011564	0.176093	2.21292	-0.79675	-1.10754	-2.13661	-1.0204	-2.13661	-2.13661	1.70811	1.68079	-1.61257	0.178917	-0.325643	1.47834	2.11399	1.72358	2
597	ENSMGAG00000011571	ENSMGAG00000011571	ENSMGAG00000011571	0.500211	-0.254936	0.375279	-0.231318	-0.880543	-0.242018	-0.744801	-3.34778	0.815226	-0.0604408	0.470355	0.791847	2.17569	0.110325	0.791485	-0.268585	2
598	ENSMGAG00000011579	ENSMGAG00000011579	ENSMGAG00000011579	0.455054	-0.510885	-0.0159978	1.84336	-1.00574	1.74213	1.97637	1.01227	-0.613291	-1.00663	-0.601595	-0.934725	0.0538441	-0.935674	-0.804728	-0.65375	1
599	ENSMGAG00000011581	ENSMGAG00000011581	ENSMGAG00000011581	-0.766555	0.0429412	0.548004	0.0250403	0.413396	-1.322	-1.81059	-1.75579	0.381981	0.562847	1.10704	0.87741	2.04467	-0.0364271	-0.111717	-0.200249	2
600	ENSMGAG00000011595	ENSMGAG00000011595	ENSMGAG00000011595	1.73661	2.6883	-0.43275	2.26489	-1.37292	0.701361	0.364808	-1.06806	-0.475754	-0.711061	-0.848889	-0.299129	-0.868934	-0.156457	-0.743896	-0.778114	1
601	ENSMGAG00000011630	ENSMGAG00000011630	ENSMGAG00000011630	2.16106	3.17986	-0.595259	0.703736	-3.54714	-1.80922	-1.67187	-2.99073	1.80641	0.541035	0.31849	0.55152	0.047458	1.02118	-0.00399364	0.287478	2
602	ENSMGAG00000011662	ENSMGAG00000011662	ENSMGAG00000011662	-0.438498	1.80366	1.10129	0.123213	-6.16485	-5.16971	-6.39899	-4.28008	2.65859	2.37603	1.50177	3.12216	1.72285	2.18971	3.10127	2.75158	2
603	ENSMGAG00000011673	ENSMGAG00000011673	ENSMGAG00000011673	1.30331	1.99619	0.258307	0.730768	-2.91846	-0.191946	-0.970978	-1.97652	0.583375	-0.35014	0.894498	0.761445	0.314662	0.291186	-0.888532	0.162827	2
604	ENSMGAG00000011714	ENSMGAG00000011714	ENSMGAG00000011714	-0.63947	-0.267335	-0.443175	-0.951652	-0.798661	1.16428	-0.206913	-1.14988	-0.658338	-0.324132	-0.0680239	-1.02445	2.17197	1.36099	0.875533	0.959256	2
605	ENSMGAG00000011716	ENSMGAG00000011716	ENSMGAG00000011716	-1.63443	1.23724	0.617692	-1.47343	-1.79347	-0.962979	-0.287666	-2.27149	0.346143	1.56236	0.603001	0.728812	0.910076	0.40985	0.941247	1.06705	2
606	ENSMGAG00000011730	ENSMGAG00000011730	ENSMGAG00000011730	-0.922264	-0.797834	-1.17801	-2.03425	0.769318	1.58618	1.48087	0.643864	-0.151537	-0.867935	-1.02252	-0.220832	0.734831	0.729484	0.479689	0.770943	1
607	ENSMGAG00000011738	ENSMGAG00000011738	ENSMGAG00000011738	1.1812	2.44361	-0.29471	0.594859	-1.19228	-1.44852	-1.44852	-1.44852	1.68268	0.407288	-0.540909	1.2077	-0.147843	-0.375979	-1.09999	0.47994	2
608	ENSMGAG00000011766	ENSMGAG00000011766	ENSMGAG00000011766	-0.926018	0.0332478	0.026721	-0.952537	-0.416753	-0.85597	-1.85631	-1.21582	0.726307	0.685556	0.531618	0.447699	2.16586	0.273194	0.931588	0.401622	2
609	ENSMGAG00000011774	ENSMGAG00000011774	ENSMGAG00000011774	-1.09792	-0.441388	0.775309	-0.75635	-0.326353	-0.179643	-0.784869	-1.78542	-1.06575	1.15839	-0.214533	0.167997	2.55329	1.63515	1.3275	-0.965415	2
610	ENSMGAG00000011783	ENSMGAG00000011783	ENSMGAG00000011783	1.84026	2.01491	-0.909711	0.835193	-1.71003	-0.083038	0.0222191	0.238973	0.560699	-0.848915	-0.210215	0.343002	-1.09006	-0.415521	-0.394665	-0.193103	2
611	ENSMGAG00000011785	ENSMGAG00000011785	ENSMGAG00000011785	-0.839212	-1.24005	0.497738	0.137301	1.34988	-0.942018	1.51966	-1.45887	0.164694	-0.479419	0.0882544	0.0665803	1.36914	-0.749095	1.27098	-0.755571	2
612	ENSMGAG00000011816	ENSMGAG00000011816	ENSMGAG00000011816	1.44217	2.73594	-1.16613	1.0833	0.102245	0.0357885	0.210136	1.19287	-0.884096	-0.793328	-1.52408	-0.280479	-1.174	1.23413	-0.943172	-1.2713	1
613	ENSMGAG00000011850	ENSMGAG00000011850	ENSMGAG00000011850	1.12527	0.395816	-0.832177	-0.0135732	-2.97853	-0.400717	-0.204067	-1.96466	1.74778	-0.593434	-0.233418	1.02234	0.712465	0.72513	0.239097	1.25267	2
614	ENSMGAG00000011859	ENSMGAG00000011859	ENSMGAG00000011859	-0.031187	-1.88487	-0.47947	1.06609	0.0668386	1.74114	1.71312	0.758361	-0.435634	-1.84148	-0.951089	0.0496898	-0.0250882	0.855992	-0.0383301	-0.564083	1
615	ENSMGAG00000011865	ENSMGAG00000011865	ENSMGAG00000011865	-2.14445	-0.144129	-0.478527	-0.849663	-1.071	1.05748	-1.7416	-0.0110007	0.782306	1.12817	-0.187905	0.468817	1.36585	0.362709	0.985174	0.477781	2
616	ENSMGAG00000011872	ENSMGAG00000011872	ENSMGAG00000011872	0.763275	2.0378	-1.48857	0.934977	-2.16338	1.12356	2.34177	0.213999	-0.0114817	-0.286078	-0.822069	0.0196829	-0.806035	-0.149701	-0.64301	-1.06474	1
617	ENSMGAG00000011887	ENSMGAG00000011887	ENSMGAG00000011887	0.0997757	2.66056	0.0697136	0.640622	-2.41582	-0.493021	0.802355	-1.02166	-0.557809	1.47605	0.568497	-0.140807	0.512368	-0.434107	-0.852294	-0.914424	2
618	ENSMGAG00000011889	ENSMGAG00000011889	ENSMGAG00000011889	-1.55389	-1.23233	-2.5818	0.300597	0.584928	5.16165	5.5056	4.88125	-2.61119	-1.90094	-2.95466	-2.789	-0.767715	1.74324	-0.586893	-1.19884	1
619	ENSMGAG00000011942	ENSMGAG00000011942	ENSMGAG00000011942	-1.40917	0.848898	0.412969	-1.15501	-2.48514	-2.01648	-3.09241	-2.54443	1.20806	1.14161	0.182303	1.40827	1.12448	2.02461	2.21988	2.13155	2
620	ENSMGAG00000011992	ENSMGAG00000011992	ENSMGAG00000011992	1.83698	1.11834	2.73582	0.997013	0.598052	-0.463619	-0.496177	-0.101028	-0.473975	-1.37114	-0.84711	0.878868	-1.37114	-0.298599	-1.37114	-1.37114	1
621	ENSMGAG00000012023	ENSMGAG00000012023	ENSMGAG00000012023	0.357065	1.32254	-0.231133	0.422926	1.25749	0.455468	1.40307	2.82863	-0.414117	-1.45185	-1.53917	-1.13503	-1.65095	0.108899	-0.822969	-0.910881	1
622	ENSMGAG00000012084	ENSMGAG00000012084	ENSMGAG00000012084	3.17651	4.21369	-1.10781	3.02175	-3.8641	-1.47254	-1.28911	-3.95271	0.846081	-0.231306	-0.30043	1.19923	-0.387165	1.23219	-0.94181	-0.142468	2
623	ENSMGAG00000012096	ENSMGAG00000012096	ENSMGAG00000012096	0.809337	1.08609	-1.68366	1.08679	0.988098	0.071249	2.16299	3.19383	-0.0884876	-2.68747	-1.82369	-0.503174	-0.242635	-0.142976	-1.24278	-0.983514	1
624	ENSMGAG00000012149	ENSMGAG00000012149	ENSMGAG00000012149	-0.268436	0.467845	-0.190566	-1.18174	-0.962881	-1.64384	-1.11346	-1.24404	1.15786	1.36383	0.542	0.920432	0.705707	-0.454971	0.699982	1.20228	2
625	ENSMGAG00000012177	ENSMGAG00000012177	ENSMGAG00000012177	1.44335	1.34984	1.78042	0.847716	-3.71545	-2.03133	-1.8748	-2.63274	1.09221	-0.474106	1.92483	1.70843	0.29199	-0.957633	0.187436	1.05985	2
626	ENSMGAG00000012246	ENSMGAG00000012246	ENSMGAG00000012246	-1.78676	-0.695739	0.784897	-0.770078	0.524545	-0.440708	-0.518282	-3.44173	0.257513	0.22985	0.658889	0.911551	2.01859	0.920602	1.44192	-0.0950628	2
627	ENSMGAG00000012281	ENSMGAG00000012281	ENSMGAG00000012281	1.15427	0.634952	0.678855	0.77237	-3.00473	-2.18002	-1.81479	-2.35649	1.49418	0.559428	1.43439	1.13179	1.72935	-0.31781	-0.509213	0.593466	2
628	ENSMGAG00000012284	ENSMGAG00000012284	ENSMGAG00000012284	1.67802	2.30895	0.631038	0.771395	-2.8679	-1.60375	-1.34085	-2.57113	0.864956	0.104071	0.869251	0.599861	-0.703222	0.324325	0.391332	0.543647	2
629	ENSMGAG00000012321	ENSMGAG00000012321	ENSMGAG00000012321	2.05799	2.35984	-0.872578	2.07593	-1.56188	-0.101587	-1.33933	-1.56188	-0.664714	-1.56188	-0.494984	0.0177466	5.27232	-0.829063	-1.56188	-1.23404	2
630	ENSMGAG00000012324	ENSMGAG00000012324	ENSMGAG00000012324	0.504285	-0.37862	0.538874	0.379408	-1.95831	-1.9304	-1.35682	-2.33668	1.24013	-0.54038	1.34332	1.46161	2.02008	-0.102917	-0.0463454	1.16277	2
631	ENSMGAG00000012350	ENSMGAG00000012350	ENSMGAG00000012350	-1.25395	-0.201868	0.972638	0.261576	-1.42318	-0.385997	-1.42201	-2.85488	0.398533	0.432453	0.19038	0.533304	2.73092	0.779557	0.983394	0.259141	2
632	ENSMGAG00000012356	ENSMGAG00000012356	ENSMGAG00000012356	-0.0197765	-0.188106	0.533379	-0.96722	-0.959436	-1.12001	-1.19548	-2.4185	1.11313	0.411815	0.868293	1.14571	2.55985	-0.104876	0.211894	0.12934	2
633	ENSMGAG00000012401	ENSMGAG00000012401	ENSMGAG00000012401	-0.020943	-0.489858	0.500352	0.243172	-3.41459	-1.60086	-0.933891	-1.64311	1.04344	-0.470024	1.42929	1.21014	1.07575	0.102988	0.719322	2.24881	2
634	ENSMGAG00000012420	ENSMGAG00000012420	ENSMGAG00000012420	-0.73716	-0.863044	-1.23435	-1.7076	-0.284728	1.9465	1.85026	1.1621	0.146282	-1.54982	-0.996367	-0.413706	0.577357	0.822168	0.398386	0.883719	1
635	ENSMGAG00000012510	ENSMGAG00000012510	ENSMGAG00000012510	2.26272	2.16651	0.24447	1.04996	-1.25455	-0.369751	-1.56961	-0.992172	0.787383	-1.45553	-0.366548	0.486074	-1.09634	0.746317	-0.313533	-0.325402	2
636	ENSMGAG00000012530	ENSMGAG00000012530	ENSMGAG00000012530	-1.64956	-0.00630411	0.0933539	-1.60423	-2.03388	-2.03388	-2.03388	-1.72901	1.09733	1.41186	0.205749	1.32813	1.25606	1.72909	1.86687	2.1023	2
637	ENSMGAG00000012558	ENSMGAG00000012558	ENSMGAG00000012558	0.154806	-0.297526	0.887288	1.31271	2.1839	1.46624	1.37635	2.42353	-2.3251	-2.3251	-1.41748	-0.456448	-0.906901	1.12489	-1.69607	-1.5051	1
638	ENSMGAG00000012628	ENSMGAG00000012628	ENSMGAG00000012628	0.936824	0.797084	0.173272	0.145082	-2.66272	-1.247	-1.3183	-2.26485	1.14812	-0.315325	0.694065	1.07559	1.80662	0.195656	0.00332846	0.832547	2
639	ENSMGAG00000012694	ENSMGAG00000012694	ENSMGAG00000012694	-0.895496	-0.417522	-0.423521	-0.51857	-0.375906	2.73359	2.84807	0.401365	-0.209124	-1.2078	-1.13577	-0.621411	0.14228	0.265296	-0.406108	-0.179367	1
640	ENSMGAG00000012697	ENSMGAG00000012697	ENSMGAG00000012697	-1.64659	1.11825	-0.818261	-1.40198	-1.37068	-0.0409648	-2.03241	-0.600176	0.402391	1.31265	-0.217977	0.29081	0.568563	2.17125	1.18678	1.07835	2
641	ENSMGAG00000012743	ENSMGAG00000012743	ENSMGAG00000012743	-0.275842	-1.46201	-0.02314	0.35766	1.36176	0.751239	0.761328	1.08564	-1.26217	-1.07692	-0.597784	-0.303044	2.30131	-0.276941	-0.582747	-0.758336	1
642	ENSMGAG00000012744	ENSMGAG00000012744	ENSMGAG00000012744	3.00069	0.946943	-0.260938	2.79091	0.0287254	4.05868	1.99286	2.1536	-2.68941	-2.70798	-1.90241	-1.5973	-2.72051	0.97327	-2.17213	-1.89501	1
643	ENSMGAG00000012753	ENSMGAG00000012753	ENSMGAG00000012753	0.000840502	-1.26135	-0.30854	-0.197119	-1.39215	-0.188103	-0.647852	-1.6484	0.97791	0.609758	-0.740785	0.84751	2.06593	0.128508	0.622324	1.13152	2
644	ENSMGAG00000012782	ENSMGAG00000012782	ENSMGAG00000012782	-1.62335	-1.62335	-0.283489	-0.367783	1.60282	1.08746	1.34723	1.72386	-0.425726	-0.165821	-0.715733	-0.709571	1.75626	-1.09602	-0.223047	-0.283744	1
645	ENSMGAG00000012805	ENSMGAG00000012805	ENSMGAG00000012805	2.52668	-0.0978618	-1.0842	1.75254	0.671187	1.92054	1.25612	1.29291	-0.952884	-1.4385	-1.32331	-1.13615	-1.59398	-0.0325725	-0.954013	-0.806497	1
646	ENSMGAG00000012828	ENSMGAG00000012828	ENSMGAG00000012828	-0.045988	0.636252	0.235339	-0.475723	-1.55173	-1.18624	-1.27164	-1.87595	0.839377	-0.0796496	1.04697	0.618859	1.06204	0.644186	0.733691	0.670202	2
647	ENSMGAG00000012847	ENSMGAG00000012847	ENSMGAG00000012847	1.89318	-0.871531	-0.354232	2.20063	1.79515	3.0298	3.32773	2.59266	-1.5883	-2.5641	-1.60171	-1.65945	-1.20291	-0.175609	-2.19186	-2.62946	1
648	ENSMGAG00000012853	ENSMGAG00000012853	ENSMGAG00000012853	-0.0837174	-0.755324	0.224983	-0.0713102	-0.613422	-0.923933	-1.27969	-1.66088	0.19882	0.160915	0.437654	0.754104	2.57958	0.69593	0.235875	0.100411	2
649	ENSMGAG00000012860	ENSMGAG00000012860	ENSMGAG00000012860	1.44803	1.54532	1.31153	0.307574	-1.85238	-1.85238	-1.43707	-1.85238	1.00609	-0.556478	1.96924	0.181091	0.399536	-1.11956	-0.0618827	0.563731	2
650	ENSMGAG00000012862	ENSMGAG00000012862	ENSMGAG00000012862	-0.00661235	-0.552831	-0.694793	0.603717	0.811899	1.77157	2.07516	2.82284	-0.198165	-1.78642	-1.26237	-0.365777	-1.29011	-0.645397	-0.966855	-0.315859	1
651	ENSMGAG00000012892	ENSMGAG00000012892	ENSMGAG00000012892	0.926845	-0.197349	1.90573	-0.200872	-3.36738	-1.90709	-2.0448	-1.52408	1.492	-0.726043	2.33371	1.31918	0.202028	-0.0388704	-0.00409069	1.83107	2
652	ENSMGAG00000012896	ENSMGAG00000012896	ENSMGAG00000012896	-1.16693	-0.788595	0.488538	0.350342	-0.314144	2.05756	2.11563	1.62389	-1.48893	-0.648573	0.0616873	-1.13363	-0.56425	0.271523	-0.319084	-0.54503	1
653	ENSMGAG00000012899	ENSMGAG00000012899	ENSMGAG00000012899	-0.140118	-0.285874	0.250972	-0.133276	-0.749092	-1.03818	-0.796386	-2.02967	0.708496	0.183984	0.521832	0.817362	2.62106	0.262244	0.174084	-0.367436	2
654	ENSMGAG00000012909	ENSMGAG00000012909	ENSMGAG00000012909	2.01195	3.05698	-1.45701	0.586371	-0.627189	-1.08747	-1.23446	-0.686475	0.470059	-0.551518	-0.390113	0.0117999	0.591211	0.856612	-1.10848	-0.442268	2
655	ENSMGAG00000012912	ENSMGAG00000012912	ENSMGAG00000012912	3.11594	-0.199818	-0.124551	3.01121	2.66837	0.0953833	-0.945248	4.42696	-1.42317	-1.73561	-1.7664	-1.33432	-1.58114	-1.25888	-2.03878	-0.909941	1
656	ENSMGAG00000012942	ENSMGAG00000012942	ENSMGAG00000012942	-1.47426	-1.13414	-1.27256	-1.15801	0.932474	2.24812	1.39602	1.03358	-0.211871	-1.16532	-1.45367	-0.569716	0.785961	1.01258	0.701463	0.329362	1
657	ENSMGAG00000012984	ENSMGAG00000012984	ENSMGAG00000012984	-0.63777	-0.250718	-0.63777	-0.208126	-0.63777	1.22119	2.61113	2.33009	-0.356099	-0.63777	-0.63777	-0.63777	0.0646146	-0.63777	-0.63777	-0.309927	1
658	ENSMGAG00000013005	ENSMGAG00000013005	ENSMGAG00000013005	-1.2582	-1.71745	-0.00678309	1.73232	1.5339	0.235617	0.839526	3.43542	-0.482309	-0.951854	-1.06859	-0.300058	-0.222216	-0.942088	-0.138657	-0.688566	1
659	ENSMGAG00000013050	ENSMGAG00000013050	ENSMGAG00000013050	-1.18241	1.12645	0.796992	-0.618142	-1.55353	-3.04133	-3.13645	-2.02442	1.24709	1.73197	0.949911	1.70008	0.763808	0.79419	1.02232	1.42348	2
660	ENSMGAG00000013071	ENSMGAG00000013071	ENSMGAG00000013071	-1.29324	-0.734085	1.9467	-1.24792	0.873133	0.669305	0.197704	-0.907024	-0.622359	0.0573081	1.47356	-0.763785	2.36427	-1.15023	-0.00577593	-0.857559	2
661	ENSMGAG00000013080	ENSMGAG00000013080	ENSMGAG00000013080	-1.42353	-0.463817	-0.155349	-0.184256	-0.157985	-0.347549	0.00029079	-1.50298	0.479282	-0.0729763	0.497171	0.507681	3.04043	-0.126945	0.378778	-0.468243	2
662	ENSMGAG00000013085	ENSMGAG00000013085	ENSMGAG00000013085	-0.851459	-0.666341	2.25831	-0.968667	0.81638	0.660887	-0.219828	-1.35829	-0.549049	-0.533165	1.76938	-0.974319	1.71843	0.0590715	-0.206383	-0.954951	2
663	ENSMGAG00000013099	ENSMGAG00000013099	ENSMGAG00000013099	1.34083	0.783535	0.97316	1.21892	-2.99057	-1.3486	-0.73372	-2.6075	0.994427	-0.975626	0.930547	1.51335	0.576959	-0.197376	-0.267114	0.788788	2
664	ENSMGAG00000013108	ENSMGAG00000013108	ENSMGAG00000013108	2.02082	0.547262	-0.200147	1.91311	1.48107	0.105444	-0.531762	2.53163	-1.24213	-1.24825	-1.2866	-0.110623	-1.96371	-0.793162	-1.5895	0.366552	1
665	ENSMGAG00000013117	ENSMGAG00000013117	ENSMGAG00000013117	1.54509	2.05993	-0.348805	1.10836	-1.74505	-1.33783	-1.77875	-1.69644	0.899432	0.498732	1.07688	0.376893	0.312589	-0.784835	-0.601001	0.414812	2
666	ENSMGAG00000013125	ENSMGAG00000013125	ENSMGAG00000013125	1.49492	3.16583	-0.726303	0.0339619	-0.726303	-0.726303	-0.503754	-0.726303	-0.209074	-0.357745	-0.726303	0.491519	0.150464	0.490162	-0.726303	-0.39846	2
667	ENSMGAG00000013129	ENSMGAG00000013129	ENSMGAG00000013129	-0.69873	-0.620499	-1.45746	-0.599326	-1.71224	3.94043	2.3588	0.796698	-0.594949	-0.712291	-1.08979	-0.301063	-0.798842	0.796693	0.194172	0.498389	1
668	ENSMGAG00000013138	ENSMGAG00000013138	ENSMGAG00000013138	1.56708	2.03871	-0.7375	0.900658	-2.19354	0.191848	-0.873175	-1.86025	0.71416	-0.68891	-0.236179	0.105888	0.967809	0.450998	-0.321842	-0.0257567	2
669	ENSMGAG00000013144	ENSMGAG00000013144	ENSMGAG00000013144	0.903093	2.86317	-0.990551	0.142379	-4.01768	-1.46082	-2.68016	-3.48463	1.72567	0.37775	-0.0361589	1.59802	1.64556	1.18211	0.712728	1.51953	2
670	ENSMGAG00000013146	ENSMGAG00000013146	ENSMGAG00000013146	-0.434858	-0.0896319	-1.50227	0.617813	-0.367034	1.72603	2.50149	2.20194	-0.502395	-0.585115	-0.982591	-1.18727	-0.468917	-0.342457	-0.653966	0.0692225	1
671	ENSMGAG00000013157	ENSMGAG00000013157	ENSMGAG00000013157	-0.236604	0.516229	0.288988	-0.472737	-2.20479	2.95486	3.73364	-0.796017	-2.90265	0.0983899	-0.816752	-1.31567	-0.0233325	0.530969	0.716426	-0.0709436	1
672	ENSMGAG00000013166	ENSMGAG00000013166	ENSMGAG00000013166	-0.773085	-0.517101	0.044053	0.31692	-0.481039	-0.79711	-1.04526	-1.46058	-0.133341	0.882792	-0.393677	0.318017	3.00641	0.117469	1.03651	-0.120974	2
673	ENSMGAG00000013172	ENSMGAG00000013172	ENSMGAG00000013172	1.14124	1.6753	-0.0827682	0.254982	-1.69219	0.182749	-0.533761	-2.07194	0.93043	0.643824	-0.0232463	0.469268	-0.655963	0.576351	-0.140761	-0.673513	2
674	ENSMGAG00000013187	ENSMGAG00000013187	ENSMGAG00000013187	-0.753667	-0.749234	1.62063	-1.44116	0.847887	0.633125	2.10416	-0.484206	-1.15949	0.161692	-0.533545	-0.367365	1.78574	0.0261324	-0.577393	-1.11331	1
675	ENSMGAG00000013200	ENSMGAG00000013200	ENSMGAG00000013200	1.79808	1.93288	-0.390853	0.720868	-3.64111	0.0364869	-1.13852	-2.36822	1.26192	-0.0536601	0.172011	0.96646	-0.390254	0.91694	-0.0886959	0.265671	2
676	ENSMGAG00000013202	ENSMGAG00000013202	ENSMGAG00000013202	0.994194	-0.386195	0.665438	1.27122	0.000453276	1.51533	0.878235	2.26996	-0.840086	-1.52673	-0.828389	-0.677465	-1.1929	0.284238	-1.54676	-0.880544	1
677	ENSMGAG00000013213	ENSMGAG00000013213	ENSMGAG00000013213	-1.25644	-1.08064	-1.84991	-0.769995	0.855187	0.455953	1.22552	1.1263	0.246639	-0.79904	-1.4715	-0.65458	1.226	0.705865	1.47244	0.568191	1
678	ENSMGAG00000013229	ENSMGAG00000013229	ENSMGAG00000013229	1.93719	0.752585	0.397587	2.08354	-1.82999	2.41224	1.39588	0.965888	-2.08624	-0.0152742	-2.08624	-0.737471	-1.58225	0.0212535	-1.02064	-0.608069	1
679	ENSMGAG00000013238	ENSMGAG00000013238	ENSMGAG00000013238	-0.801694	-0.897669	0.188512	-1.47396	-2.92524	-1.62676	-2.33991	-2.92524	1.29813	0.357471	0.91855	1.98985	1.63418	1.86636	2.4946	2.24282	2
680	ENSMGAG00000013248	ENSMGAG00000013248	ENSMGAG00000013248	-1.19257	-0.924308	0.501501	-0.425014	0.764463	2.78394	0.250179	0.633212	-1.0643	-1.95627	-0.159741	-1.09827	0.300532	1.86149	-0.347181	0.0723338	1
681	ENSMGAG00000013250	ENSMGAG00000013250	ENSMGAG00000013250	-0.572936	-0.944931	-1.37885	-0.55534	0.380329	1.68147	1.55609	1.5045	-0.0298561	-1.32036	-1.21129	-0.454988	-0.251704	0.50443	0.452372	0.641063	1
682	ENSMGAG00000013251	ENSMGAG00000013251	ENSMGAG00000013251	0.2262	0.10646	1.57932	0.618605	0.710775	2.76505	2.22289	0.180345	-1.27536	-1.6971	-0.929106	-0.287069	-1.42986	0.725917	-2.25407	-1.26299	1
683	ENSMGAG00000013253	ENSMGAG00000013253	ENSMGAG00000013253	0.681181	0.905805	1.92972	0.914871	0.539315	2.28623	1.88349	-0.306326	-1.21465	-1.87356	-0.554163	0.0369374	-1.94649	0.273949	-2.44066	-1.11565	1
684	ENSMGAG00000013258	ENSMGAG00000013258	ENSMGAG00000013258	2.60297	2.98633	0.764563	1.73266	-3.23472	-2.21225	-1.10363	-2.83337	0.809546	-0.290159	0.490541	0.995852	-0.413823	-0.153804	-0.202693	0.0620008	2
685	ENSMGAG00000013272	ENSMGAG00000013272	ENSMGAG00000013272	3.37508	3.59136	-0.0448023	1.74061	-2.11217	-1.35447	-2.4273	-1.47878	0.829061	-1.43048	-0.108893	1.14446	-0.439409	-0.191186	-1.12074	0.0276583	2
686	ENSMGAG00000013275	ENSMGAG00000013275	ENSMGAG00000013275	2.07855	1.90026	-1.0496	1.46935	-2.29798	0.774919	-0.138305	-0.913743	0.0720785	-1.25833	-0.530695	0.955039	-1.25355	0.709478	-1.3116	0.794128	2
687	ENSMGAG00000013294	ENSMGAG00000013294	ENSMGAG00000013294	-1.20033	-0.453859	-0.164112	-1.09299	-0.872246	-1.16299	-1.03467	-1.70135	1.63853	0.124745	0.368799	0.736035	0.7294	1.13036	1.38674	1.56794	2
688	ENSMGAG00000013308	ENSMGAG00000013308	ENSMGAG00000013308	-0.494695	2.77076	-0.494695	-0.065051	-0.494695	-0.125154	-0.494695	-0.494695	-0.494695	2.07772	-0.494695	-0.206641	0.20769	-0.207071	-0.494695	-0.494695	2
689	ENSMGAG00000013322	ENSMGAG00000013322	ENSMGAG00000013322	-0.0471706	0.452841	-0.496094	0.46128	-1.57348	2.70966	1.28995	1.31428	-0.186304	-0.741648	-0.572987	-0.106678	-0.560695	0.417568	-1.56998	-0.790554	1
690	ENSMGAG00000013331	ENSMGAG00000013331	ENSMGAG00000013331	1.18014	-0.314461	-1.82355	0.336401	1.77086	1.96778	0.91434	2.99892	-0.768352	-1.82355	-0.756655	-0.909779	-1.54966	-0.245509	-0.757952	-0.218967	1
691	ENSMGAG00000013344	ENSMGAG00000013344	ENSMGAG00000013344	-0.574373	-0.564157	-0.684453	-1.20991	1.38202	1.9442	0.946538	2.05732	-1.0562	-1.5071	-0.932912	-0.921845	-1.03991	1.01683	0.56507	0.578891	1
692	ENSMGAG00000013348	ENSMGAG00000013348	ENSMGAG00000013348	1.73252	-0.897202	-0.897202	1.56477	0.839358	0.401283	0.325815	2.66643	-0.615531	-0.528644	-0.897202	-0.897202	-0.393214	-0.609579	-0.897202	-0.897202	1
693	ENSMGAG00000013356	ENSMGAG00000013356	ENSMGAG00000013356	-0.575548	0.416786	-1.2836	-0.953487	0.402229	2.07542	1.36174	0.549479	-0.51003	0.39134	-1.86433	-0.764718	-1.0248	1.64367	0.615957	-0.480105	1
694	ENSMGAG00000013381	ENSMGAG00000013381	ENSMGAG00000013381	2.07644	0.366471	1.48969	2.50883	-0.302361	-0.0153687	0.778814	2.63632	-1.14525	-0.423812	-0.567871	-1.01178	-2.08742	-0.724486	-2.59141	-0.98682	1
695	ENSMGAG00000013384	ENSMGAG00000013384	ENSMGAG00000013384	0.144155	-0.828375	0.905899	0.300464	1.94758	-1.18708	-0.26232	0.684393	-0.263623	-0.88272	0.554709	-0.107378	2.04804	-0.907526	0.0115124	-2.15773	1
696	ENSMGAG00000013385	ENSMGAG00000013385	ENSMGAG00000013385	0.884799	-1.1858	-0.243567	1.25078	0.534546	0.395981	1.65729	2.18549	-0.459484	-2.50554	-0.285148	-0.415232	-0.602849	-0.72079	-0.372593	-0.117877	1
697	ENSMGAG00000013387	ENSMGAG00000013387	ENSMGAG00000013387	1.47583	-0.415063	0.711677	1.44487	0.678556	-0.57697	1.85716	1.45773	-1.22037	-2.54761	-1.08719	0.425225	-0.574217	0.502149	-1.30497	-0.826793	1
698	ENSMGAG00000013389	ENSMGAG00000013389	ENSMGAG00000013389	0.0746485	-2.36709	-0.27032	1.64641	2.66501	1.41037	3.07136	3.15984	-2.47247	-2.09228	-1.41336	-2.02038	-0.115701	-0.151395	-0.853963	-0.270667	1
699	ENSMGAG00000013424	ENSMGAG00000013424	ENSMGAG00000013424	1.49328	-0.180221	0.807296	1.37548	1.46831	1.43122	-0.81288	1.55	-1.84273	-1.54294	0.15341	-0.271991	-1.27939	-0.202897	-1.72697	-0.418972	1
700	ENSMGAG00000013464	ENSMGAG00000013464	ENSMGAG00000013464	1.6192	1.77043	-0.851161	0.237031	-1.28422	-0.877	-0.955138	-1.2356	2.21495	0.194403	0.228813	-0.191697	0.353997	-0.193143	-0.6767	-0.354168	2
701	ENSMGAG00000013520	ENSMGAG00000013520	ENSMGAG00000013520	-1.18409	0.139649	0.581042	-1.17685	-2.37042	-0.303245	-0.87883	-1.36512	1.11311	0.86821	0.670089	0.98144	0.898263	0.276893	0.910189	0.839675	2
702	ENSMGAG00000013526	ENSMGAG00000013526	ENSMGAG00000013526	2.08464	3.3921	0.0053563	1.48101	-2.0868	-2.23326	-2.37407	-2.16431	0.925477	-0.28986	0.130953	0.708419	-0.463677	0.71233	-0.304999	0.4767	2
703	ENSMGAG00000013530	ENSMGAG00000013530	ENSMGAG00000013530	-1.87348	-0.148875	1.78503	-1.76466	0.997345	-1.09862	-0.395585	1.02302	-0.411947	0.700048	1.16754	-1.4349	2.61653	-1.26646	0.344016	-0.239016	2
704	ENSMGAG00000013562	ENSMGAG00000013562	ENSMGAG00000013562	-1.1547	-1.46157	-1.15095	-1.10812	0.0460801	1.42412	1.6768	0.5865	0.0145312	-0.734588	-0.68113	-0.17795	0.947792	0.738978	0.524823	0.509387	1
705	ENSMGAG00000013616	ENSMGAG00000013616	ENSMGAG00000013616	0.69898	0.170036	-1.19253	-0.799484	-0.286197	5.00575	1.89915	-0.460253	-1.32689	-0.374095	-1.51038	-1.1445	-0.31692	1.81819	-0.751386	-1.42946	1
706	ENSMGAG00000013618	ENSMGAG00000013618	ENSMGAG00000013618	-0.0697063	-0.716517	-0.783194	-0.983009	-0.616602	4.54933	1.28381	-0.446131	-0.892396	-0.059142	-0.695888	-0.815601	-0.0984156	1.35874	-0.331531	-0.683745	1
707	ENSMGAG00000013670	ENSMGAG00000013670	ENSMGAG00000013670	0.454542	0.0339309	0.838134	0.337334	-1.90048	-2.00471	-0.958532	-1.81784	0.826262	0.395779	1.12301	1.29393	1.34007	-0.126121	0.122831	0.04186	2
708	ENSMGAG00000013753	ENSMGAG00000013753	ENSMGAG00000013753	1.15671	0.627524	-1.01461	0.759907	0.0590151	2.19614	-0.525082	0.621046	-0.882819	-0.104145	-0.876014	-0.486273	-0.52328	1.44345	-1.05152	-1.40005	1
709	ENSMGAG00000013754	ENSMGAG00000013754	ENSMGAG00000013754	3.63761	0.831464	-1.12229	0.858087	0.498036	3.83676	-0.396752	-0.0786701	-1.94916	-1.1458	-1.59317	-1.71704	-0.689364	1.97995	-0.962106	-1.98755	1
710	ENSMGAG00000013778	ENSMGAG00000013778	ENSMGAG00000013778	-1.81506	-1.03902	-0.824849	-1.08177	0.60688	1.19714	1.46049	1.26169	-0.115699	-0.572076	-1.14938	-0.0179763	-0.294917	0.682404	0.754422	0.947714	1
711	ENSMGAG00000013780	ENSMGAG00000013780	ENSMGAG00000013780	0.375196	0.762361	0.188298	0.0292195	-2.26514	-2.12846	-1.58096	-2.93981	1.43219	0.6872	1.74977	1.21438	0.868611	-0.357498	0.806338	1.1583	2
712	ENSMGAG00000013817	ENSMGAG00000013817	ENSMGAG00000013817	-0.740796	-0.561627	1.7928	-1.7734	-1.93545	-0.988352	-1.49598	-1.07335	3.16654	0.644745	2.53445	1.27691	-1.78929	-0.845352	-0.221896	2.01005	2
713	ENSMGAG00000013821	ENSMGAG00000013821	ENSMGAG00000013821	-1.43981	-0.880648	-0.037517	-1.06386	-0.365059	2.57805	3.45617	-0.419705	0.018744	0.143273	-0.757224	-1.09035	0.295242	-0.246078	0.4466	-0.637825	1
714	ENSMGAG00000013898	ENSMGAG00000013898	ENSMGAG00000013898	0.158861	0.123568	-1.21913	0.486713	-2.37618	1.96541	0.811144	-0.700322	1.05427	-1.06372	-0.825953	1.40646	0.354239	0.81057	-1.61566	0.629731	1
715	ENSMGAG00000013914	ENSMGAG00000013914	ENSMGAG00000013914	-2.31017	-0.520191	0.0685053	-1.49744	-1.22896	-1.01181	0.143154	-0.54699	1.07152	0.418556	-0.0510767	0.751702	1.77573	0.278675	1.46042	1.19838	2
716	ENSMGAG00000013927	ENSMGAG00000013927	ENSMGAG00000013927	0.327382	-0.99232	-1.56124	2.36148	2.14829	3.65559	3.79735	3.46238	-2.21974	-2.50141	-1.5938	-1.15264	-1.79903	0.250548	-2.50141	-1.68141	1
717	ENSMGAG00000013938	ENSMGAG00000013938	ENSMGAG00000013938	0.630842	-0.807243	-1.84844	0.538918	0.131193	3.37797	1.03656	1.17423	-0.692037	-1.35519	-1.37944	-0.735892	0.731584	0.821456	-0.771622	-0.852893	1
718	ENSMGAG00000013944	ENSMGAG00000013944	ENSMGAG00000013944	1.12192	-0.426571	-1.55023	-0.158167	-1.67942	-0.637178	-1.19826	-0.978711	1.62261	-0.63976	-0.262175	1.60134	-0.124698	1.29452	0.25096	1.76382	2
719	ENSMGAG00000013947	ENSMGAG00000013947	ENSMGAG00000013947	1.73046	1.88638	-1.37907	0.0722109	0.357492	2.63715	-0.156052	-1.37907	-0.323867	0.879088	-1.37907	-1.37907	-1.37907	1.17031	0.0212306	-1.37907	1
720	ENSMGAG00000013948	ENSMGAG00000013948	ENSMGAG00000013948	2.16849	0.370304	-0.428462	0.444839	-1.20712	2.37085	-1.10381	0.609316	0.89084	-0.981842	-0.568426	-0.167899	-0.959842	1.01572	-1.62903	-0.823923	1
721	ENSMGAG00000013950	ENSMGAG00000013950	ENSMGAG00000013950	-1.10098	-0.630868	0.120826	-1.78848	0.180719	1.66122	2.00261	-0.147989	-1.50681	-0.330951	-1.05994	-0.439708	4.15705	-0.321185	0.398147	-1.19367	1
722	ENSMGAG00000013994	ENSMGAG00000013994	ENSMGAG00000013994	-0.403348	-0.060528	1.31603	-0.800151	-1.14176	-0.698505	-1.08484	-2.00315	0.675287	0.700099	1.1987	0.576894	2.52865	-0.583836	0.324458	-0.543994	2
723	ENSMGAG00000014003	ENSMGAG00000014003	ENSMGAG00000014003	0.153211	-0.812051	-1.07533	1.03135	1.47608	3.06092	2.7458	2.45602	-1.89678	-1.75543	-1.60889	-0.951829	-0.973834	0.253528	-0.953412	-1.14936	1
724	ENSMGAG00000014009	ENSMGAG00000014009	ENSMGAG00000014009	-1.91084	-1.03579	2.49176	-2.61325	1.31835	0.745001	-0.0920261	-0.565277	-0.635333	-0.665594	2.3798	-0.747858	1.69461	-0.186792	0.255818	-0.432575	2
725	ENSMGAG00000014020	ENSMGAG00000014020	ENSMGAG00000014020	1.58065	1.32881	1.15175	1.02521	-1.61957	-2.05307	-1.05328	-1.69474	0.259873	-0.788913	0.809871	0.890084	0.22554	-0.419279	-0.290558	0.647624	2
726	ENSMGAG00000014096	ENSMGAG00000014096	ENSMGAG00000014096	0.250047	0.0693449	1.20486	0.0848547	-1.40071	-0.220587	-1.57148	-3.0748	0.575416	0.380932	0.979457	0.97909	1.6248	0.222618	0.0412413	-0.145081	2
727	ENSMGAG00000014111	ENSMGAG00000014111	ENSMGAG00000014111	-0.884342	-0.49729	0.455515	-0.454698	1.0114	0.414143	-0.884342	-0.884342	-0.602672	0.0211504	-0.155808	-0.596288	3.17569	0.693702	-0.255316	-0.556499	2
728	ENSMGAG00000014150	ENSMGAG00000014150	ENSMGAG00000014150	0.085771	-0.00575509	0.63228	-0.326474	-2.71835	-1.04743	-0.777218	-2.3309	1.39039	-0.685688	1.17389	0.925954	2.35746	-0.0293352	0.401507	0.953908	2
729	ENSMGAG00000014159	ENSMGAG00000014159	ENSMGAG00000014159	-1.90399	-0.922628	1.47154	-2.02611	0.629237	0.88077	-0.469299	-0.875814	-0.0346063	-0.555139	1.06782	0.454097	0.612447	0.798653	0.146119	0.7269	2
730	ENSMGAG00000014165	ENSMGAG00000014165	ENSMGAG00000014165	-0.619942	0.462965	0.516008	-0.794234	-0.640214	-2.0116	-2.26208	-3.76546	1.53016	1.10014	1.53592	0.871313	1.82948	0.632805	0.769282	0.845462	2
731	ENSMGAG00000014166	ENSMGAG00000014166	ENSMGAG00000014166	-0.286769	0.81491	1.07095	-0.467087	-1.491	-3.08888	-2.92003	-4.01538	1.61977	1.35393	1.64828	1.35074	1.46507	0.585829	1.20212	1.15756	2
732	ENSMGAG00000014189	ENSMGAG00000014189	ENSMGAG00000014189	-1.43153	-0.306752	-1.12654	-0.786779	-0.576713	1.81476	0.35493	-1.04531	-0.48861	-0.910352	-0.355427	-1.08208	2.39839	2.05983	0.814549	0.667634	2
733	ENSMGAG00000014193	ENSMGAG00000014193	ENSMGAG00000014193	-0.76376	0.576321	1.61054	-1.02161	-1.45125	-1.08171	-1.2287	-1.45125	0.391615	1.12116	1.24354	0.658069	0.668113	-0.378708	0.448931	0.658699	2
734	ENSMGAG00000014202	ENSMGAG00000014202	ENSMGAG00000014202	0.214203	-1.3461	-0.140484	0.103825	0.383942	0.249046	1.40367	2.53446	-1.03375	-1.13516	-0.284628	-0.478027	-0.298594	-0.981556	0.410648	0.398495	1
735	ENSMGAG00000014212	ENSMGAG00000014212	ENSMGAG00000014212	-0.818648	-0.431596	-0.818648	-0.818648	-0.818648	-0.155183	0.597072	-0.513785	-0.818648	-0.45009	-0.090114	-0.818648	2.0016	-0.291322	1.45207	2.79323	2
736	ENSMGAG00000014217	ENSMGAG00000014217	ENSMGAG00000014217	0.416678	-0.104523	0.8072	-1.13576	-1.0662	0.178261	-1.15862	-1.89602	0.513242	0.271572	0.697727	0.0573911	1.90741	1.15373	-0.224238	-0.417853	2
737	ENSMGAG00000014218	ENSMGAG00000014218	ENSMGAG00000014218	0.331594	0.14444	1.64113	-0.655604	-1.02767	-1.31764	-2.18601	-2.367	0.525182	0.952357	1.16285	0.407244	2.19176	0.201242	0.809587	-0.813461	2
738	ENSMGAG00000014220	ENSMGAG00000014220	ENSMGAG00000014220	2.71756	1.05022	2.45739	2.28721	1.67832	1.12757	0.67531	2.3658	-2.46862	-2.10006	-1.94458	-1.25079	-2.46862	0.134134	-2.12009	-2.14077	1
739	ENSMGAG00000014249	ENSMGAG00000014249	ENSMGAG00000014249	-0.0858451	-1.03576	-1.42281	-1.42281	-0.949045	0.748166	-1.20027	-1.42281	0.504256	-1.42281	0.148068	4.58177	-0.00461743	3.07681	1.00269	-1.09497	2
740	ENSMGAG00000014250	ENSMGAG00000014250	ENSMGAG00000014250	-1.09047	0.0475078	-1.43819	-1.56294	-0.942145	1.50027	-0.716741	-0.57091	-0.125342	-0.333848	-0.918516	-0.0960957	2.15881	1.67943	1.14099	1.26818	2
741	ENSMGAG00000014254	ENSMGAG00000014254	ENSMGAG00000014254	-1.05255	0.563663	1.12286	-1.0782	-0.596036	-2.70179	-1.58572	-2.39693	1.48789	1.1156	1.65503	1.46945	0.492533	-1.02089	1.99123	0.533857	2
742	ENSMGAG00000014261	ENSMGAG00000014261	ENSMGAG00000014261	0.00445075	-0.68304	-0.297606	0.0772249	0.432125	2.60358	0.0543625	1.49632	-0.68304	-0.68304	-0.68304	-0.68304	-0.68304	1.09387	-0.68304	-0.68304	1
743	ENSMGAG00000014314	ENSMGAG00000014314	ENSMGAG00000014314	-0.283831	0.0731522	-1.72379	-0.666471	-2.80117	-0.59061	-0.395442	-1.41348	0.548824	-0.00237205	0.136085	1.0812	0.629885	1.74824	1.99889	1.66089	2
744	ENSMGAG00000014340	ENSMGAG00000014340	ENSMGAG00000014340	1.68585	0.815173	0.277613	0.562819	-1.83999	-1.27962	-1.61006	-2.47949	1.78376	-1.0035	0.587232	1.34378	0.0279891	-0.0532392	0.0242556	1.1574	2
745	ENSMGAG00000014351	ENSMGAG00000014351	ENSMGAG00000014351	-1.47462	0.227005	0.892198	-0.495951	-1.58269	-0.241527	-1.82718	-2.10764	0.263319	0.686383	0.874285	0.476727	2.17228	1.30279	0.831021	0.00360529	2
746	ENSMGAG00000014359	ENSMGAG00000014359	ENSMGAG00000014359	0.880816	0.0605611	-1.37819	0.338969	2.74551	1.85822	-3.7923	1.78311	-0.919515	-0.434777	-1.65873	-0.619648	0.0246803	1.28095	0.187792	-0.357445	1
747	ENSMGAG00000014361	ENSMGAG00000014361	ENSMGAG00000014361	0.742725	2.4847	-0.351221	0.981022	-0.103625	0.795365	-1.29267	0.287395	-0.115512	0.903826	-0.546882	0.113943	-0.934881	-0.402354	-1.47044	-1.0914	1
748	ENSMGAG00000014431	ENSMGAG00000014431	ENSMGAG00000014431	0.0688022	-0.16019	0.279179	0.246112	-1.61944	-0.749124	-0.884219	-2.98244	0.74138	0.483621	1.1166	0.767886	2.45095	-0.0675002	0.314343	-0.00594959	2
749	ENSMGAG00000014433	ENSMGAG00000014433	ENSMGAG00000014433	-0.427055	-0.313288	0.766554	0.265754	-0.550091	-1.14735	-0.860141	-2.44583	0.369097	-0.187676	0.994366	0.752145	2.41287	-0.197701	0.992112	-0.423773	2
750	ENSMGAG00000014436	ENSMGAG00000014436	ENSMGAG00000014436	-1.6904	-0.730685	-0.570084	-1.31445	-0.959547	1.83344	-0.0738932	-1.30418	1.42977	0.695319	-0.50383	-1.00092	1.75016	2.00297	0.790215	-0.353899	2
751	ENSMGAG00000014455	ENSMGAG00000014455	ENSMGAG00000014455	-0.365629	-0.670839	1.49769	-0.563588	-1.75862	-0.716382	-1.79232	-1.45846	-0.172001	-0.279999	2.46032	-0.435239	-0.203902	2.08155	0.410637	1.96679	2
752	ENSMGAG00000014471	ENSMGAG00000014471	ENSMGAG00000014471	0.40027	0.262802	-1.80504	0.000501399	-0.00494973	1.73175	1.28731	1.23768	-0.729557	-0.686515	-2.52752	-0.254168	-1.18097	1.03711	0.152974	1.07834	1
753	ENSMGAG00000014534	ENSMGAG00000014534	ENSMGAG00000014534	-0.525676	0.465355	-0.180035	-0.728678	0.107144	-0.277174	-4.08941	0.139852	0.422578	0.483493	0.0619722	0.632894	0.313812	1.18496	0.927598	1.06132	2
754	ENSMGAG00000014535	ENSMGAG00000014535	ENSMGAG00000014535	1.169	-0.406533	0.583394	1.3281	2.1527	3.0998	2.01281	2.44103	-2.46436	-2.57781	-1.81358	-1.27055	-2.74266	0.795162	-1.14862	-1.15789	1
755	ENSMGAG00000014567	ENSMGAG00000014567	ENSMGAG00000014567	1.12735	0.180684	0.434497	1.28675	0.794191	1.98386	1.88493	1.74882	-1.97614	-1.39009	-1.59804	-0.957445	-1.23189	-0.0174427	-1.16118	-1.10886	1
756	ENSMGAG00000014572	ENSMGAG00000014572	ENSMGAG00000014572	1.15275	-0.946443	0.634646	1.45281	0.369282	0.767592	0.86875	1.62475	-0.968149	-1.25043	-0.286882	-0.297956	-1.0359	-0.300277	-1.18217	-0.602369	1
757	ENSMGAG00000014577	ENSMGAG00000014577	ENSMGAG00000014577	1.41403	-0.610755	0.00531766	1.0838	1.42207	1.57129	3.3519	1.36248	-1.23247	-2.27229	-0.792403	-0.947901	-1.33793	0.376811	-1.48597	-1.90798	1
758	ENSMGAG00000014589	ENSMGAG00000014589	ENSMGAG00000014589	-1.31213	1.99844	-1.16283	-1.14396	-2.02464	3.0246	-0.453829	-1.32726	-0.637211	1.61224	-0.211216	-0.459274	0.508508	1.79591	-0.612391	0.405038	2
759	ENSMGAG00000014599	ENSMGAG00000014599	ENSMGAG00000014599	2.14882	1.36401	0.58238	1.02287	-1.42768	-0.60296	-1.02648	-1.34504	0.385681	0.0659489	1.28481	0.536805	-0.600767	-0.554124	-1.27242	-0.561844	2
760	ENSMGAG00000014655	ENSMGAG00000014655	ENSMGAG00000014655	0.606026	1.374	-0.519071	0.609386	-2.0237	-0.563404	-1.14873	-2.0237	1.53458	1.25901	0.719085	0.226312	-0.605502	-0.445654	0.541578	0.45978	2
761	ENSMGAG00000014662	ENSMGAG00000014662	ENSMGAG00000014662	0.106507	0.433319	-0.866335	-0.162811	-1.54344	3.52872	1.45778	-0.271256	0.143294	-0.471325	-0.995861	-0.172721	-0.15797	0.592261	-1.34243	-0.277731	1
762	ENSMGAG00000014672	ENSMGAG00000014672	ENSMGAG00000014672	-1.12291	-1.36887	0.423027	0.92798	2.35931	1.26835	2.739	3.75416	-1.34113	-0.946935	-1.77512	-0.282206	-0.888065	-0.988255	-1.71227	-1.04606	1
763	ENSMGAG00000014674	ENSMGAG00000014674	ENSMGAG00000014674	-0.977916	-1.32763	-0.895795	-0.470611	1.121	0.813409	1.44864	1.88229	-0.0956708	-0.964907	-1.11984	-0.5547	0.195907	0.569799	0.225941	0.150088	1
764	ENSMGAG00000014695	ENSMGAG00000014695	ENSMGAG00000014695	2.59114	1.10663	1.10004	1.27248	-2.07339	-0.425483	-0.0106429	-2.02225	0.861817	-0.538492	0.990547	0.690477	-0.44498	-0.628216	-1.52649	-0.943192	2
765	ENSMGAG00000014741	ENSMGAG00000014741	ENSMGAG00000014741	0.104289	-0.158058	0.108395	-0.356349	-0.685416	-0.148468	-1.30879	-2.41964	0.509454	0.0455255	0.686288	0.812495	2.62324	0.400148	0.0279152	-0.241027	2
766	ENSMGAG00000014757	ENSMGAG00000014757	ENSMGAG00000014757	-0.404327	-0.125297	-1.42836	-0.382062	0.020839	2.38809	1.49105	0.640456	-0.213637	-1.369	-0.962537	0.0366785	-0.329116	0.603162	0.128487	-0.094421	1
767	ENSMGAG00000014763	ENSMGAG00000014763	ENSMGAG00000014763	-0.750096	-1.3485	-0.945158	-1.66233	0.519765	1.80901	2.09931	1.18231	-0.159072	-1.00648	-1.15137	-0.216888	0.267111	0.708931	0.423751	0.229692	1
768	ENSMGAG00000014787	ENSMGAG00000014787	ENSMGAG00000014787	-0.645335	-0.364082	0.0984632	-0.628408	-0.0101148	-1.64723	-1.15332	-2.40988	0.720513	1.00944	0.399309	0.228699	2.40282	0.61046	0.882138	0.506528	2
769	ENSMGAG00000014788	ENSMGAG00000014788	ENSMGAG00000014788	-0.6214	-1.174	-1.24604	-1.13399	-1.68915	0.479363	-0.651622	-0.220881	1.33341	1.26162	-0.766422	0.862616	-0.104832	1.65304	0.876024	1.14227	2
770	ENSMGAG00000014791	ENSMGAG00000014791	ENSMGAG00000014791	-0.434405	1.6492	1.48461	-0.108676	-4.06588	-4.72863	-3.99123	-3.20136	1.91155	2.15053	1.20732	2.44111	0.369029	1.17071	2.23469	1.91143	2
771	ENSMGAG00000014794	ENSMGAG00000014794	ENSMGAG00000014794	-0.562661	0.220573	0.767878	-0.568379	-2.34587	-2.34587	-1.93056	-2.34587	0.85464	0.979354	0.574332	1.78953	0.243298	1.10412	1.88386	1.68165	2
772	ENSMGAG00000014795	ENSMGAG00000014795	ENSMGAG00000014795	-0.366956	0.99994	0.177113	0.455282	0.501539	-1.62461	-3.57304	-1.11483	-0.185448	0.771393	-1.55597	-0.00716273	-0.30449	1.92214	1.60571	2.2994	2
773	ENSMGAG00000014848	ENSMGAG00000014848	ENSMGAG00000014848	0.103237	0.37405	-0.619505	1.26858	2.24477	0.852579	1.88449	2.66987	-1.51725	-1.24163	-1.0752	-1.37567	0.563816	-1.77194	-1.44418	-0.916019	1
774	ENSMGAG00000014885	ENSMGAG00000014885	ENSMGAG00000014885	0.0287737	0.248495	0.244699	1.35869	2.09038	-0.00158926	-0.686564	2.68294	-0.909113	-0.909113	-0.623433	-0.175345	-0.909113	-0.62149	-0.909113	-0.909113	1
775	ENSMGAG00000014888	ENSMGAG00000014888	ENSMGAG00000014888	0.993528	0.385566	-0.00922118	1.35426	2.30162	-0.201616	0.035754	2.28595	-0.42966	-1.09062	-1.07636	-0.557725	-1.26282	-0.76629	-1.39053	-0.571829	1
776	ENSMGAG00000014910	ENSMGAG00000014910	ENSMGAG00000014910	-2.31664	-1.5625	-0.818642	-1.15733	0.898627	0.355142	0.646	1.31647	0.310834	-0.455589	-0.883258	-0.0680476	0.693794	0.750633	1.12938	1.16112	1
777	ENSMGAG00000014944	ENSMGAG00000014944	ENSMGAG00000014944	-0.676164	-0.240288	-1.07398	-1.1154	-1.17108	1.51461	-0.997951	-1.42831	-0.377612	-0.598708	-0.277179	-0.611587	2.23671	1.80916	1.56691	1.44087	2
778	ENSMGAG00000014965	ENSMGAG00000014965	ENSMGAG00000014965	-1.5796	0.0636553	-0.459288	-1.53427	-0.145572	-1.59438	-1.96392	-1.96392	0.189767	1.13497	-0.290429	-0.0952676	5.33993	1.51491	1.23737	0.146034	2
779	ENSMGAG00000014975	ENSMGAG00000014975	ENSMGAG00000014975	-0.933791	0.217465	-1.44794	-0.490591	1.35876	1.76984	1.58246	1.60747	-0.945938	-0.784973	-1.49215	-0.702556	0.306196	0.901257	-0.60238	-0.343117	1
780	ENSMGAG00000014978	ENSMGAG00000014978	ENSMGAG00000014978	-1.73011	0.686221	0.352503	-0.961867	0.2593	-1.78515	-1.97303	-3.43689	1.28086	1.02187	0.54982	1.61422	2.63182	0.0227687	1.44387	0.0237888	2
781	ENSMGAG00000014998	ENSMGAG00000014998	ENSMGAG00000014998	-0.345125	-0.473643	0.527582	-0.151996	-0.527128	-0.784296	-1.1868	-3.29901	0.625059	0.192486	0.89443	0.71338	3.06256	0.548152	0.452154	-0.247802	2
782	ENSMGAG00000015009	ENSMGAG00000015009	ENSMGAG00000015009	0.761785	0.927038	0.119066	-0.444621	-1.53562	-0.823707	-1.05528	-1.87267	0.335192	0.330541	0.995448	1.24565	1.82183	0.166006	-0.6445	-0.326149	2
783	ENSMGAG00000015033	ENSMGAG00000015033	ENSMGAG00000015033	1.14623	1.75531	-0.587273	0.489813	-1.79471	-0.64438	-0.446634	-2.84313	1.04168	-0.204187	-0.502841	0.389002	0.288432	1.36563	0.176466	0.370608	2
784	ENSMGAG00000015046	ENSMGAG00000015046	ENSMGAG00000015046	-0.00980688	2.66963	0.341127	0.892121	-1.12241	-0.561607	0.587068	-2.15147	-0.637813	0.0972871	-0.33343	0.34336	0.175768	-0.0861654	0.10068	-0.304336	2
785	ENSMGAG00000015053	ENSMGAG00000015053	ENSMGAG00000015053	0.906877	2.19882	-1.4614	0.838074	-1.89446	1.89132	0.26522	-1.38017	0.136422	-0.547854	-1.08381	0.400645	-0.977971	1.68094	-0.750406	-0.222242	1
786	ENSMGAG00000015054	ENSMGAG00000015054	ENSMGAG00000015054	1.79082	1.44615	-1.5349	-0.244318	0.16061	4.01123	2.53368	3.7117	-1.46548	-2.33853	-1.59533	-1.70745	-0.771812	-0.375564	-2.80619	-0.814613	1
787	ENSMGAG00000015065	ENSMGAG00000015065	ENSMGAG00000015065	0.0407779	-0.664986	0.616515	0.551494	2.11892	1.54249	-0.871058	2.64841	-1.09123	-1.60846	-0.148044	-0.694686	-1.33457	0.423212	-1.25993	-0.268859	1
788	ENSMGAG00000015071	ENSMGAG00000015071	ENSMGAG00000015071	0.392485	-0.944484	-0.944484	-0.51484	0.0350526	2.96367	2.05647	0.898822	-0.427255	-0.944484	-0.420451	-0.944484	-0.242099	-0.0318258	-0.315458	-0.61664	1
789	ENSMGAG00000015085	ENSMGAG00000015085	ENSMGAG00000015085	0.133955	0.00202512	1.09814	0.386653	-0.158804	-1.06389	-2.85284	-0.902637	0.273997	-0.16112	1.32191	0.507802	1.59052	0.00486018	0.290928	-0.471498	2
790	ENSMGAG00000015107	ENSMGAG00000015107	ENSMGAG00000015107	0.911946	0.731204	-0.238642	0.276775	-1.95139	-1.58475	-1.52681	-1.7861	1.21999	-0.193143	0.440259	1.22438	1.35606	-0.10283	0.386052	0.837	2
791	ENSMGAG00000015113	ENSMGAG00000015113	ENSMGAG00000015113	-0.0309228	-0.830065	-0.835896	1.16004	2.05857	2.38108	3.95516	3.42399	-2.81945	-2.24322	-1.17155	-1.16093	-1.64466	0.461123	-1.9967	-0.706581	1
792	ENSMGAG00000015119	ENSMGAG00000015119	ENSMGAG00000015119	0.76138	0.308735	-0.285652	0.964671	1.65872	0.19762	-0.393953	2.16053	-0.654046	-1.27897	-1.10569	-0.786353	0.608378	-0.312833	-1.05442	-0.788115	1
793	ENSMGAG00000015120	ENSMGAG00000015120	ENSMGAG00000015120	1.07972	2.43157	-0.24233	-0.348152	-0.707095	0.31133	-0.679017	0.41605	-0.337637	-1.60285	-1.19781	-0.155387	0.421382	0.664862	-0.72229	0.667642	1
794	ENSMGAG00000015138	ENSMGAG00000015138	ENSMGAG00000015138	-0.202888	-2.62281	0.721109	1.23089	1.08313	0.309451	0.988946	0.487203	-0.150897	-2.14436	0.136313	0.346083	0.18228	0.232696	-0.245023	-0.352112	1
795	ENSMGAG00000015139	ENSMGAG00000015139	ENSMGAG00000015139	0.00727274	0.291939	0.666934	-0.117795	-0.43809	-2.07882	-1.80139	-1.51802	0.900358	0.0874859	0.833045	1.03148	1.81601	-0.0602897	0.163925	0.215948	2
796	ENSMGAG00000015143	ENSMGAG00000015143	ENSMGAG00000015143	0.338619	-0.283316	-1.44187	0.67241	1.15783	1.55101	1.23484	2.13316	-0.776137	-2.2373	-0.923643	-0.338287	-0.712723	0.649074	-0.78589	-0.237789	1
797	ENSMGAG00000015153	ENSMGAG00000015153	ENSMGAG00000015153	0.905193	-0.907889	0.383632	0.0208676	0.497988	4.13316	2.00374	0.914021	-1.95884	-2.95508	-0.396392	-1.17869	-1.07878	1.62508	-0.807172	-1.20083	1
798	ENSMGAG00000015155	ENSMGAG00000015155	ENSMGAG00000015155	1.44962	3.02096	-1.0692	0.0189949	-0.108642	1.52812	0.515384	-0.488386	-0.312343	-0.644637	-1.23447	0.0200916	-1.25451	1.21225	-0.894736	-1.7585	1
799	ENSMGAG00000015170	ENSMGAG00000015170	ENSMGAG00000015170	1.29091	0.190733	-2.76479	1.48059	0.752079	1.7747	2.98753	-2.67183	1.964	0.268669	-3.68875	0.704221	0.192423	-0.377799	-0.84071	-1.26199	1
800	ENSMGAG00000015171	ENSMGAG00000015171	ENSMGAG00000015171	1.16721	0.462448	0.228658	0.959664	-1.2854	-0.224447	-0.19736	-2.63039	1.03384	0.585571	0.770079	0.457429	0.291649	-1.58793	-0.369977	0.33895	2
801	ENSMGAG00000015172	ENSMGAG00000015172	ENSMGAG00000015172	2.61961	-0.965248	-0.86559	0.281071	3.84406	-0.100876	-0.622706	2.06187	-0.705694	-1.69692	-0.62525	-0.44147	0.201503	-0.498871	-1.32104	-1.16445	1
802	ENSMGAG00000015179	ENSMGAG00000015179	ENSMGAG00000015179	0.173355	1.10176	-0.669821	0.792247	0.915031	2.00896	2.09156	0.867873	0.251116	-1.03636	-0.982904	-0.514892	-0.991611	0.764513	-2.81394	-1.95689	1
803	ENSMGAG00000015195	ENSMGAG00000015195	ENSMGAG00000015195	-0.477393	0.343096	-1.97893	-0.355341	0.251569	2.23181	3.0445	1.91664	-0.923728	-1.31707	-1.4549	-0.510118	-0.167964	0.269202	-0.0787465	-0.792632	1
804	ENSMGAG00000015216	ENSMGAG00000015216	ENSMGAG00000015216	0.799716	-0.352078	-0.625564	2.25045	1.73479	0.458245	-0.269955	1.09027	-0.726253	-1.23937	-1.06766	0.85788	-0.54046	-0.426559	-1.41717	-0.526274	1
805	ENSMGAG00000015218	ENSMGAG00000015218	ENSMGAG00000015218	-0.317439	-0.118962	-0.788491	1.72879	1.55596	-0.47035	-1.02527	0.291766	0.373943	-1.77912	-0.497326	1.81613	-0.467597	0.569809	-0.540804	-0.331036	1
806	ENSMGAG00000015227	ENSMGAG00000015227	ENSMGAG00000015227	0.459244	1.93489	0.340253	0.109524	-2.50628	0.616449	-0.94418	-1.79111	0.434023	-0.0136586	0.919795	0.562504	-0.238106	0.139583	-0.315937	0.293012	2
807	ENSMGAG00000015234	ENSMGAG00000015234	ENSMGAG00000015234	-2.09057	0.461791	0.417359	-1.05886	-1.51157	-2.50358	-3.52402	-2.36389	1.2289	1.46263	1.10526	1.75451	0.82035	1.91751	1.76491	2.11927	2
808	ENSMGAG00000015268	ENSMGAG00000015268	ENSMGAG00000015268	1.08801	-0.258496	1.34359	0.634376	-1.91569	-1.91569	-0.49997	-1.91569	1.21551	-1.0102	1.78964	1.5653	-0.287785	-0.843147	0.509813	0.500421	2
809	ENSMGAG00000015285	ENSMGAG00000015285	ENSMGAG00000015285	1.14855	-0.769137	-1.99779	3.15803	2.48122	4.23719	4.52065	3.09492	-4.10352	-3.82791	-2.94567	-1.71327	-2.44907	1.59236	-1.02332	-1.40324	1
810	ENSMGAG00000015290	ENSMGAG00000015290	ENSMGAG00000015290	-0.880326	0.465206	0.958975	-1.01692	-0.733055	-3.0841	-3.63283	-1.62209	1.38386	0.905137	1.16536	1.17505	1.08689	0.85098	1.56282	1.41504	2
811	ENSMGAG00000015308	ENSMGAG00000015308	ENSMGAG00000015308	1.14575	0.667137	0.873218	0.478064	-2.91646	-1.10128	-1.52303	-2.34186	0.918372	-0.0860761	1.53484	1.08169	1.64523	-0.417769	-0.169708	0.211888	2
812	ENSMGAG00000015315	ENSMGAG00000015315	ENSMGAG00000015315	4.25711	3.65307	-0.69624	3.40584	-3.33361	-3.58986	-2.00416	-3.03345	1.90834	-0.0690301	-0.149658	1.87985	-1.69539	-0.0827585	-0.346328	-0.10373	2
813	ENSMGAG00000015318	ENSMGAG00000015318	ENSMGAG00000015318	1.52486	1.69263	-0.808079	0.210646	-2.54792	0.199945	0.159546	-1.10828	0.835757	-0.440644	0.875591	0.21205	0.885075	-0.0860208	-1.42018	-0.184973	2
814	ENSMGAG00000015330	ENSMGAG00000015330	ENSMGAG00000015330	-2.24676	1.25979	-0.126035	-0.634358	-0.0393595	-1.57469	-1.29407	-2.1017	1.19494	0.659088	-0.00366424	1.84319	2.57239	-0.646323	1.14921	-0.0116457	2
815	ENSMGAG00000015352	ENSMGAG00000015352	ENSMGAG00000015352	-0.40403	0.0660868	-0.706087	-1.09152	-1.09152	-1.09152	-1.09152	-1.09152	2.00374	0.204382	0.932014	0.861892	0.326675	-0.0189774	0.450897	1.74102	2
816	ENSMGAG00000015354	ENSMGAG00000015354	ENSMGAG00000015354	0.446292	3.1238	-0.632312	0.58747	-1.57248	0.931132	-0.697519	-1.26762	-0.852815	-0.458621	-0.0016026	-0.103674	-0.399752	1.96234	-0.506884	-0.557742	2
817	ENSMGAG00000015385	ENSMGAG00000015385	ENSMGAG00000015385	0.739243	0.750135	0.856328	-0.182811	-2.91534	-1.31263	-0.66819	-2.21464	0.629165	0.787537	1.60962	0.749036	1.0263	-0.284415	-0.152818	0.583474	2
818	ENSMGAG00000015409	ENSMGAG00000015409	ENSMGAG00000015409	1.80178	0.179205	0.974276	1.63661	2.48078	2.38645	1.8938	1.36134	-3.08833	-2.71074	-1.36646	-1.35346	-1.94799	0.0529159	-0.870831	-1.42935	1
819	ENSMGAG00000015497	ENSMGAG00000015497	ENSMGAG00000015497	2.00123	1.79128	-0.722861	1.15951	-1.1083	-1.1083	-1.1083	-1.1083	0.898334	-0.739738	-0.0413973	0.471333	-0.0759687	-0.820672	0.434123	0.0780014	2
820	ENSMGAG00000015510	ENSMGAG00000015510	ENSMGAG00000015510	-0.333244	0.297764	1.05884	0.0817759	-1.57853	-0.927256	-0.834233	-1.83478	0.631883	-0.0999117	0.860016	0.603471	2.03205	-0.487458	0.435942	0.0936827	2
821	ENSMGAG00000015527	ENSMGAG00000015527	ENSMGAG00000015527	1.04269	-0.879764	-0.982927	0.94387	-1.75687	2.23694	3.60517	-0.186355	-0.209426	-1.25435	-0.870532	-0.309664	0.626965	-0.139403	-0.684653	-1.18169	1
822	ENSMGAG00000015535	ENSMGAG00000015535	ENSMGAG00000015535	0.540757	-0.393012	-0.695002	1.0414	0.701802	3.13374	2.62975	1.62089	-1.0478	-1.51307	-1.11888	-0.950901	-1.14246	0.115528	-1.62276	-1.29998	1
823	ENSMGAG00000015557	ENSMGAG00000015557	ENSMGAG00000015557	-0.00989851	0.565294	0.312797	-0.238805	-0.545766	-2.4666	-1.67629	-0.915009	0.902094	0.874035	0.631678	0.799743	0.0415404	-0.0257231	0.869715	0.881201	2
824	ENSMGAG00000015558	ENSMGAG00000015558	ENSMGAG00000015558	0.340112	1.45648	0.4662	-0.187539	-1.4431	-1.4431	-1.22055	-1.13824	-0.387901	-0.781241	0.416	0.33549	0.45136	0.66439	0.982402	1.48925	2
825	ENSMGAG00000015562	ENSMGAG00000015562	ENSMGAG00000015562	0.0304405	0.576205	0.607958	-1.01348	-1.70729	-0.936603	-1.16427	-2.09448	1.04477	-0.345593	0.110788	0.416048	1.20325	0.876617	1.31633	1.07932	2
826	ENSMGAG00000015628	ENSMGAG00000015628	ENSMGAG00000015628	1.21129	1.44522	0.322235	-0.203136	-3.64322	1.16202	0.845775	-2.00893	0.396241	-0.390461	0.407996	0.123027	-0.871826	0.654394	0.325488	0.223893	2
827	ENSMGAG00000015651	ENSMGAG00000015651	ENSMGAG00000015651	-0.492743	-0.840103	-0.656129	-0.339561	1.3941	-0.198899	0.374113	-1.56823	0.357233	-1.11684	0.281405	0.644487	2.93821	0.0381485	-0.622459	-0.192731	2
828	ENSMGAG00000015657	ENSMGAG00000015657	ENSMGAG00000015657	3.91633	0.753035	-2.32602	6.05653	0.512442	4.55618	6.40518	2.57283	-3.17581	-2.21377	-4.83475	-1.74237	-5.23205	0.624951	-1.29191	-4.5808	1
829	ENSMGAG00000015660	ENSMGAG00000015660	ENSMGAG00000015660	0.658642	-0.053487	-0.0579507	0.0610091	-1.30633	-0.264094	-0.339562	-1.56258	0.786908	-0.657086	0.804991	0.618801	2.51542	-0.346114	0.109205	-0.967771	2
830	ENSMGAG00000015683	ENSMGAG00000015683	ENSMGAG00000015683	1.55542	2.6504	-0.182693	1.20937	-0.568127	-0.568127	-0.568127	-0.568127	-0.568127	-0.199569	-0.568127	-0.568127	-0.568127	0.648338	-0.568127	-0.568127	2
831	ENSMGAG00000015688	ENSMGAG00000015688	ENSMGAG00000015688	0.898636	0.909	-0.921175	0.107124	-1.78726	2.01638	1.24246	-1.30408	-0.933798	-1.14717	-0.587545	1.5274	-0.287643	0.341718	-0.36085	0.286807	1
832	ENSMGAG00000015704	ENSMGAG00000015704	ENSMGAG00000015704	-1.47411	-0.0669261	2.46261	-0.407146	-1.85843	-1.85843	-1.85843	-1.85843	1.04231	0.782913	3.46276	0.322955	0.189797	-0.641961	1.42614	0.334368	2
833	ENSMGAG00000015739	ENSMGAG00000015739	ENSMGAG00000015739	-2.41638	0.0982448	0.441794	-0.844416	-2.09642	-1.35481	-2.94955	-0.240149	0.877041	1.31804	0.715595	0.999863	0.531683	1.42319	1.47771	2.01857	2
834	ENSMGAG00000015814	ENSMGAG00000015814	ENSMGAG00000015814	2.09167	-0.671017	-1.02135	2.1646	3.4628	2.59993	-1.33054	4.10934	-2.23484	-2.33334	-1.69164	-1.75739	-2.06853	1.78726	-2.24845	-0.858513	1
835	ENSMGAG00000015881	ENSMGAG00000015881	ENSMGAG00000015881	3.02004	3.71829	-0.342193	1.42761	-1.68205	-1.68205	-1.68205	-1.68205	0.784612	0.388914	-0.221633	1.02388	-1.17806	-0.609506	-0.616449	-0.667307	2
836	ENSMGAG00000015882	ENSMGAG00000015882	ENSMGAG00000015882	-1.35196	-0.947368	-0.45775	-0.327116	-2.01165	1.85068	1.41245	-0.0703965	0.186916	-0.213308	-0.0498557	0.370358	0.030323	-0.157498	0.81391	0.922263	1
837	ENSMGAG00000015890	ENSMGAG00000015890	ENSMGAG00000015890	-0.533159	0.324174	-0.620883	-0.134273	-0.20249	-1.24009	-1.97089	-0.824765	1.10324	1.55216	-0.902199	0.66341	1.56551	0.314835	0.555241	0.350172	2
838	ENSMGAG00000015916	ENSMGAG00000015916	ENSMGAG00000015916	-1.85534	-0.765652	-1.63941	-0.525415	1.30543	1.62873	1.67814	1.82326	-0.218193	-1.19037	-0.488208	-0.477699	-0.673859	0.713873	0.364556	0.320155	1
839	ENSMGAG00000015918	ENSMGAG00000015918	ENSMGAG00000015918	-1.00714	0.804139	-0.347482	-0.440469	-0.04453	-1.60593	-2.23073	-1.20633	1.03147	0.917921	-0.0226192	0.483098	0.662461	0.87742	1.03146	1.09727	2
840	ENSMGAG00000015923	ENSMGAG00000015923	ENSMGAG00000015923	2.35526	-0.676332	0.654122	1.74141	-0.388719	0.706028	0.43988	1.97895	-1.08658	-1.36826	-1.36826	-0.150434	-1.09436	-0.0209336	-1.36826	-0.353513	1
841	ENSMGAG00000015960	ENSMGAG00000015960	ENSMGAG00000015960	-0.324875	-0.630085	0.428483	-0.0575575	-1.71787	-0.857905	2.28745	1.03649	0.701712	-0.67821	0.330902	0.521795	-0.673434	-1.24129	0.123203	0.751189	1
842	ENSMGAG00000015970	ENSMGAG00000015970	ENSMGAG00000015970	0.804658	1.17328	1.15215	-0.136048	-1.95551	-1.60288	-1.49997	-3.21745	0.840886	0.720463	1.20062	1.0653	1.67402	-0.323869	0.178736	-0.0743758	2
843	ENSMGAG00000016008	ENSMGAG00000016008	ENSMGAG00000016008	0.360516	0.476666	2.39465	0.142854	-0.604091	-0.784217	-0.0979548	-2.08677	0.523095	-0.787369	2.09132	0.246054	-0.329291	-0.395049	-0.852682	-0.297735	2
844	ENSMGAG00000016019	ENSMGAG00000016019	ENSMGAG00000016019	-0.289411	-0.133752	-0.850774	0.67103	-0.331884	2.17225	3.15653	1.48795	-0.893779	-1.12909	-0.724049	-0.877172	-1.08856	0.1607	-0.725346	-0.60465	1
845	ENSMGAG00000016035	ENSMGAG00000016035	ENSMGAG00000016035	-1.649	-0.420813	0.156956	-0.754618	0.652452	-1.30518	-0.93865	-1.34265	0.937795	-0.0421507	-0.331718	1.30062	1.46276	0.63089	1.25768	0.385631	2
846	ENSMGAG00000016085	ENSMGAG00000016085	ENSMGAG00000016085	1.81162	2.00075	-0.189432	1.34326	-1.95556	-1.0956	-0.796089	-2.21181	0.414499	0.046347	0.215716	0.761022	0.32635	0.164461	-0.969175	0.133636	2
847	ENSMGAG00000016092	ENSMGAG00000016092	ENSMGAG00000016092	-0.53755	-0.610258	0.953546	0.058973	-0.154032	-2.39	-3.2384	-0.105373	0.991245	0.445475	0.829622	1.31379	0.189835	0.502186	0.840317	0.910629	2
848	ENSMGAG00000016133	ENSMGAG00000016133	ENSMGAG00000016133	-0.112929	-0.00608372	1.11226	0.0313316	-1.12131	-0.937991	-1.23593	-1.68007	-0.0827923	0.0216796	0.841704	0.695162	2.14627	0.693093	0.393917	-0.758307	2
849	ENSMGAG00000016135	ENSMGAG00000016135	ENSMGAG00000016135	-0.954532	0.450127	0.143675	-1.12228	-0.940888	-0.213798	-2.99893	-0.340764	0.965571	0.752744	0.0966505	0.830641	-0.564879	1.54406	1.48261	0.869993	2
850	ENSMGAG00000016141	ENSMGAG00000016141	ENSMGAG00000016141	-0.35996	-1.37559	-0.934904	0.148558	1.46659	0.993188	1.62549	1.43558	-0.0862098	-1.25011	-1.29615	-0.0896977	0.315375	-0.606391	-0.0206494	0.0348831	1
851	ENSMGAG00000016165	ENSMGAG00000016165	ENSMGAG00000016165	0.456337	-0.323183	0.242092	0.492744	-1.66721	1.85759	2.50375	-1.1108	0.414819	-1.00535	-0.206793	0.442111	-1.39332	-0.0891657	-0.424576	-0.189041	1
852	ENSMGAG00000016188	ENSMGAG00000016188	ENSMGAG00000016188	-0.821329	-0.818592	2.48855	-0.776	-0.542893	-0.836104	2.21038	-1.20564	-0.923973	-0.300151	2.8619	-0.91759	-0.701656	-0.918021	2.07892	-0.877801	2
853	ENSMGAG00000016243	ENSMGAG00000016243	ENSMGAG00000016243	1.51759	2.52108	-1.21678	0.308795	-1.51363	2.51381	0.366536	-0.487636	0.464218	-0.91226	-1.31436	-0.257378	-0.360616	0.495524	-0.988986	-1.1359	1
854	ENSMGAG00000016247	ENSMGAG00000016247	ENSMGAG00000016247	-1.84078	-0.835311	-1.71865	-1.04507	0.418075	0.678341	0.843669	0.587147	-0.0183191	-0.583461	-1.18315	0.538638	1.05299	0.635254	1.55124	0.919389	1
855	ENSMGAG00000016262	ENSMGAG00000016262	ENSMGAG00000016262	2.08955	-0.397453	0.409973	0.461611	0.736824	1.88479	-0.403338	0.605941	-1.62487	-1.00105	-0.839647	-0.688723	-0.278639	0.587405	0.364177	-1.90654	1
856	ENSMGAG00000016380	ENSMGAG00000016380	ENSMGAG00000016380	1.54372	3.16275	-0.724234	1.66032	-0.834585	-0.0586342	-0.44139	-1.35954	-0.609206	-0.550543	-0.597509	0.651118	0.765971	-0.447942	-1.31588	-0.844406	2
857	ENSMGAG00000016407	ENSMGAG00000016407	ENSMGAG00000016407	0.0645684	-0.645776	-1.38856	0.948157	2.22422	2.07346	1.88363	1.75334	-1.49181	-1.2465	-1.89759	-0.43453	-0.831516	0.0041103	-0.467302	-0.547901	1
858	ENSMGAG00000016464	ENSMGAG00000016464	ENSMGAG00000016464	1.29565	0.0527855	2.44999	2.41587	2.44906	0.961655	0.0896068	2.34046	-3.6447	-2.32352	-0.886089	-0.070327	-2.62569	0.361453	-2.13587	-0.730337	1
859	ENSMGAG00000016506	ENSMGAG00000016506	ENSMGAG00000016506	0.502767	-0.926881	-1.0095	1.82328	1.01567	2.10046	3.99694	2.87561	-1.4867	-2.83147	-1.63423	-1.05508	-1.24141	-0.563759	-0.740908	-0.82479	1
860	ENSMGAG00000016525	ENSMGAG00000016525	ENSMGAG00000016525	0.718881	-1.03682	-0.327803	2.34736	-0.0845577	1.21731	3.10114	0.199059	-1.08313	-1.07481	-0.519881	-0.29776	-0.679619	-1.24748	-0.43788	-0.794001	1
861	ENSMGAG00000016562	ENSMGAG00000016562	ENSMGAG00000016562	1.27244	1.90815	-0.0671606	0.984892	-3.46958	-1.24278	-1.88471	-3.83102	2.36981	1.52199	0.604864	1.62539	1.26164	-1.75023	0.213498	0.482813	2
862	ENSMGAG00000016564	ENSMGAG00000016564	ENSMGAG00000016564	1.21008	-1.15558	0.279724	0.0690494	1.37866	-1.84751	1.21235	0.474457	0.306178	-0.551603	-1.32347	-1.11374	2.44577	-0.934848	0.577998	-1.02751	1
863	ENSMGAG00000016642	ENSMGAG00000016642	ENSMGAG00000016642	-1.78299	-0.892625	2.03203	-1.53838	0.765332	0.326769	0.649098	-0.938679	-1.00581	-0.149979	2.0397	-0.544534	1.97392	-0.39944	0.258744	-0.793158	2
864	ENSMGAG00000016665	ENSMGAG00000016665	ENSMGAG00000016665	1.09766	-0.787055	-0.474247	0.615879	-1.86829	-0.0224185	0.562329	-1.66554	1.83206	-0.492906	0.607158	1.46209	0.443973	-0.422926	-0.620022	-0.267747	2
865	ENSMGAG00000016676	ENSMGAG00000016676	ENSMGAG00000016676	0.77791	1.53081	0.634446	0.581964	-2.0688	-1.26424	-1.16258	-1.58626	0.401482	0.581185	1.07073	0.519124	0.159899	0.113194	-0.564122	0.275257	2
866	ENSMGAG00000016709	ENSMGAG00000016709	ENSMGAG00000016709	-1.43198	-1.42403	-0.597397	-1.30373	1.42778	0.740217	-1.49553	2.00378	-0.222755	-0.250909	-0.0409441	-1.50159	1.31591	0.878679	-0.58414	2.48665	1
867	ENSMGAG00000016722	ENSMGAG00000016722	ENSMGAG00000016722	2.51427	4.74818	-1.12407	0.397735	-2.06424	-1.6947	-1.32684	-2.06424	0.750687	0.705789	-0.390754	0.251283	-1.03191	1.87506	-0.821607	-0.72464	2
868	ENSMGAG00000016770	ENSMGAG00000016770	ENSMGAG00000016770	-0.414878	-0.414878	-0.414878	-0.414878	-0.414878	0.248587	-0.192329	-0.110015	0.304792	-0.414878	-0.414878	-0.126824	4.02457	-0.414878	-0.414878	-0.414878	2
869	ENSMGAG00000016777	ENSMGAG00000016777	ENSMGAG00000016777	1.45412	1.87117	0.110769	0.814509	-2.48531	-1.12133	-1.28291	-2.15987	1.17262	-0.356986	0.666312	0.822318	0.0549656	-0.136455	-0.0680089	0.644086	2
870	ENSMGAG00000016790	ENSMGAG00000016790	ENSMGAG00000016790	-0.296348	-0.340018	-0.460314	-0.18742	0.677725	1.61701	2.73107	1.97861	-0.539001	-1.49812	-1.33039	-0.599941	-0.621719	0.234801	-1.16731	-0.198633	1
871	ENSMGAG00000016818	ENSMGAG00000016818	ENSMGAG00000016818	-1.104	0.52456	-0.389392	-0.418299	-1.78564	-1.67235	-1.62658	-1.27135	1.34857	-0.307019	0.4432	0.712101	0.735015	1.91802	0.976884	1.91628	2
872	ENSMGAG00000016861	ENSMGAG00000016861	ENSMGAG00000016861	-1.34728	0.297779	0.335543	-0.0601407	-3.16311	1.52047	1.86336	-1.08407	0.00949059	0.85809	0.85011	0.530773	-0.821684	-0.390319	0.213462	0.387518	2
873	ENSMGAG00000016892	ENSMGAG00000016892	ENSMGAG00000016892	0.0760472	0.505555	0.587933	-0.419248	-1.59566	-1.32879	-0.896806	-1.75091	1.07943	0.415966	1.24805	0.801572	1.10348	-0.667917	0.37658	0.464718	2
874	ENSMGAG00000016906	ENSMGAG00000016906	ENSMGAG00000016906	0.588069	0.727036	-1.04468	0.0965946	-1.53187	1.94451	2.54679	1.16513	0.0770013	-1.59684	-0.236415	-0.470106	-0.983511	-0.344058	-0.727388	-0.210269	1
875	ENSMGAG00000016911	ENSMGAG00000016911	ENSMGAG00000016911	-1.7349	1.71036	2.20429	-0.869666	-2.74328	-3.19498	-2.98348	-3.55358	1.56199	1.6868	2.7304	1.78077	1.38965	0.219242	0.350124	1.44627	2
876	ENSMGAG00000016949	ENSMGAG00000016949	ENSMGAG00000016949	-1.01886	1.09139	2.37661	-1.00805	-5.78362	-1.91567	-3.29902	-5.97027	2.38147	1.95828	3.10168	2.13729	1.86127	0.797231	2.14568	1.14459	2
877	ENSMGAG00000017031	ENSMGAG00000017031	ENSMGAG00000017031	-0.974611	1.4799	0.663451	-0.929283	-1.35893	-1.35893	-0.621524	-1.35893	1.69947	1.0649	2.16605	1.44157	-0.186193	-1.35893	-0.7299	0.361887	2
878	ENSMGAG00000017034	ENSMGAG00000017034	ENSMGAG00000017034	-1.70338	0.0571154	-0.139404	-0.944471	-0.267288	-1.01348	-1.23782	-1.62221	1.2561	0.457715	0.249773	1.4236	1.29893	0.192338	1.53143	0.461058	2
879	ENSMGAG00000017070	ENSMGAG00000017070	ENSMGAG00000017070	0.295973	0.871017	1.90796	-1.78357	-1.80438	-1.43852	-0.962229	-3.14372	0.753616	-0.00708034	2.07206	0.606163	1.56376	-0.309594	1.24405	0.134493	2
880	ENSMGAG00000017085	ENSMGAG00000017085	ENSMGAG00000017085	1.73741	2.3819	0.177745	0.428398	-1.73156	-1.73156	-1.14623	-1.17515	0.275072	0.124254	0.636013	0.583968	-0.103651	0.22009	-0.665956	-0.0107439	2
881	ENSMGAG00000017095	ENSMGAG00000017095	ENSMGAG00000017095	1.07865	-0.771855	-0.314169	1.14015	1.15326	1.59501	1.94971	1.82937	-1.1909	-1.36516	-1.13753	-0.78853	-1.40213	-0.160011	-0.981512	-0.634352	1
882	ENSMGAG00000017103	ENSMGAG00000017103	ENSMGAG00000017103	-2.00704	-0.849428	1.00084	0.0363458	-0.449423	-2.00704	-1.78449	-1.05008	0.716663	1.39964	0.827185	1.29158	-0.284699	1.28944	1.39406	0.476442	2
883	ENSMGAG00000017132	ENSMGAG00000017132	ENSMGAG00000017132	1.52771	0.975258	-0.480491	1.028	-2.97372	-0.918948	-1.1445	-2.68919	1.89198	-1.11809	-0.533895	1.1914	0.387377	0.806596	1.08098	0.969527	2
884	ENSMGAG00000017134	ENSMGAG00000017134	ENSMGAG00000017134	-0.285751	0.865875	1.22308	-0.0519435	-2.02127	-1.60214	-2.28078	-1.67628	1.01379	0.429634	0.897536	1.20126	-0.0824459	1.0252	0.598334	0.745902	2
885	ENSMGAG00000017142	ENSMGAG00000017142	ENSMGAG00000017142	2.79092	3.68677	-1.13638	2.64089	-2.97913	-1.71498	-1.51349	-2.04848	1.29514	-0.880483	-1.08533	1.35245	-0.509905	1.71137	-1.18218	-0.427196	2
886	ENSMGAG00000017155	ENSMGAG00000017155	ENSMGAG00000017155	0.360291	1.12387	0.661299	-0.0103201	-1.66387	-1.34492	-0.83527	-2.087	0.776413	0.948792	0.643386	0.920804	-0.213028	0.155049	0.375366	0.189132	2
887	ENSMGAG00000017176	ENSMGAG00000017176	ENSMGAG00000017176	-1.51865	4.2121	-1.90296	-0.873899	-1.90296	1.65797	-1.90296	-1.90296	0.563697	2.08291	-1.17443	-1.90296	1.38697	2.56824	1.49814	-0.888222	2
888	ENSMGAG00000017183	ENSMGAG00000017183	ENSMGAG00000017183	1.28121	2.48748	-0.240835	0.429775	-2.68781	0.00354258	-1.72104	-1.1986	1.17577	-0.520232	0.309994	0.95536	-0.257968	-0.0568822	-0.25136	0.29159	2
889	ENSMGAG00000017195	ENSMGAG00000017195	ENSMGAG00000017195	0.0599012	-0.368214	0.923634	0.984642	1.1004	1.17286	0.627738	1.8001	-1.3559	-1.2772	-1.53952	-0.726334	-0.625049	0.0175912	-0.813898	0.0192506	1
890	ENSMGAG00000017236	ENSMGAG00000017236	ENSMGAG00000017236	-0.392064	-1.23299	-1.34838	1.17765	1.95875	5.58905	4.35374	4.28576	-1.84615	-3.28171	-4.04813	-4.00733	-1.51373	2.20501	-0.316512	-1.58297	1
891	ENSMGAG00000017256	ENSMGAG00000017256	ENSMGAG00000017256	0.254833	0.644773	-1.96405	-0.479904	1.11238	1.31617	1.28726	0.955649	-0.653753	-0.524871	-1.79519	-0.378891	-0.449304	0.44972	0.458223	-0.233035	1
892	ENSMGAG00000017270	ENSMGAG00000017270	ENSMGAG00000017270	-0.538441	1.2423	0.450661	-1.79695	-2.55722	-1.89375	-1.44115	-1.78668	1.97927	1.28966	0.853576	1.0337	-0.12684	0.453577	0.843882	1.99442	2
893	ENSMGAG00000017304	ENSMGAG00000017304	ENSMGAG00000017304	0.103488	1.83692	0.442808	-1.07474	-3.18665	-1.83713	-3.02759	-3.4429	2.0484	1.67659	1.06042	1.1277	-0.00647048	0.828533	1.01922	2.43142	2
894	ENSMGAG00000017321	ENSMGAG00000017321	ENSMGAG00000017321	0.5699	-0.595867	-0.382129	0.135848	-1.43549	0.765577	0.0310921	-2.52894	0.883745	-0.378232	1.45916	1.01331	0.802001	0.178356	-0.588269	0.0699457	2
895	ENSMGAG00000017331	ENSMGAG00000017331	ENSMGAG00000017331	1.13463	-0.275166	0.940762	1.56577	0.86529	0.335703	1.31332	-0.282552	-1.36055	-0.170179	-0.808974	-0.798464	1.10024	-1.16234	-1.11188	-1.28562	1
896	ENSMGAG00000017347	ENSMGAG00000017347	ENSMGAG00000017347	1.35236	0.944547	1.24356	0.618208	-3.21374	-1.79327	-1.31811	-2.92653	1.14802	-0.230019	1.91631	1.38703	0.37254	-0.876167	0.351312	1.02394	2
897	ENSMGAG00000017353	ENSMGAG00000017353	ENSMGAG00000017353	-1.58279	1.34716	0.294141	-3.29418	-0.79796	1.83163	0.262099	-0.814737	0.205421	2.07384	0.427262	-1.92584	0.227235	1.48198	0.0031426	0.261591	2
898	ENSMGAG00000017362	ENSMGAG00000017362	ENSMGAG00000017362	-0.955645	0.221897	0.808634	-0.345894	-1.77584	-2.21392	-1.1896	-3.20754	1.05064	0.647997	1.49191	1.35978	1.70359	0.273817	0.985054	1.14512	2
899	ENSMGAG00000017370	ENSMGAG00000017370	ENSMGAG00000017370	1.59914	1.82784	0.955515	0.446856	-2.22121	-1.36125	-1.47691	-1.5205	0.723059	-1.36359	1.69893	0.754852	0.781308	0.452114	-1.23482	-0.0613435	2
900	ENSMGAG00000017385	ENSMGAG00000017385	ENSMGAG00000017385	-2.19244	-0.0598933	-2.19244	-0.741158	-1.93619	3.72079	-1.60711	-2.19244	1.92739	-0.589586	-1.90676	-1.27866	3.63589	3.39895	2.48526	-0.471624	2
901	ENSMGAG00000017424	ENSMGAG00000017424	ENSMGAG00000017424	0.281429	0.535176	0.80163	0.336886	-2.03127	-1.66173	-1.15631	-1.72641	1.65333	0.675848	0.846583	0.900367	0.399107	-0.16435	0.318917	-0.00921259	2
902	ENSMGAG00000017451	ENSMGAG00000017451	ENSMGAG00000017451	2.42941	2.29811	-1.04622	0.748401	1.19693	-0.603624	-1.62144	-1.56352	-1.53649	-1.62493	-0.842796	-0.223721	-1.90968	1.51501	2.16242	0.622147	2
903	ENSMGAG00000017531	ENSMGAG00000017531	ENSMGAG00000017531	-1.79572	0.621341	-0.172886	-1.11002	-2.25984	0.41734	0.852353	-0.554254	-0.511663	0.632916	0.186596	0.659072	-0.760221	0.981681	1.47496	1.33836	2
904	ENSMGAG00000017533	ENSMGAG00000017533	ENSMGAG00000017533	-0.529735	-1.03033	0.485238	0.322854	1.3127	0.856701	-0.844057	0.73074	-0.714141	-1.82821	-1.31843	-1.45667	1.41602	1.43512	0.835314	0.326903	1
905	ENSMGAG00000017537	ENSMGAG00000017537	ENSMGAG00000017537	1.18929	1.06736	1.03342	0.926949	-3.26066	-2.19701	-1.88372	-2.84802	1.39249	0.113769	1.49945	1.43678	0.311295	-0.12663	0.372864	0.972378	2
906	ENSMGAG00000017577	ENSMGAG00000017577	ENSMGAG00000017577	1.60692	2.05968	0.047255	1.51178	-1.6058	-1.19858	-1.12464	-1.86205	0.907988	-1.49349	0.880736	0.633861	0.257317	0.740703	-0.319629	-1.04205	2
907	ENSMGAG00000017580	ENSMGAG00000017580	ENSMGAG00000017580	0.078783	0.0893688	1.01473	0.205218	-0.706483	-0.639045	-1.17908	-3.04499	-0.254594	0.609274	1.16733	0.159416	2.53572	0.341	0.193291	-0.569937	2
908	ENSMGAG00000017595	ENSMGAG00000017595	ENSMGAG00000017595	2.44438	3.69719	-0.540175	2.21665	-4.36536	-2.19399	-1.97181	-3.44972	1.08567	-0.162829	0.247201	1.0042	1.28081	0.948832	-0.517479	0.276432	2
909	ENSMGAG00000017633	ENSMGAG00000017633	ENSMGAG00000017633	0.0921548	-0.251773	1.07444	0.214207	-1.40938	-1.40938	-1.40938	-1.10452	1.49135	-0.113478	1.28541	1.02887	0.312955	-0.676562	0.262403	0.612677	2
910	ENSMGAG00000017636	ENSMGAG00000017636	ENSMGAG00000017636	-0.735367	0.0543401	0.836013	0.299777	1.07644	-1.47286	-3.1957	0.910467	0.035931	-0.111045	0.987926	0.490341	0.17817	0.24159	-0.222839	0.626815	2
911	ENSMGAG00000017646	ENSMGAG00000017646	ENSMGAG00000017646	1.49179	2.9789	-1.93657	1.07594	-3.02018	0.631731	0.947	0.424054	0.358967	-0.129338	-1.25289	0.204567	-0.738267	0.683476	-0.926238	-0.792947	1
912	ENSMGAG00000017661	ENSMGAG00000017661	ENSMGAG00000017661	-1.35693	-0.583642	-0.801077	-0.485687	1.57212	2.64086	0.259569	1.18255	-0.54363	-1.37269	-0.833637	-0.827475	0.445912	1.01071	-0.675649	0.3687	1
913	ENSMGAG00000017672	ENSMGAG00000017672	ENSMGAG00000017672	-1.20117	-0.196628	0.40101	-0.836312	-2.31261	-1.48725	-0.37229	-2.334	1.35134	0.131681	1.11083	1.3776	1.60393	0.418881	1.0402	1.30479	2
914	ENSMGAG00000017691	ENSMGAG00000017691	ENSMGAG00000017691	0.949096	2.23376	-1.8797	1.10908	-1.62345	-0.76349	-1.00473	-1.57483	0.529566	-0.765834	-0.20621	0.153774	1.06329	1.09106	0.0204846	0.668141	2
915	ENSMGAG00000017728	ENSMGAG00000017728	ENSMGAG00000017728	0.20926	0.598681	0.639595	0.297114	-0.416311	-1.58173	-3.28685	-0.556902	0.329521	0.613468	1.12192	0.669312	0.0788505	0.413878	0.530338	0.339858	2
916	ENSMGAG00000017736	ENSMGAG00000017736	ENSMGAG00000017736	3.99386	0.578234	-2.05484	3.45396	2.89028	4.14768	3.48453	3.573	-3.84292	-2.73067	-4.41265	-2.22658	-4.2016	1.18549	-1.81661	-2.02116	1
917	ENSMGAG00000017737	ENSMGAG00000017737	ENSMGAG00000017737	-1.70842	-0.925189	-1.00781	-1.71414	-0.601367	2.92404	-0.40321	-0.481029	0.395743	-0.166408	-1.06411	0.225855	0.568394	1.58102	1.33242	1.04422	1
918	ENSMGAG00000017738	ENSMGAG00000017738	ENSMGAG00000017738	1.41763	0.205738	-0.772994	1.34709	-0.190246	2.3934	1.88156	1.16568	-1.64514	-0.469281	-1.64113	-0.708984	-0.754072	-0.245907	-0.384388	-1.59896	1
919	ENSMGAG00000017746	ENSMGAG00000017746	ENSMGAG00000017746	0.466635	1.07189	0.902724	0.124949	-2.06202	-2.13404	-2.04101	-2.27102	0.781343	0.970578	1.20308	0.960913	1.96521	-0.2896	0.32173	0.0286457	2
920	ENSMGAG00000017778	ENSMGAG00000017778	ENSMGAG00000017778	4.0709	1.13938	1.75511	4.57768	3.64027	2.25819	-4.29859	4.69627	-5.22057	-3.28212	-3.30151	0.347533	-5.32315	1.3719	-1.92478	-0.506531	1
921	ENSMGAG00000017782	ENSMGAG00000017782	ENSMGAG00000017782	-1.2709	-1.35409	-1.87874	-0.406208	0.717442	0.745694	1.40594	1.47512	0.114386	-0.766415	-1.63602	-0.181563	0.238896	0.756336	0.796952	1.24316	1
922	ENSMGAG00000017786	ENSMGAG00000017786	ENSMGAG00000017786	-1.63921	0.768977	-1.25377	0.72895	1.52574	-0.34072	-0.901803	1.60429	-0.742038	-0.525342	-0.298419	-0.421384	0.999239	0.797103	0.151292	-0.452909	1
923	ENSMGAG00000017794	ENSMGAG00000017794	ENSMGAG00000017794	-0.474208	-0.858524	0.081649	-0.858524	0.256641	-0.858524	2.6236	-0.302116	-0.858524	-0.196662	-0.33449	-0.858524	2.52108	-0.858524	1.83417	-0.858524	1
924	ENSMGAG00000017800	ENSMGAG00000017800	ENSMGAG00000017800	-0.316764	0.430948	0.212807	-0.497865	-0.940051	-2.57193	-2.16187	-1.52591	1.19169	1.01236	0.93813	1.289	0.579431	0.261373	1.19977	0.898887	2
925	ENSMGAG00000017816	ENSMGAG00000017816	ENSMGAG00000017816	2.41792	2.56219	-0.29716	0.213946	-1.23733	-1.23733	-0.822022	-1.23733	1.17193	-0.123469	-0.508799	1.51666	-0.963442	-0.949709	-0.608306	0.102269	2
926	ENSMGAG00000017819	ENSMGAG00000017819	ENSMGAG00000017819	-2.43607	0.577318	0.528355	0.646911	-1.99056	-2.45084	1.72498	1.43649	-1.92322	0.872658	0.784663	0.847801	-1.00942	-0.953463	1.7618	1.58259	2
927	ENSMGAG00000017825	ENSMGAG00000017825	ENSMGAG00000017825	1.00512	-0.462448	-0.140772	0.211393	-2.7865	-0.572521	-0.531449	-1.44994	1.54753	-0.957859	-0.0800518	1.14464	0.406907	0.706343	0.448933	1.51068	2
928	ENSMGAG00000017835	ENSMGAG00000017835	ENSMGAG00000017835	-1.33723	0.306026	0.68105	-0.270267	-0.891724	-0.814022	-1.72155	-0.95101	0.285084	-0.118695	1.39357	0.528465	1.74248	-0.040647	-0.0497619	1.25824	2
929	ENSMGAG00000017836	ENSMGAG00000017836	ENSMGAG00000017836	-1.27001	0.430494	0.56352	-0.324722	0.470158	-2.03094	-3.26868	-1.23881	0.681298	0.984338	1.27844	0.765881	0.786577	0.468671	1.3604	0.343384	2
930	ENSMGAG00000017864	ENSMGAG00000017864	ENSMGAG00000017864	2.12701	0.688395	-1.57445	2.23224	1.56397	2.0056	1.69951	1.70707	-1.64424	-0.798545	-2.24911	-1.2231	-2.57854	0.283963	-1.30273	-0.937025	1
931	ENSMGAG00000017868	ENSMGAG00000017868	ENSMGAG00000017868	1.13373	1.22769	0.962841	0.837795	-3.16538	-1.47257	-1.49057	-2.7819	1.17183	0.0333726	1.25687	1.13228	0.631609	-0.306096	0.130773	0.697727	2
932	ENSMGAG00000017874	ENSMGAG00000017874	ENSMGAG00000017874	2.55747	3.2927	-0.871164	0.580115	-0.871164	-0.871164	-0.871164	-0.871164	1.05591	-0.209303	-0.871164	0.907428	-0.871164	-0.343838	-0.871164	-0.871164	2
933	ENSMGAG00000017882	ENSMGAG00000017882	ENSMGAG00000017882	-1.10851	-0.817459	-1.16779	-0.470009	0.286684	3.4945	2.27971	0.548921	-0.205112	-0.743578	-1.34356	-0.575303	-0.0704798	0.74697	0.249782	-1.10477	1
934	ENSMGAG00000017911	ENSMGAG00000017911	ENSMGAG00000017911	-0.265106	-0.565546	-0.0124245	1.20736	1.21688	1.309	1.67281	1.36937	-0.952597	-0.952597	-0.952597	-0.664543	-0.952597	0.119947	-0.952597	-0.624754	1
935	ENSMGAG00000017917	ENSMGAG00000017917	ENSMGAG00000017917	-0.356409	-0.848039	1.05614	0.154307	0.681919	0.421721	-1.59034	-2.00565	0.0763822	-0.891784	1.07253	0.103673	2.05438	1.11901	-0.763013	-0.284834	2
936	ENSMGAG00000017918	ENSMGAG00000017918	ENSMGAG00000017918	-1.5183	-0.0732447	0.110729	-1.77614	-0.966657	-2.20579	-1.79048	-1.90093	0.775928	1.27798	0.38796	0.992188	1.72176	1.81421	2.04481	1.10597	2
937	ENSMGAG00000017923	ENSMGAG00000017923	ENSMGAG00000017923	1.72906	2.5617	-0.0936094	1.10083	-1.66638	-0.75829	-1.7588	-1.09179	0.404526	0.0762097	-0.128635	0.769635	-0.244288	0.69965	-0.824421	-0.775392	2
938	ENSMGAG00000017932	ENSMGAG00000017932	ENSMGAG00000017932	-0.212982	0.149753	0.00466726	0.697094	-3.09062	1.71247	1.43845	0.281122	0.107197	0.219578	-0.00710765	0.445419	-0.751241	-0.788385	0.0187598	-0.224164	1
939	ENSMGAG00000017944	ENSMGAG00000017944	ENSMGAG00000017944	3.7672	0.461806	-2.63234	4.64683	3.46188	1.62257	-0.694972	4.17616	-3.01777	-2.64922	-3.01777	-1.06436	-3.01777	0.570957	-1.61747	-0.995715	1
940	ENSMGAG00000017950	ENSMGAG00000017950	ENSMGAG00000017950	1.61537	1.55761	0.117371	0.626756	-2.56059	-1.03076	-0.767919	-2.27134	1.62353	-0.678378	1.32856	1.09497	0.505605	-0.588065	-0.132612	-0.440109	2
941	ENSMGAG00000017951	ENSMGAG00000017951	ENSMGAG00000017951	0.736016	0.717924	0.0554821	0.351269	-1.96467	-0.856937	-0.743476	-2.08179	1.13166	0.162725	1.05741	0.439084	1.24948	-0.405347	0.0807621	0.0704027	2
942	ENSMGAG00000017979	ENSMGAG00000017979	ENSMGAG00000017979	-0.316097	-0.209251	-0.787149	2.58574	-1.96588	2.77761	3.38586	-0.41855	-0.686203	-0.0158187	-0.868762	-0.661052	-0.912786	0.0543058	-0.342328	-1.61964	1
943	ENSMGAG00000017983	ENSMGAG00000017983	ENSMGAG00000017983	0.585099	-0.0489102	0.193148	-0.243022	-2.10869	-1.39677	-0.866385	-0.996965	0.621927	-0.995335	0.297879	0.243571	1.10244	1.09155	1.40181	1.11865	2
944	ENSMGAG00000017985	ENSMGAG00000017985	ENSMGAG00000017985	-1.14642	0.418143	0.438319	-0.618021	-0.750615	-2.62065	-2.82657	-1.4449	1.13525	1.25362	1.07397	1.08696	1.0483	0.539074	1.2062	1.20734	2
945	ENSMGAG00000017991	ENSMGAG00000017991	ENSMGAG00000017991	-1.06556	-0.707647	0.00823688	-1.45647	0.0723064	-2.21674	-1.10067	-0.195645	1.17372	0.355676	0.268348	0.835109	0.645597	0.833016	1.45571	1.09502	2
946	ENSMGAG00000017994	ENSMGAG00000017994	ENSMGAG00000017994	0.952702	-0.0630372	0.885427	0.00903681	-1.58738	-1.58634	-1.11686	-1.58054	0.881894	0.622679	0.876298	0.749604	2.0924	-0.26624	-0.277045	-0.592599	2
947	ENSMGAG00000017995	ENSMGAG00000017995	ENSMGAG00000017995	1.52227	0.695085	-0.595135	0.242188	-0.420142	2.02563	1.12858	1.38849	-0.337687	-1.16675	-1.53531	-1.24725	-1.03132	-0.318843	-0.292673	-0.0571382	1
948	ENSMGAG00000018007	ENSMGAG00000018007	ENSMGAG00000018007	-0.119705	-1.08564	-1.30308	-0.083298	1.17875	0.999546	-0.920669	-0.308316	0.0438738	-0.640402	-0.569765	-0.374603	1.98714	1.75699	-0.145937	-0.414882	1
949	ENSMGAG00000018027	ENSMGAG00000018027	ENSMGAG00000018027	-1.26682	-1.21782	-1.34104	-1.31901	1.09379	1.12976	1.07218	1.20377	0.229365	-0.795625	-1.05445	-0.400648	0.180833	0.890362	0.704222	0.89114	1
950	ENSMGAG00000018068	ENSMGAG00000018068	ENSMGAG00000018068	0.616633	0.926964	0.851642	-0.158502	-1.78209	-1.11862	-1.78209	-1.22568	1.23848	0.288875	1.97089	0.533435	0.1913	-1.25476	-0.239672	0.943212	2
951	ENSMGAG00000018095	ENSMGAG00000018095	ENSMGAG00000018095	-1.64461	-0.352105	-0.357522	-0.805002	-0.764154	-0.320897	-0.411723	-2.02609	1.17291	0.656408	0.704294	0.810185	1.10866	0.713975	1.31825	0.197418	2
952	ENSMGAG00000018097	ENSMGAG00000018097	ENSMGAG00000018097	-1.37832	1.41912	0.298053	-0.362132	-0.434951	-1.72837	-1.75625	-2.61824	1.17227	0.718396	0.807374	1.58957	1.58723	-0.626064	1.24967	0.0626461	2
953	ENSMGAG00000018108	ENSMGAG00000018108	ENSMGAG00000018108	-1.61254	-0.653222	0.293431	-0.818552	-1.54175	-1.03959	-1.2502	-2.07135	1.61666	1.42557	0.97918	0.735529	3.03065	-0.0922016	0.759184	0.239203	2
954	ENSMGAG00000018123	ENSMGAG00000018123	ENSMGAG00000018123	1.06065	0.0044186	0.319906	0.884755	-2.33081	-2.12239	-1.15139	-1.89492	1.70628	0.465763	1.50454	2.09129	0.970451	-1.26616	-0.921431	0.679053	2
955	ENSMGAG00000018129	ENSMGAG00000018129	ENSMGAG00000018129	1.46207	-0.218981	-0.358848	1.22073	1.21189	-1.51488	1.50613	0.973565	0.237798	-0.534729	-0.521233	-0.184645	0.00490491	-2.3376	-0.655208	-0.290958	1
956	ENSMGAG00000018144	ENSMGAG00000018144	ENSMGAG00000018144	2.7585	2.78636	-0.806589	0.96391	-1.9604	-1.9604	-1.9604	-1.9604	1.59788	0.00699329	-0.0167415	0.928833	-0.332496	-0.279503	-0.288617	0.523077	2
957	ENSMGAG00000018163	ENSMGAG00000018163	ENSMGAG00000018163	0.54778	1.99413	-1.248	-1.30135	-1.39935	0.657989	-1.87766	-1.22536	0.0174045	1.62534	-0.325105	-0.31438	-0.633266	2.75728	0.165422	0.559127	2
958	ENSMGAG00000018173	ENSMGAG00000018173	ENSMGAG00000018173	-0.920836	0.985214	0.962503	-1.26025	-1.70456	-0.976262	-2.80977	-3.50545	0.643421	1.77046	1.28922	1.07272	0.973722	0.861523	1.42299	1.19538	2
959	ENSMGAG00000018181	ENSMGAG00000018181	ENSMGAG00000018181	-0.146156	1.23241	-0.32126	-0.253511	-0.829505	-1.53835	-2.30625	-1.48757	0.656621	0.0223367	0.332105	1.9001	0.647589	0.413106	0.764293	0.914042	2
960	ENSMGAG00000018187	ENSMGAG00000018187	ENSMGAG00000018187	-0.601287	1.05769	0.0827221	0.192702	-1.62213	-2.17367	-1.66547	-1.33573	1.09134	1.55497	0.523857	1.09005	0.538159	-0.767567	1.23024	0.804123	2
961	ENSMGAG00000018188	ENSMGAG00000018188	ENSMGAG00000018188	1.1759	1.93671	0.100463	0.425553	-1.86827	-0.26555	-1.12397	-1.81965	-0.0424832	-0.666988	0.360574	0.67598	0.0626494	0.627448	-0.122399	0.544026	2
962	ENSMGAG00000018204	ENSMGAG00000018204	ENSMGAG00000018204	-0.986848	0.727546	1.28773	-0.810606	-2.63772	-0.711041	-1.66672	-1.59141	1.16525	1.22381	1.59192	1.12464	0.721613	-0.413727	0.372377	0.603206	2
963	ENSMGAG00000018209	ENSMGAG00000018209	ENSMGAG00000018209	0.634234	0.235892	0.343911	1.4312	1.76947	0.395817	2.04136	1.91359	-1.67847	-1.67847	-0.611568	-0.604673	-1.67847	-0.605923	-1.04944	-0.858466	1
964	ENSMGAG00000018240	ENSMGAG00000018240	ENSMGAG00000018240	1.10146	0.0603351	0.542071	1.03385	0.866875	1.18184	1.59422	0.867702	-1.30482	-0.62819	-1.21888	-0.658011	-1.20659	-0.66005	-0.893227	-0.678589	1
965	ENSMGAG00000018244	ENSMGAG00000018244	ENSMGAG00000018244	0.853004	0.977732	-0.197312	0.0471832	-2.39115	-0.527546	-1.62946	-3.32542	1.63705	0.0627593	0.801646	0.966901	1.10929	0.201357	0.556804	0.857165	2
966	ENSMGAG00000018258	ENSMGAG00000018258	ENSMGAG00000018258	0.146539	-0.663073	-0.414824	0.096282	0.294862	1.8878	2.23097	1.77675	-0.0277631	-1.355	-0.626463	-0.137176	-1.355	-0.00767525	-0.491232	-1.355	1
967	ENSMGAG00000018276	ENSMGAG00000018276	ENSMGAG00000018276	-0.0953546	-0.316897	-0.164354	-0.0134938	-1.48595	-0.463479	-1.13939	-1.76813	1.20374	-0.0179603	1.16206	0.755914	2.23401	-0.175704	0.341532	-0.0565407	2
968	ENSMGAG00000018298	ENSMGAG00000018298	ENSMGAG00000018298	-0.280632	-0.158858	1.16231	-0.408934	-1.07126	-1.52296	-0.77071	-1.88157	0.388601	0.313602	0.999823	0.251821	2.15227	0.362946	0.378847	0.0847076	2
969	ENSMGAG00000018317	ENSMGAG00000018317	ENSMGAG00000018317	0.450377	0.461484	-1.29722	0.583474	1.04704	2.81803	1.27305	1.34138	-1.03022	-0.0268552	-1.69132	-1.22501	-0.336353	0.813936	-2.03077	-1.15103	1
970	ENSMGAG00000018324	ENSMGAG00000018324	ENSMGAG00000018324	0.156976	0.772165	0.591154	0.22023	-1.12658	-2.24175	-1.50434	-1.93688	0.700046	0.258286	0.40341	1.26752	2.50907	0.194563	-0.569962	0.306093	2
971	ENSMGAG00000018329	ENSMGAG00000018329	ENSMGAG00000018329	0.455695	0.329676	-0.942085	0.449977	-0.85375	-0.664054	-0.912208	-1.32752	2.55986	0.528292	0.132898	-0.109697	0.199339	-0.800193	-0.698493	1.65226	2
972	ENSMGAG00000018371	ENSMGAG00000018371	ENSMGAG00000018371	-0.0689704	-0.297788	-1.43133	-0.136892	1.69148	1.18576	0.490568	2.49946	-0.177687	-1.7217	-1.89394	-0.500858	-0.0603303	1.0992	-0.521922	-0.155057	1
973	ENSMGAG00000018389	ENSMGAG00000018389	ENSMGAG00000018389	0.575261	-0.0265128	-2.64402	0.289888	1.43375	0.644344	0.343375	-0.0875957	-0.621817	-0.556847	-1.33841	-0.234623	1.01172	1.15773	-0.464479	0.518222	1
974	ENSMGAG00000018427	ENSMGAG00000018427	ENSMGAG00000018427	-0.893958	0.193415	0.501285	-0.154089	-0.0797033	-2.02401	-3.94008	-0.29359	0.684094	0.759114	0.730181	0.903126	0.503278	0.838911	1.15742	1.11461	2
975	ENSMGAG00000018442	ENSMGAG00000018442	ENSMGAG00000018442	-0.514793	-0.316315	0.753129	0.147694	-0.988481	0.00665533	-1.63779	-2.08193	1.09385	0.131691	0.648451	0.37454	1.94644	-0.0355898	0.56295	-0.0905011	2
976	ENSMGAG00000018444	ENSMGAG00000018444	ENSMGAG00000018444	0.977563	1.1814	1.18181	0.488476	-3.93412	-2.26032	-2.30361	-2.829	1.59098	0.893713	2.11258	1.4311	0.583804	-0.724455	0.845479	0.764602	2
977	ENSMGAG00000018449	ENSMGAG00000018449	ENSMGAG00000018449	-1.04142	-1.04142	0.867884	0.214145	0.417644	1.03286	1.50381	2.12854	-1.04142	-0.672861	0.299368	-0.753365	-1.04142	-1.04142	0.0241825	0.144878	1
978	ENSMGAG00000018454	ENSMGAG00000018454	ENSMGAG00000018454	1.74358	1.76962	-0.315546	1.47151	-1.68938	-0.977467	-1.41072	-0.577662	0.935151	-0.724622	0.138345	1.04038	-0.371544	0.542405	-1.35795	-0.216097	2
979	ENSMGAG00000018459	ENSMGAG00000018459	ENSMGAG00000018459	-0.993123	0.477173	1.02087	-1.17074	-1.93101	-1.56147	-1.70846	-1.3746	1.91371	0.776109	1.93462	1.3013	0.707435	-0.352965	0.699383	0.261784	2
980	ENSMGAG00000018505	ENSMGAG00000018505	ENSMGAG00000018505	0.240434	0.565029	-1.27993	0.251192	-1.19159	0.910674	-0.664817	-1.3605	-0.109344	-1.0035	-0.204947	-0.931596	1.92923	1.42233	0.899914	0.52743	2
981	ENSMGAG00000018509	ENSMGAG00000018509	ENSMGAG00000018509	1.88069	1.29139	0.31495	-0.23882	-0.439511	2.05893	0.227584	-0.964548	-0.664455	-0.0240091	-0.0314887	-0.644588	-1.38384	0.980698	-0.734804	-1.62818	1
982	ENSMGAG00000018514	ENSMGAG00000018514	ENSMGAG00000018514	1.25277	-0.49397	1.67111	1.75602	2.28721	-1.29873	-2.85406	2.79423	-0.747503	-1.30197	1.07195	-0.256486	-0.784092	-1.16187	-1.59758	-0.337017	1
983	ENSMGAG00000018530	ENSMGAG00000018530	ENSMGAG00000018530	-1.08372	0.795238	0.998309	-1.34157	-1.77121	-1.77121	-1.77121	-1.77121	1.67738	1.22617	2.21893	1.3916	0.659168	-0.423887	0.128973	0.838242	2
984	ENSMGAG00000018536	ENSMGAG00000018536	ENSMGAG00000018536	0.686039	-0.489374	0.69042	0.0267551	-0.858467	-1.43726	-1.31187	-2.12702	0.925347	-0.554189	1.15102	0.890872	2.56408	0.398916	-0.267163	-0.288106	2
985	ENSMGAG00000018538	ENSMGAG00000018538	ENSMGAG00000018538	2.43226	-0.940747	-1.38453	4.60953	1.74318	3.10477	3.59149	3.7974	-2.65391	-2.50928	-2.88546	-2.09735	-2.66715	-0.160345	-1.62872	-2.35114	1
986	ENSMGAG00000018541	ENSMGAG00000018541	ENSMGAG00000018541	-0.330634	-0.426609	0.179551	-0.537626	-1.47464	-0.993886	-0.950974	-0.926906	0.712094	0.912345	0.83261	0.597667	-1.03598	2.26676	0.747109	0.429125	2
987	ENSMGAG00000018551	ENSMGAG00000018551	ENSMGAG00000018551	-0.077046	0.290083	-0.598855	1.21935	-2.10303	2.68943	2.16061	0.560275	-0.890607	-0.772464	-0.341837	-0.36203	0.435108	0.148467	-0.967945	-1.3895	1
988	ENSMGAG00000018575	ENSMGAG00000018575	ENSMGAG00000018575	2.59431	0.584348	0.495827	1.43671	0.805918	-3.47688	-3.47688	-1.02515	0.746494	-0.377987	-0.515526	1.39531	0.237446	-0.772959	0.550151	0.798857	2
989	ENSMGAG00000018580	ENSMGAG00000018580	ENSMGAG00000018580	-0.970883	0.918186	1.04528	-0.585024	-0.564986	-2.88781	-4.3016	-1.94767	1.17111	1.38996	1.27244	1.3798	0.908287	0.768612	1.36631	1.03799	2
990	ENSMGAG00000018595	ENSMGAG00000018595	ENSMGAG00000018595	-0.620119	1.03302	1.17014	-0.0966718	-2.59144	-1.5183	0.852794	-0.412842	-0.0121677	0.786848	1.4153	0.557211	0.622445	-0.739072	-0.290362	-0.156781	2
991	ENSMGAG00000018605	ENSMGAG00000018605	ENSMGAG00000018605	2.34791	-1.1549	-0.994298	1.90163	1.48035	2.7408	2.20256	3.41506	-1.77926	-2.13037	-2.49893	-1.76516	-1.79654	0.471827	-0.956508	-1.48418	1
992	ENSMGAG00000018611	ENSMGAG00000018611	ENSMGAG00000018611	1.40243	1.37898	0.54201	0.740935	-2.80887	0.597184	-0.69677	-1.03022	0.495618	-1.21168	0.893746	1.11723	-0.121652	-0.232887	-2.04001	0.973963	2
993	ENSMGAG00000018617	ENSMGAG00000018617	ENSMGAG00000018617	1.61578	1.30136	0.417647	0.486774	-2.41329	-0.812775	-0.341832	-2.11652	0.773151	-0.314643	0.889164	0.755827	-0.401783	0.000117004	-0.0221309	0.183149	2
994	ENSMGAG00000018654	ENSMGAG00000018654	ENSMGAG00000018654	1.13932	1.6727	0.252333	0.201867	-2.64578	-1.86983	-1.60034	-3.4756	1.36219	1.01872	1.06891	0.87824	1.56822	-0.504845	0.451306	0.48257	2
995	ENSMGAG00000018656	ENSMGAG00000018656	ENSMGAG00000018656	-0.484977	-0.333748	1.7278	0.109006	-1.00128	-0.447039	0.0933312	-1.70971	-0.346035	-0.319417	1.55285	0.629046	1.6807	-0.63385	-0.0680721	-0.448613	2
996	ENSMGAG00000018658	ENSMGAG00000018658	ENSMGAG00000018658	-1.54659	0.596024	1.22341	-2.12329	-2.05373	-1.14564	-1.46783	-1.9266	0.848637	1.55376	1.48861	0.568598	0.660221	0.807297	1.06904	1.44809	2
997	ENSMGAG00000018663	ENSMGAG00000018663	ENSMGAG00000018663	-1.06792	-0.541884	-0.782851	-1.11818	0.464681	2.12068	1.66679	0.810726	0.154243	-1.11193	-0.545921	-0.388076	-0.94155	0.727017	0.240314	0.313851	1
998	ENSMGAG00000018707	ENSMGAG00000018707	ENSMGAG00000018707	-2.09027	-1.1468	-0.750413	-0.638992	-0.0511812	2.16526	2.67455	1.18863	0.196855	-0.48742	-1.18266	-0.221622	0.223618	0.285999	0.0963517	-0.261901	1
999	ENSMGAG00000018708	ENSMGAG00000018708	ENSMGAG00000018708	-0.648513	0.872199	0.879432	-0.520443	-1.42991	-1.34373	-1.37958	-2.01508	0.497267	0.822138	1.4232	0.919152	0.741229	0.0515125	0.62056	0.510575	2
1000	ENSMGAG00000018709	ENSMGAG00000018709	ENSMGAG00000018709	-0.354218	0.904772	1.08044	-0.0541525	-2.15016	-0.411617	-0.385856	-2.48721	0.78659	0.349904	1.21723	1.11401	0.105101	-0.559468	0.317682	0.526954	2
1001	ENSMGAG00000018720	ENSMGAG00000018720	ENSMGAG00000018720	-1.18606	-0.226344	0.0821234	-0.541306	0.0794875	-1.57037	-0.985045	-1.57037	0.18307	0.285439	0.198907	0.383042	2.48966	0.53712	0.994906	0.84574	2
1002	ENSMGAG00000018721	ENSMGAG00000018721	ENSMGAG00000018721	1.12355	1.19693	-0.70172	0.726263	1.95252	0.529087	-0.90449	1.70531	-0.922223	-0.34599	-0.574995	-1.11384	-1.13791	0.794416	-1.01287	-1.31405	1
1003	ENSMGAG00000018735	ENSMGAG00000018735	ENSMGAG00000018735	-0.00988264	-0.401207	0.897298	0.45644	-1.50263	-0.686768	-2.02742	-3.60677	0.662303	0.780033	0.669328	1.02712	2.3659	0.788091	0.89669	-0.308517	2
1004	ENSMGAG00000018746	ENSMGAG00000018746	ENSMGAG00000018746	0.363395	-0.0772892	-0.474809	2.13316	0.722162	2.45419	2.58946	1.62383	-2.61989	-0.685397	-1.11751	-0.731851	-1.57925	-0.246077	-1.33563	-1.01851	1
1005	ENSMGAG00000018749	ENSMGAG00000018749	ENSMGAG00000018749	-1.06002	1.43792	2.056	-1.76496	-4.31503	-3.94549	-3.57762	-4.31503	2.8565	2.52435	2.37213	2.23675	-0.167302	1.40874	2.08786	2.16519	2
1006	ENSMGAG00000018755	ENSMGAG00000018755	ENSMGAG00000018755	1.74963	2.29414	-1.11994	2.48709	-1.50538	1.07066	0.554345	-1.50538	-0.307759	-0.843517	-1.2197	-0.287557	-0.332645	0.808244	-1.15685	-0.685378	1
1007	ENSMGAG00000018803	ENSMGAG00000018803	ENSMGAG00000018803	0.489686	0.532732	-0.0544006	0.00710542	-3.26679	0.493803	-0.327237	-1.73951	1.5926	-0.378608	0.92697	1.30381	-0.00802246	0.0617247	-0.348734	0.714872	2
1008	ENSMGAG00000018813	ENSMGAG00000018813	ENSMGAG00000018813	0.311523	1.38274	-1.02545	-1.02545	-1.02545	-1.02545	-1.02545	-0.720583	1.78948	0.432079	-1.02545	0.0483474	-1.02545	0.655453	1.32474	1.95434	2
1009	ENSMGAG00000018816	ENSMGAG00000018816	ENSMGAG00000018816	-0.554351	0.0779096	0.0716773	-0.462963	-2.20463	-1.24551	-1.65608	-2.04968	1.23004	0.840608	0.501825	2.0063	1.00393	-0.123937	1.903	0.661866	2
1010	ENSMGAG00000018824	ENSMGAG00000018824	ENSMGAG00000018824	-0.331889	-0.331889	-0.331889	-0.331889	-0.331889	-0.331889	-0.331889	-0.331889	-0.331889	-0.331889	-0.331889	-0.331889	4.97834	-0.331889	-0.331889	-0.331889	2
1011	ENSMGAG00000018845	ENSMGAG00000018845	ENSMGAG00000018845	1.65174	2.58407	-0.522163	1.05154	-3.22538	-2.56192	-2.48798	-2.26843	1.36374	0.181291	1.08442	0.873272	0.816448	0.995735	0.0181428	0.445483	2
1012	ENSMGAG00000018873	ENSMGAG00000018873	ENSMGAG00000018873	1.31334	2.35757	-0.907884	0.715704	-0.907884	0.697888	-0.907884	-0.907884	-0.626214	0.388019	-0.622204	-0.619831	0.124442	1.12379	-0.907884	-0.313077	2
1013	ENSMGAG00000018879	ENSMGAG00000018879	ENSMGAG00000018879	1.69175	1.91018	-1.22322	1.10293	-1.35241	-0.701133	-0.871255	-1.60866	0.473373	-1.60866	0.414878	0.829593	-0.307978	1.04556	-0.208358	0.413401	2
1014	ENSMGAG00000018901	ENSMGAG00000018901	ENSMGAG00000018901	0.344932	-0.829969	-0.196838	0.50064	0.193313	1.45453	2.09589	2.01947	-0.99731	-0.965241	-1.11862	-0.18783	-1.30323	-0.0879845	-0.381176	-0.540559	1
1015	ENSMGAG00000018933	ENSMGAG00000018933	ENSMGAG00000018933	3.74615	4.50054	-1.13402	3.02074	-4.79367	-2.3663	-1.76297	-4.02314	1.87736	0.549179	-0.132189	1.73411	-0.531496	1.18857	-1.55014	-0.322727	2
1016	ENSMGAG00000018934	ENSMGAG00000018934	ENSMGAG00000018934	0.221066	0.844592	1.23612	-0.0231736	-1.20359	-1.16033	-1.13941	-2.34364	0.578416	0.326904	1.36597	0.708956	1.20886	-0.849109	0.246462	-0.0180869	2
1017	ENSMGAG00000018935	ENSMGAG00000018935	ENSMGAG00000018935	-1.15135	1.72979	1.81308	0.087928	-1.53566	-0.628136	-1.53566	-0.578708	-1.01843	1.98517	1.65059	0.417753	-1.26177	1.16826	-1.53566	0.392802	2
1018	ENSMGAG00000018990	ENSMGAG00000018990	ENSMGAG00000018990	-0.638467	-1.02278	-0.637348	0.232781	1.62059	1.48084	0.562909	2.48225	-0.741111	-1.02278	-0.737101	-0.289014	-0.518794	0.049762	-0.393755	-0.427974	1
1019	ENSMGAG00000019004	ENSMGAG00000019004	ENSMGAG00000019004	-0.629334	0.132629	0.699211	0.230518	-0.465566	-1.37484	-2.07648	-1.68826	0.200424	0.710162	1.14495	0.973896	0.952257	0.164936	0.64962	0.375877	2
1020	ENSMGAG00000019052	ENSMGAG00000019052	ENSMGAG00000019052	0.305449	0.963199	1.14021	-0.342103	-2.54783	-2.80408	-2.80408	-2.80408	0.880525	1.35632	0.876828	1.02977	1.06275	1.00503	1.01523	1.66687	2
1021	ENSMGAG00000019068	ENSMGAG00000019068	ENSMGAG00000019068	0.286805	-0.67051	0.424171	1.27065	1.97887	0.608203	1.66827	2.20119	-1.36243	-1.36243	-1.36243	-0.628666	-1.36243	0.215611	-1.36243	-0.542433	1
1022	ENSMGAG00000019102	ENSMGAG00000019102	ENSMGAG00000019102	-0.218668	0.139064	1.47399	0.228607	-0.879283	-1.46389	-2.08462	-3.76426	0.158602	0.761352	1.3011	0.697115	2.66629	0.639393	0.505127	-0.159927	2
1023	ENSMGAG00000019112	ENSMGAG00000019112	ENSMGAG00000019112	0.432216	0.290741	0.675074	0.093158	-1.03433	-1.82665	-1.78023	-3.04267	0.658324	0.549545	1.02884	0.470355	2.63136	0.504092	0.356875	-0.00669726	2
1024	ENSMGAG00000019121	ENSMGAG00000019121	ENSMGAG00000019121	1.71396	2.00784	1.42143	0.963613	-0.606917	-1.21691	-0.170733	-0.316339	-0.531252	-0.924592	-0.126036	0.447019	-0.0595952	-1.29883	-0.0440354	-1.25861	2
1025	ENSMGAG00000019127	ENSMGAG00000019127	ENSMGAG00000019127	-0.944272	0.3911	0.631353	0.640668	1.17084	-0.0132943	-0.593192	1.56383	-0.730995	0.286267	-0.314776	0.481414	0.0935659	-1.2529	-2.2584	0.848782	1
1026	ENSMGAG00000019128	ENSMGAG00000019128	ENSMGAG00000019128	1.0324	0.102603	1.08429	1.13406	1.45876	-0.253786	-3.16451	-0.284495	-0.754899	-0.109123	0.487387	-0.464861	0.471993	0.184749	0.143643	-1.06821	2
1027	ENSMGAG00000019146	ENSMGAG00000019146	ENSMGAG00000019146	-2.34358	-1.38387	-0.502919	-1.47233	1.45036	-0.300526	0.0803965	0.515598	0.538752	0.160283	-0.784235	-0.41237	0.364026	0.396759	2.05379	1.63986	2
1028	ENSMGAG00000019204	ENSMGAG00000019204	ENSMGAG00000019204	-2.13455	-0.336376	1.18713	-1.33379	0.287381	-0.770366	-0.318481	-1.93614	-0.573496	0.308883	0.775446	0.592148	2.53317	0.510332	-0.255459	1.46416	2
1029	ENSMGAG00000019213	ENSMGAG00000019213	ENSMGAG00000019213	-0.601844	-0.14469	0.146102	0.00790729	1.37482	-0.211003	-2.04254	0.405026	0.140007	0.597955	0.281595	-1.04928	2.38937	-0.0339485	-0.293675	-0.965808	2
1030	ENSMGAG00000019237	ENSMGAG00000019237	ENSMGAG00000019237	1.91058	2.97583	-1.67139	1.66536	0.160535	-1.31307	-0.610741	-0.866102	0.68705	-0.876692	-0.126473	0.233986	-0.492196	-0.23529	-0.939776	-0.50161	2
1031	ENSMGAG00000019249	ENSMGAG00000019249	ENSMGAG00000019249	-0.994052	-0.648826	-0.812678	-0.429239	0.447158	0.925557	-0.589868	-1.03592	-0.748611	-0.791448	-0.337419	-1.26186	2.60774	1.69751	0.950007	1.02195	2
1032	ENSMGAG00000019265	ENSMGAG00000019265	ENSMGAG00000019265	1.88188	0.0605936	-0.548856	1.4018	1.61271	1.89149	1.66466	1.78818	-1.39179	-2.11535	-0.668175	-1.17553	-1.78434	-0.682656	-1.26059	-0.674026	1
1033	ENSMGAG00000019275	ENSMGAG00000019275	ENSMGAG00000019275	-0.418229	0.838009	-1.14021	-0.346816	-0.084435	2.6276	0.991949	0.164898	-0.617022	-0.899214	-0.653202	-0.485768	0.852672	1.20783	-0.741549	-1.29651	1
1034	ENSMGAG00000019280	ENSMGAG00000019280	ENSMGAG00000019280	-0.07838	-0.684153	0.513286	0.386628	0.89684	1.11614	-0.789076	0.429205	-1.33803	-1.50381	-1.03867	-1.20959	1.40148	1.1253	0.592294	0.180536	1
1035	ENSMGAG00000019325	ENSMGAG00000019325	ENSMGAG00000019325	2.73769	1.99218	-1.71682	1.41538	1.00408	2.67528	2.73294	1.56346	-1.92647	1.15516	-2.42179	-3.6764	-3.06291	0.175219	-1.25941	-1.3876	1
1036	ENSMGAG00000019330	ENSMGAG00000019330	ENSMGAG00000019330	0.917029	0.293765	-0.219781	0.683427	-1.75234	-2.18002	-0.286433	-2.33714	1.65254	0.348344	1.1124	1.86657	1.7191	-1.00537	-0.795687	-0.0163949	2
1037	ENSMGAG00000019339	ENSMGAG00000019339	ENSMGAG00000019339	0.507057	0.297363	0.032855	0.796657	-0.952989	3.03641	0.545773	-0.446664	-0.43868	-0.896218	0.112894	-0.72331	-0.297659	0.857634	-1.84359	-0.587535	1
1038	ENSMGAG00000019365	ENSMGAG00000019365	ENSMGAG00000019365	-0.29315	2.07765	1.22298	-1.01531	-3.32758	-2.68514	-3.21602	-3.03081	1.54457	1.70748	2.50168	1.09245	0.651935	0.857954	1.12997	0.781344	2
1039	ENSMGAG00000019393	ENSMGAG00000019393	ENSMGAG00000019393	1.02096	0.824211	0.00254775	0.824898	-2.19762	-2.59837	-0.65907	-2.80753	1.46439	0.97468	1.1727	1.83295	1.83799	-1.31799	-0.485057	0.110304	2
1040	ENSMGAG00000019411	ENSMGAG00000019411	ENSMGAG00000019411	1.75889	1.21547	1.34975	1.2236	-2.34714	-1.87847	-1.85438	-2.22001	1.17383	-0.46984	1.91333	1.06338	-0.538515	-0.863337	-0.158188	0.631623	2
1041	ENSMGAG00000019413	ENSMGAG00000019413	ENSMGAG00000019413	-0.248079	1.33654	-0.760356	-0.614897	-2.82063	-1.10624	-2.85432	-2.11992	1.739	1.65721	0.652479	1.3966	-0.4877	0.709347	1.31187	2.20909	2
1042	ENSMGAG00000019432	ENSMGAG00000019432	ENSMGAG00000019432	-0.548982	0.320618	0.438836	-0.677284	-1.1015	-2.45478	-2.45478	-1.18466	1.32348	0.644111	0.379442	1.08222	0.803985	0.741076	1.47213	1.21609	2
1043	ENSMGAG00000019447	ENSMGAG00000019447	ENSMGAG00000019447	0.822134	-0.00563806	-0.274251	0.590462	-1.47896	-1.73235	-0.0255182	-2.09156	1.65948	0.0863739	0.989982	1.81912	1.59342	-0.891445	-1.09085	0.0295964	2
1044	ENSMGAG00000019468	ENSMGAG00000019468	ENSMGAG00000019468	0.436128	1.72829	-0.2208	0.747941	-0.939381	2.19553	1.24522	-0.0284033	-0.787188	-0.190919	-0.262551	-0.5189	-1.04031	0.0311449	-1.07658	-1.31922	1
1045	ENSMGAG00000019473	ENSMGAG00000019473	ENSMGAG00000019473	0.196401	-0.759	-0.345728	0.728566	0.331696	2.33698	1.90485	1.8779	-1.02736	-1.57564	-0.700351	-1.03987	-0.611619	-0.133772	-0.428167	-0.754877	1
1046	ENSMGAG00000019483	ENSMGAG00000019483	ENSMGAG00000019483	1.69776	0.786943	-1.92211	1.49921	0.929833	3.95574	-1.04714	2.91231	-1.40488	-1.55355	-1.92211	-1.00834	-1.41812	1.74388	-1.92211	-1.3273	1
1047	ENSMGAG00000019519	ENSMGAG00000019519	ENSMGAG00000019519	-0.220241	-1.55976	-0.763692	0.634066	0.911588	0.696723	-1.3461	0.907654	0.225377	-0.832728	-0.56085	0.304775	-0.260953	1.68215	-1.07955	1.26154	1
1048	ENSMGAG00000019533	ENSMGAG00000019533	ENSMGAG00000019533	1.05893	1.03514	0.673847	0.0807282	-2.63086	-1.51465	-0.630038	-2.32599	1.23535	0.81488	1.0252	0.567119	0.0552315	0.0730607	-0.000464352	0.482521	2
1049	ENSMGAG00000019537	ENSMGAG00000019537	ENSMGAG00000019537	-1.89291	-0.0113427	-0.460356	-1.06992	-0.884565	-0.88301	-0.49198	-1.38657	1.19519	-0.0361472	-0.189595	0.535294	0.717364	1.39113	2.22634	1.24107	2
1050	ENSMGAG00000019577	ENSMGAG00000019577	ENSMGAG00000019577	-0.730718	0.238986	-0.728905	0.205379	-1.16196	-1.04867	-0.832882	-1.41821	0.239896	-0.512717	0.525451	0.535204	2.64182	0.958061	0.679107	0.410161	2
1051	ENSMGAG00000019582	ENSMGAG00000019582	ENSMGAG00000019582	1.55801	0.919006	0.178628	1.01555	-1.17459	-1.45525	-1.72711	-0.976174	0.553407	-0.473765	0.918901	1.04819	0.168996	-0.747416	-0.331102	0.524708	2
1052	ENSMGAG00000019583	ENSMGAG00000019583	ENSMGAG00000019583	0.928094	2.20262	0.1795	1.44855	-1.71321	-0.857742	0.653742	0.139478	-0.985513	0.538148	0.0918277	0.298383	-0.933917	-0.796706	-0.557657	-0.635585	2
1053	ENSMGAG00000019604	ENSMGAG00000019604	ENSMGAG00000019604	-1.60305	1.22054	-1.16587	-0.940562	0.28781	-1.65231	-1.10119	-2.19932	1.03297	0.285541	0.00275482	1.20947	3.15697	0.233305	1.40917	-0.176226	2
1054	ENSMGAG00000019608	ENSMGAG00000019608	ENSMGAG00000019608	2.13934	0.226869	0.394215	2.25909	1.11194	1.14074	1.02674	1.78461	-1.87355	-0.875924	-1.32547	-0.959615	-1.53407	-0.510953	-1.39853	-1.60543	1
1055	ENSMGAG00000019621	ENSMGAG00000019621	ENSMGAG00000019621	0.327262	0.908417	1.6299	0.594579	-1.32198	-1.32198	-1.32198	-1.01711	-0.804747	-0.208112	2.203	1.11627	0.572486	-0.105511	-0.256375	-0.994133	2
1056	ENSMGAG00000019626	ENSMGAG00000019626	ENSMGAG00000019626	-2.25163	-1.9064	0.0916903	-0.64684	1.4408	0.470975	0.85614	0.602118	0.320763	-0.0550474	-0.564517	-0.552226	0.975027	0.272032	0.822006	0.125117	1
1057	ENSMGAG00000019644	ENSMGAG00000019644	ENSMGAG00000019644	1.05434	0.951474	0.307841	0.672712	-2.22395	-0.077673	0.827782	-0.876201	0.168794	-0.836981	1.17758	1.05574	-0.525098	-0.0996972	-1.69419	0.117526	2
1058	ENSMGAG00000019657	ENSMGAG00000019657	ENSMGAG00000019657	-1.87054	-0.740367	0.603466	-1.49891	-0.59918	0.288858	-1.42388	-0.838866	0.198189	0.51567	0.949578	0.462122	0.750003	0.668287	1.52684	1.00873	2
1059	ENSMGAG00000019658	ENSMGAG00000019658	ENSMGAG00000019658	1.99359	2.4109	0.499984	0.785426	-3.61067	-1.60643	-2.26971	-2.26113	1.14451	0.429035	1.06584	0.901411	-0.398655	0.243786	0.141698	0.530418	2
1060	ENSMGAG00000019668	ENSMGAG00000019668	ENSMGAG00000019668	-0.780954	-0.221799	-1.52718	-0.7177	0.482755	3.18068	1.68763	1.05933	-1.62366	-1.21228	-1.15614	-0.998296	1.06669	1.70106	-0.369906	-0.570226	1
1061	ENSMGAG00000019671	ENSMGAG00000019671	ENSMGAG00000019671	-1.36852	0.124885	0.118463	-0.657581	-0.767752	0.0240903	1.70414	-2.02179	-0.566731	0.527591	0.242635	-0.00207661	1.8438	0.615179	0.602553	-0.418887	2
1062	ENSMGAG00000019676	ENSMGAG00000019676	ENSMGAG00000019676	-0.6218	1.46944	0.784004	-0.390118	-2.43895	-2.19418	-2.51638	-2.14475	0.653707	1.7388	1.86269	0.797714	0.218746	0.25815	1.44719	1.07574	2
1063	ENSMGAG00000019707	ENSMGAG00000019707	ENSMGAG00000019707	-0.480556	-0.360424	-0.314522	0.209535	1.79463	0.36306	-0.924875	-2.15816	-0.161629	0.418601	-0.141483	-0.0355923	2.50743	1.56666	-0.458984	-1.82369	2
1064	ENSMGAG00000019733	ENSMGAG00000019733	ENSMGAG00000019733	0.928452	0.90975	0.322325	1.32013	-2.15256	-0.337384	-0.811605	-2.21184	0.986716	-0.0385693	0.514886	1.41749	-0.205477	-0.183926	-0.711658	0.253267	2
1065	ENSMGAG00000019762	ENSMGAG00000019762	ENSMGAG00000019762	-0.274373	-0.291315	0.53432	-0.216442	-0.985586	-1.11952	-1.46218	-3.00035	0.534319	-0.157816	0.900962	0.851035	2.88048	0.902651	0.898548	0.00526652	2
1066	ENSMGAG00000019803	ENSMGAG00000019803	ENSMGAG00000019803	1.27727	1.79056	0.645164	1.03029	-2.82652	-2.71323	-1.76018	-2.12582	1.12385	-0.510353	1.40655	1.54052	0.237681	-0.284313	0.391102	0.77742	2
1067	ENSMGAG00000019822	ENSMGAG00000019822	ENSMGAG00000019822	-1.12121	0.993057	0.497122	-0.648807	-2.2724	-2.2724	-2.2724	-1.71599	0.786	0.557918	0.948155	1.89884	0.265763	1.14817	1.43065	1.77752	2
1068	ENSMGAG00000019868	ENSMGAG00000019868	ENSMGAG00000019868	-1.09173	-1.71745	1.4457	-1.03752	1.15699	-0.00160019	-0.439078	-0.472732	-0.355354	-0.144218	0.487308	-0.692886	2.82954	-0.041445	0.229907	-0.15543	2
1069	ENSMGAG00000019909	ENSMGAG00000019909	ENSMGAG00000019909	-0.252309	-0.877915	-1.34622	0.332634	2.18847	1.92768	-1.4502	-0.508247	0.186425	-1.66697	-0.46464	-1.12175	2.48501	2.36208	-1.687	-0.10706	1
1070	ENSMGAG00000019930	ENSMGAG00000019930	ENSMGAG00000019930	2.01336	2.50579	-1.19476	1.66207	-1.19476	-0.82522	-0.972212	-1.19476	0.361259	-0.532899	-0.466226	0.384868	-0.162434	0.836913	-0.846233	-0.374759	2
1071	ENSMGAG00000019951	ENSMGAG00000019951	ENSMGAG00000019951	1.05012	-0.092471	0.17273	1.07829	1.24669	0.922396	1.9581	2.13383	-1.43504	-0.615927	-1.41347	-1.55761	-0.513844	-0.803903	-1.16905	-0.960858	1
1072	ENSMGAG00000019952	ENSMGAG00000019952	ENSMGAG00000019952	-0.17109	0.178695	0.210366	-0.0288722	-0.899723	-1.39693	-1.6689	-2.50143	0.462771	0.664178	1.18879	0.826928	2.03628	0.402888	0.392855	0.3032	2
1073	ENSMGAG00000019968	ENSMGAG00000019968	ENSMGAG00000019968	-0.628852	-0.628852	-0.628852	-0.628852	3.56481	0.976921	-0.628852	1.99797	-0.628852	-0.628852	-0.628852	-0.340798	-0.628852	0.71847	-0.628852	-0.628852	1
1074	ENSMGAG00000019969	ENSMGAG00000019969	ENSMGAG00000019969	-2.02635	0.150753	-0.32595	-0.85553	-1.79256	1.19261	-0.156243	0.0519165	0.00131683	0.243668	-0.118087	0.441354	-0.555288	1.69232	0.806038	1.25002	2
1075	ENSMGAG00000019992	ENSMGAG00000019992	ENSMGAG00000019992	-0.310705	-1.62756	1.55968	0.745419	-3.39889	-0.763191	-2.33255	-0.376237	2.02393	-2.05228	2.32152	3.00779	0.756237	-0.903175	1.2501	0.0999281	2
1076	ENSMGAG00000020004	ENSMGAG00000020004	ENSMGAG00000020004	0.177963	0.290414	-1.37499	0.717415	2.51309	0.817441	1.67602	2.56629	-0.592492	-1.58372	-1.20613	-1.29999	-0.627702	-0.772127	-0.692996	-0.608481	1
1077	ENSMGAG00000020009	ENSMGAG00000020009	ENSMGAG00000020009	1.74514	1.02386	-1.2545	0.51691	-1.72091	-1.82514	-1.19413	-1.63827	1.6927	-0.737151	0.0449489	1.52282	0.290598	0.459545	0.435717	0.637861	2
1078	ENSMGAG00000020031	ENSMGAG00000020031	ENSMGAG00000020031	2.91669	3.01482	-0.300187	1.27676	-4.02132	-0.0281143	-0.791575	-2.55193	0.976348	0.070801	-0.212223	0.431142	-1.13735	0.403013	0.292661	-0.339536	2
1079	ENSMGAG00000020049	ENSMGAG00000020049	ENSMGAG00000020049	1.92234	1.33254	0.277385	0.492017	-2.67449	-1.2142	-1.0888	-2.36963	1.83493	-0.603529	0.286858	0.889716	0.0577174	0.336302	0.526798	-0.00595399	2
1080	ENSMGAG00000020052	ENSMGAG00000020052	ENSMGAG00000020052	1.31458	0.932996	0.708211	0.941459	-1.24412	-1.7415	-1.46057	-0.64117	0.841336	0.39543	0.790987	0.705497	-0.481911	-0.948319	-0.312186	0.199282	2
1081	ENSMGAG00000020055	ENSMGAG00000020055	ENSMGAG00000020055	2.02059	-0.696633	0.280275	2.21931	0.853457	2.37743	2.04554	2.09776	-2.1579	-1.68532	-2.04143	-0.72326	-2.24605	0.624434	-1.76544	-1.20276	1
1082	ENSMGAG00000020068	ENSMGAG00000020068	ENSMGAG00000020068	-0.973331	-0.380018	-0.344737	0.715905	1.45834	-1.4429	-2.10775	2.60018	-0.185852	-0.313605	-0.15308	0.420198	-0.277923	0.383334	-0.0661076	0.667336	1
1083	ENSMGAG00000020070	ENSMGAG00000020070	ENSMGAG00000020070	-1.67063	-0.561857	-1.0071	-1.10706	-0.0983436	2.23545	-0.331127	0.510754	-0.0145389	-0.615717	-0.762739	0.315746	-0.313239	1.95438	0.737171	0.728856	1
1084	ENSMGAG00000020080	ENSMGAG00000020080	ENSMGAG00000020080	1.47362	1.24788	-0.161954	1.38145	-0.358449	0.46785	0.951815	1.02696	-1.11984	0.0913934	-0.633755	-0.00903214	-2.07188	-0.630889	-1.09046	-0.564705	1
1085	ENSMGAG00000020155	ENSMGAG00000020155	ENSMGAG00000020155	-0.987126	0.0684838	-0.983734	-0.137254	-1.31128	3.02649	3.14562	1.71589	-0.0945141	-1.86485	-0.826679	0.161299	-0.722117	0.028115	-1.22792	0.00957614	1
1086	ENSMGAG00000020187	ENSMGAG00000020187	ENSMGAG00000020187	0.906395	1.42236	-1.21715	0.82623	-1.21715	0.0813331	-0.801842	-0.660745	0.338867	-1.21715	-0.931472	0.465385	-0.184826	1.3856	-0.588126	1.3923	2
1087	ENSMGAG00000020199	ENSMGAG00000020199	ENSMGAG00000020199	-0.500793	0.911416	-0.0773298	-0.6848	-0.515376	-1.77938	-2.07383	-0.876783	0.741245	0.150233	0.226602	0.63709	0.691416	0.995735	1.17495	0.979599	2
1088	ENSMGAG00000020211	ENSMGAG00000020211	ENSMGAG00000020211	1.59953	2.22971	-1.64279	1.45642	-0.289925	-1.10471	-0.630041	-1.01132	1.0108	-0.260239	-0.806009	0.375631	-0.0708304	0.307984	-0.78895	-0.375254	2
1089	ENSMGAG00000020233	ENSMGAG00000020233	ENSMGAG00000020233	1.80168	2.89135	-0.947935	1.86554	-1.22536	-0.150192	-0.665091	-1.58324	0.118522	-0.430582	-0.677775	0.221214	1.13127	0.0635401	-1.53958	-0.873364	2
1090	ENSMGAG00000020245	ENSMGAG00000020245	ENSMGAG00000020245	0.4353	-0.642098	0.572773	-0.781243	1.09703	-3.62733	-2.05978	0.0831699	1.3858	0.165232	0.536617	0.44292	0.269229	-0.0883343	1.18182	1.0289	2
1091	ENSMGAG00000020249	ENSMGAG00000020249	ENSMGAG00000020249	2.00098	2.22117	0.637905	1.03018	-3.94015	-0.994468	-1.43444	-2.8417	1.28624	0.817352	0.484517	0.750339	-0.455671	0.356179	0.098506	-0.0169359	2
1092	ENSMGAG00000020255	ENSMGAG00000020255	ENSMGAG00000020255	0.292161	0.391831	-0.394982	1.90105	0.937738	2.51926	0.90158	3.17466	-2.11274	-1.13507	-1.53536	-1.60548	-2.03204	1.08775	-1.55678	-0.833592	1
1093	ENSMGAG00000020264	ENSMGAG00000020264	ENSMGAG00000020264	1.55554	0.273529	1.66472	1.98341	1.42321	1.13458	1.05199	1.46969	-1.43606	-2.39823	-0.0687219	-0.0838601	-2.43605	-0.613421	-1.80497	-1.71536	1
1094	ENSMGAG00000020274	ENSMGAG00000020274	ENSMGAG00000020274	-1.99739	0.178321	-0.22922	-1.3485	-2.10438	0.784997	0.198183	-1.40376	0.579998	0.750814	-0.229951	1.03774	0.853686	0.852935	1.44408	0.632445	2
1095	ENSMGAG00000020291	ENSMGAG00000020291	ENSMGAG00000020291	-1.37647	-0.286786	-1.37419	-1.05879	0.649638	3.24411	1.65629	0.737769	-0.560917	-0.458547	-1.40674	-1.09654	1.00609	1.72513	-0.914059	-0.485988	1
1096	ENSMGAG00000020295	ENSMGAG00000020295	ENSMGAG00000020295	3.14357	0.524983	-2.40421	5.61436	1.00843	4.39587	5.7141	2.62671	-4.01519	-1.74336	-3.65904	-1.53997	-5.00383	0.521238	-1.4581	-3.72555	1
1097	ENSMGAG00000020305	ENSMGAG00000020305	ENSMGAG00000020305	1.89209	2.33765	-0.41467	1.85844	-2.91583	-1.5043	-0.355215	-2.30847	1.01054	0.177975	0.747069	0.951189	-1.04042	-0.218729	-0.420803	0.203489	2
1098	ENSMGAG00000020308	ENSMGAG00000020308	ENSMGAG00000020308	1.90808	1.38792	0.0882654	1.85807	-0.995347	-1.25159	-0.0285755	-0.946729	-0.354424	0.044311	0.421896	0.0971754	-0.0788587	-1.25159	-1.25159	0.352994	2
1099	ENSMGAG00000020325	ENSMGAG00000020325	ENSMGAG00000020325	-1.28828	0.130328	-0.104622	-0.669715	0.195819	-2.93752	-2.3522	-1.81551	0.817888	0.508215	0.283028	1.31959	1.00971	1.38253	1.9545	1.56624	2
1100	ENSMGAG00000020339	ENSMGAG00000020339	ENSMGAG00000020339	-0.308777	-0.595971	-0.521908	-1.13571	2.57135	1.77772	-1.66345	-1.63515	-0.430473	-0.539733	-0.694668	-1.63017	4.18258	2.2842	-0.811894	-0.84794	1
1101	ENSMGAG00000020340	ENSMGAG00000020340	ENSMGAG00000020340	1.27625	2.25654	-1.93188	0.530098	-1.93188	0.142405	-0.815813	-1.93188	0.0747514	0.235716	-0.0727759	0.318133	2.75011	0.381744	-0.689244	-0.592276	2
1102	ENSMGAG00000020364	ENSMGAG00000020364	ENSMGAG00000020364	1.01143	2.58591	0.127113	0.683792	-3.31084	-0.733025	-2.34406	-2.61013	1.28155	-0.010129	0.789742	0.906396	0.614279	0.43316	0.359823	0.21499	2
1103	ENSMGAG00000020398	ENSMGAG00000020398	ENSMGAG00000020398	-0.273654	0.285505	-0.65797	-0.228326	-0.65797	3.16347	1.15017	-0.65797	0.53965	-0.65797	-0.65797	-0.65797	0.0444149	0.254688	-0.65797	-0.330126	1
1104	ENSMGAG00000020405	ENSMGAG00000020405	ENSMGAG00000020405	0.119739	0.260933	0.907791	-0.204825	-0.68921	-3.26015	-1.88247	-0.875988	0.928278	1.25808	0.719259	0.607744	0.593732	0.0510069	0.714504	0.751581	2
1105	ENSMGAG00000020407	ENSMGAG00000020407	ENSMGAG00000020407	-1.56538	0.548888	1.48948	-1.09298	-2.2428	-2.71657	-1.8416	-2.71657	1.25253	0.280812	2.28775	0.645437	2.85697	0.673963	1.07454	1.06551	2
1106	ENSMGAG00000020410	ENSMGAG00000020410	ENSMGAG00000020410	-1.64686	0.0103356	0.836967	-1.64686	-1.64686	-1.64686	-1.06153	-1.64686	1.68302	0.853173	2.30296	1.58545	0.783518	-0.299537	0.703328	0.836619	2
1107	ENSMGAG00000020422	ENSMGAG00000020422	ENSMGAG00000020422	0.486976	2.13747	-0.812942	-0.295856	-2.04716	0.499577	-2.02676	-2.69898	0.850446	0.449007	0.773741	0.602426	1.03182	0.883343	-0.518822	0.685718	2
1108	ENSMGAG00000020439	ENSMGAG00000020439	ENSMGAG00000020439	2.00264	1.72287	-0.719202	0.952501	-0.269303	0.779422	-2.20789	0.360103	-0.18422	-0.552188	-0.208792	-0.0820042	-0.484234	0.0761017	-0.744346	-0.44145	1
1109	ENSMGAG00000020444	ENSMGAG00000020444	ENSMGAG00000020444	0.0653747	1.83335	-0.0172614	-0.163102	-1.70944	-0.510659	-1.79206	-2.15955	0.728128	1.14128	0.757862	0.944333	0.433098	0.159913	0.279653	0.00908018	2
1110	ENSMGAG00000020446	ENSMGAG00000020446	ENSMGAG00000020446	0.501467	1.13671	0.73833	-0.643951	-0.160536	-0.711867	-2.06566	-2.0907	0.191492	0.913799	1.13659	0.342477	-0.521146	0.568682	0.729224	-0.0649067	2
1111	ENSMGAG00000020482	ENSMGAG00000020482	ENSMGAG00000020482	-0.20683	-0.176866	1.15408	0.0800761	-0.860479	-1.05095	-1.74705	-2.9047	-0.184959	0.45365	0.59669	0.632674	2.86404	0.816733	0.699198	-0.165316	2
1112	ENSMGAG00000020497	ENSMGAG00000020497	ENSMGAG00000020497	3.46668	-0.158649	-1.60189	3.69618	2.91661	1.64475	-2.29119	3.80254	-2.29119	-2.29119	-2.29119	-1.37742	-2.29119	0.0850767	-0.748775	-0.269135	1
1113	ENSMGAG00000020512	ENSMGAG00000020512	ENSMGAG00000020512	-0.0238286	-0.141507	0.848974	1.13309	1.43391	-1.49921	-3.7094	0.0241921	-0.309195	0.731845	0.390737	0.392347	0.25849	-0.110909	0.0330904	0.547384	2
1114	ENSMGAG00000020534	ENSMGAG00000020534	ENSMGAG00000020534	-1.26462	0.07491	0.363908	0.0389221	1.11035	-1.52355	-2.81148	-0.617667	0.203816	1.06658	0.782042	-0.130651	1.39806	0.283096	0.132322	0.893964	2
1115	ENSMGAG00000020540	ENSMGAG00000020540	ENSMGAG00000020540	0.707417	-0.504779	-0.509673	0.628033	0.804747	0.414529	-0.558548	2.89475	0.56219	-1.39079	-0.0566535	0.409656	-1.26395	-0.615379	-1.05364	-0.467908	1
1116	ENSMGAG00000020582	ENSMGAG00000020582	ENSMGAG00000020582	2.07177	-0.175611	-0.344845	1.02688	0.133641	0.285934	-1.26939	-1.37984	0.602423	-1.31615	-0.343916	0.496677	-0.982318	1.11375	0.94569	-0.864702	2
1117	ENSMGAG00000020589	ENSMGAG00000020589	ENSMGAG00000020589	-1.65343	3.2952	-0.46409	-1.33576	-1.13226	-0.244456	-2.17601	-1.63437	0.0349879	2.74115	0.242901	0.340318	0.926359	0.419475	0.1611	0.478886	2
1118	ENSMGAG00000020602	ENSMGAG00000020602	ENSMGAG00000020602	0.43364	2.3284	-0.032435	0.221682	-1.53372	0.456324	-0.124962	-1.77786	0.00243735	1.3146	0.874026	-0.459572	0.230482	-0.422872	-0.630858	-0.879309	2
1119	ENSMGAG00000020624	ENSMGAG00000020624	ENSMGAG00000020624	-1.98457	-1.31224	2.37111	-1.3373	0.722041	0.646924	0.361258	-1.40081	-0.388723	-0.544695	1.69572	-0.274525	2.19731	-0.109101	0.227701	-0.870099	2
1120	ENSMGAG00000020631	ENSMGAG00000020631	ENSMGAG00000020631	-0.826132	-1.64884	-1.51943	-0.381723	0.708371	1.31732	1.41383	1.02017	-0.447567	-0.962668	-1.20682	0.0866475	-0.324345	0.915085	0.944562	0.911534	1
1121	ENSMGAG00000020654	ENSMGAG00000020654	ENSMGAG00000020654	-1.02009	0.424961	-0.76741	-0.45202	-1.70758	-1.70758	-1.70758	-1.70758	0.918725	1.65894	0.532042	2.00991	1.27411	0.786367	0.1926	1.2722	2
1122	ENSMGAG00000020665	ENSMGAG00000020665	ENSMGAG00000020665	1.22951	0.544472	-1.24318	2.25431	1.84991	2.91058	2.73492	2.28814	-3.05344	-0.767289	-1.88349	-2.06968	-1.43081	0.369947	-1.75398	-1.97992	1
1123	ENSMGAG00000020713	ENSMGAG00000020713	ENSMGAG00000020713	0.73959	-0.785368	-1.11158	0.0145712	1.23756	2.51361	1.30696	1.8947	-0.576605	-1.94355	-1.05991	-0.84336	-0.561483	0.801101	-0.975643	-0.650597	1
1124	ENSMGAG00000020716	ENSMGAG00000020716	ENSMGAG00000020716	1.21916	0.699407	-0.0680302	0.695884	-2.21438	-1.17214	-0.732896	-1.70009	0.660578	-0.399662	0.680495	0.952098	0.656243	0.0787497	-0.120438	0.765021	2
1125	ENSMGAG00000020722	ENSMGAG00000020722	ENSMGAG00000020722	-1.26966	1.21372	1.40527	-0.0764787	0.877637	-0.908643	-2.6917	-2.15308	-0.664519	1.4884	1.63011	0.347584	2.00177	0.141847	-1.25395	-0.088316	2
1126	ENSMGAG00000020743	ENSMGAG00000020743	ENSMGAG00000020743	-1.12922	-1.8488	-1.25315	-1.18402	1.03984	1.4824	1.53774	1.37293	0.453924	-1.19132	-1.17707	-0.142953	-0.249274	0.8731	0.805646	0.610213	1
1127	ENSMGAG00000020747	ENSMGAG00000020747	ENSMGAG00000020747	-1.43224	-1.4295	1.80771	-0.365271	0.871016	0.35443	0.243173	-0.694537	-0.489316	0.0392605	1.59424	-0.598729	1.64747	0.215123	-0.274132	-1.48871	2
1128	ENSMGAG00000020761	ENSMGAG00000020761	ENSMGAG00000020761	2.10238	2.72303	-0.95236	1.61961	-2.19705	-1.26521	-1.49678	-2.03177	1.22847	-0.337296	-0.086062	0.901975	-0.380081	0.544027	-0.518134	0.145266	2
1129	ENSMGAG00000020801	ENSMGAG00000020801	ENSMGAG00000020801	1.17156	1.79846	-0.678321	-0.803067	-1.16938	-1.46259	-1.41682	-1.27573	0.742898	0.238832	0.761616	0.663776	0.806312	-0.364842	-0.160349	1.14765	2
1130	ENSMGAG00000020855	ENSMGAG00000020855	ENSMGAG00000020855	-0.759574	-1.0337	0.290113	0.090298	1.91609	1.57397	2.58756	0.240152	-1.21555	-1.08526	-0.371658	-0.764195	-1.12459	0.161131	0.209634	-0.714417	1
1131	ENSMGAG00000020891	ENSMGAG00000020891	ENSMGAG00000020891	-0.273746	-0.269313	-0.271933	-0.961237	-0.961237	3.27207	1.62464	-0.190701	0.881629	-0.592679	-0.961237	-0.433181	-0.258852	0.990411	-0.961237	-0.633393	1
1132	ENSMGAG00000020919	ENSMGAG00000020919	ENSMGAG00000020919	-1.5447	-0.200677	-0.604532	-1.11506	-1.28846	-1.17516	-0.959378	-0.587752	0.382366	1.73801	0.128784	0.951204	1.74523	0.703427	1.89324	-0.0665349	2
1133	ENSMGAG00000020969	ENSMGAG00000020969	ENSMGAG00000020969	1.80746	-0.491653	-0.442889	1.16048	0.63483	1.49727	1.08485	1.15086	-1.37555	-0.407536	-1.3557	0.0589645	-1.03438	-0.0581781	-0.737809	-1.49103	1
1134	ENSMGAG00000020975	ENSMGAG00000020975	ENSMGAG00000020975	-0.3285	-0.3285	-0.3285	-0.3285	-0.3285	-0.3285	-0.3285	-0.3285	-0.3285	-0.3285	-0.3285	-0.3285	4.92751	-0.3285	-0.3285	-0.3285	2
1135	ENSMGAG00000020978	ENSMGAG00000020978	ENSMGAG00000020978	2.08107	1.533	0.535672	0.882938	-1.18801	-0.308586	-1.58222	-2.16755	0.890846	-0.0965853	0.259975	0.884299	-0.994816	0.011975	-0.767251	0.0252442	2
1136	ENSMGAG00000020992	ENSMGAG00000020992	ENSMGAG00000020992	-1.34413	-0.230326	-0.595515	-1.29718	-1.634	-1.70009	-0.945571	-0.891271	1.02193	1.3433	-0.324033	1.35453	1.60804	0.983022	1.74294	0.908347	2
1137	ENSMGAG00000021011	ENSMGAG00000021011	ENSMGAG00000021011	-0.803579	-0.332872	0.938542	-1.19877	-1.36329	-1.36206	-2.40705	-2.05182	1.02236	0.870686	0.999261	0.443484	2.24863	0.963864	1.15548	0.877126	2
1138	ENSMGAG00000021019	ENSMGAG00000021019	ENSMGAG00000021019	-0.725284	-0.016589	1.08254	-0.0081501	0.335403	-2.16583	-2.05903	-0.549289	0.584164	1.07559	0.945836	-0.15528	0.899319	0.358653	0.261102	0.136844	2
1139	ENSMGAG00000021023	ENSMGAG00000021023	ENSMGAG00000021023	1.87774	0.5513	1.60041	0.93642	-1.32879	-2.73422	-2.32224	-0.580931	-0.149027	0.736411	1.96309	0.17274	-0.152577	-0.806936	0.432951	-0.196344	2
1140	ENSMGAG00000021034	ENSMGAG00000021034	ENSMGAG00000021034	-0.811007	5.30997	-1.11306	0.12509	-0.518961	-0.38229	-0.913171	-1.19363	-0.60133	2.3189	-0.974464	-1.21044	0.549725	0.533175	-0.634733	-0.483755	2
1141	ENSMGAG00000021040	ENSMGAG00000021040	ENSMGAG00000021040	1.79717	-0.200024	1.73641	1.4298	1.40408	-0.693038	-1.4062	0.330439	-1.4743	-1.08603	0.179605	-0.122875	0.438854	-0.413479	-0.74889	-1.17152	1
1142	ENSMGAG00000021051	ENSMGAG00000021051	ENSMGAG00000021051	0.453177	0.726101	2.32948	0.753239	-2.7936	-1.65279	-0.959538	-0.942665	-0.324813	-1.28006	2.26532	0.475234	0.3624	-0.871462	-0.379895	1.83987	2
1143	ENSMGAG00000021053	ENSMGAG00000021053	ENSMGAG00000021053	-0.0779551	0.903405	-0.539835	0.548357	-0.972893	-0.859598	-1.00659	-1.22914	-0.947468	-0.115275	0.54014	-0.011317	5.41912	-0.0126738	-1.22914	-0.409138	2
1144	ENSMGAG00000021061	ENSMGAG00000021061	ENSMGAG00000021061	0.406685	0.00834396	0.727717	0.555961	-0.79085	-1.90601	-1.03105	-1.90601	1.22519	-0.610112	1.64615	0.983219	1.11336	-0.558693	-0.505716	0.641824	2
1145	ENSMGAG00000021080	ENSMGAG00000021080	ENSMGAG00000021080	-0.447768	-1.12385	-1.41782	-1.25332	3.11001	2.80516	-2.77481	-2.71177	-0.437392	-1.07374	-0.229648	-1.07981	4.18615	3.23294	-0.864103	0.0797753	2
1146	ENSMGAG00000021088	ENSMGAG00000021088	ENSMGAG00000021088	-0.320977	-0.595099	-1.41489	-0.480603	-0.285846	4.46574	2.57868	-0.358733	-0.906571	-0.808288	-0.893858	-0.421653	-0.381854	1.3458	-0.432407	-1.08945	1
1147	ENSMGAG00000021153	ENSMGAG00000021153	ENSMGAG00000021153	2.04402	0.569587	0.410367	1.20615	-2.6801	-0.147822	0.182273	-1.07185	0.508212	-0.0184419	1.62641	0.456994	-0.835276	-0.35504	-1.44414	-0.45134	2
1148	ENSMGAG00000021169	ENSMGAG00000021169	ENSMGAG00000021169	-1.30048	1.02594	1.01991	-0.958908	-1.15815	-1.32451	-0.987427	-0.583556	-0.329869	1.56898	2.00216	0.717961	0.442404	-1.46065	0.704723	0.621478	2
1149	ENSMGAG00000021187	ENSMGAG00000021187	ENSMGAG00000021187	-0.361939	-0.361939	-0.361939	0.0677042	-0.361939	-0.361939	-0.361939	-0.361939	-0.0802688	0.00661812	-0.0762592	-0.361939	4.06354	-0.361939	-0.361939	-0.361939	2
1150	ENSMGAG00000021214	ENSMGAG00000021214	ENSMGAG00000021214	1.57337	0.326305	0.0453518	0.774951	-1.25206	-1.71234	-0.496188	-1.77702	1.60273	-0.785975	0.345647	0.522861	1.48753	-0.304972	-0.53946	0.189259	2
1151	ENSMGAG00000021230	ENSMGAG00000021230	ENSMGAG00000021230	1.15366	-1.21851	-0.41108	1.62477	2.04003	0.470008	0.838187	2.57944	-2.21037	-1.12475	-1.15672	-0.546217	-1.09969	0.397056	-0.630282	-0.705539	1
1152	ENSMGAG00000021246	ENSMGAG00000021246	ENSMGAG00000021246	-1.0578	1.26694	-0.501939	-0.681847	0.663643	2.7224	1.8808	0.578982	-0.544944	0.015413	-0.918078	-0.708344	-1.44211	0.424809	-1.44211	-0.255815	1
1153	ENSMGAG00000021248	ENSMGAG00000021248	ENSMGAG00000021248	0.599843	0.71361	-0.72963	-0.98929	1.80723	1.86769	-1.00362	1.59167	-0.363732	-1.41893	-1.13325	-0.345141	-1.14504	0.894689	0.25285	-0.598933	1
1154	ENSMGAG00000021272	ENSMGAG00000021272	ENSMGAG00000021272	-1.09402	-0.706965	-1.09402	-1.09402	-0.431266	-0.724477	-1.09402	-0.789154	-0.374347	0.761794	-0.0271189	0.485611	2.50058	1.39993	1.77091	0.510569	2
1155	ENSMGAG00000021297	ENSMGAG00000021297	ENSMGAG00000021297	1.1908	-0.9106	-0.415261	0.119986	-1.6587	0.220012	0.746378	-2.5201	1.86887	-0.15182	0.513087	1.22184	1.01696	-0.547478	-1.05154	0.357568	2
1156	ENSMGAG00000021310	ENSMGAG00000021310	ENSMGAG00000021310	1.17577	2.82703	-0.730031	0.525532	-0.730031	-0.730031	-0.730031	-0.730031	1.02341	-0.0681701	-0.444351	0.183743	-0.730031	-0.202706	-0.730031	0.0899694	2
1157	ENSMGAG00000021317	ENSMGAG00000021317	ENSMGAG00000021317	-0.899208	-1.03945	-1.04511	-0.540155	0.992331	1.48174	1.39495	1.44164	-0.109115	-0.887595	-0.739707	-1.09068	-0.472828	0.838148	0.448902	0.22613	1
1158	ENSMGAG00000021324	ENSMGAG00000021324	ENSMGAG00000021324	0.902366	2.65768	0.225565	-0.173224	-0.681647	-0.336517	0.941082	0.382545	0.0460538	-0.500909	-0.729914	-0.448045	-0.168907	0.234861	-0.554178	-1.79681	1
1159	ENSMGAG00000021337	ENSMGAG00000021337	ENSMGAG00000021337	-1.1049	-0.161429	-1.1049	-0.344639	0.24838	4.2525	1.5205	0.830033	-0.385234	-1.1049	-0.819224	-0.81685	-0.831013	1.07462	-0.475878	-0.777061	1
1160	ENSMGAG00000021350	ENSMGAG00000021350	ENSMGAG00000021350	-1.28485	1.51156	1.126	0.410346	-0.486179	-1.31522	-0.900155	-1.26579	-0.000791383	1.05997	1.35611	0.577754	-0.594833	-0.271092	0.695313	-0.618152	2
1161	ENSMGAG00000021351	ENSMGAG00000021351	ENSMGAG00000021351	-0.859692	-0.825646	-1.38038	-0.315909	0.748405	1.32208	0.926184	1.70287	-0.259686	-1.26144	-1.19998	-0.373059	-0.260042	0.785686	0.548757	0.701853	1
1162	ENSMGAG00000021353	ENSMGAG00000021353	ENSMGAG00000021353	1.6131	2.33899	0.240659	0.684498	-1.59081	-1.0396	-1.95389	-1.37529	0.673703	-0.57149	0.586813	0.442828	0.0182811	0.383343	-0.580881	0.129741	2
1163	ENSMGAG00000021355	ENSMGAG00000021355	ENSMGAG00000021355	0.794618	-0.637005	-0.639625	-0.568664	2.01238	2.00022	-0.212863	1.35183	-0.273727	-0.423436	-1.32893	-0.800873	-1.05504	0.778563	-0.263328	-0.734121	1
1164	ENSMGAG00000021359	ENSMGAG00000021359	ENSMGAG00000021359	-1.05388	0.219	-1.05276	-0.67793	-1.43819	2.12274	-1.21565	-1.43819	1.13684	-0.324331	-1.15251	0.141433	1.33871	2.30113	1.1922	-0.0985934	2
1165	ENSMGAG00000021385	ENSMGAG00000021385	ENSMGAG00000021385	-1.21045	0.133573	-0.0566421	-1.21045	-0.954209	1.05115	-0.795144	-1.21045	0.716616	0.86051	-0.48192	-0.9224	0.90891	1.33892	1.85616	-0.0241574	2
1166	ENSMGAG00000021399	ENSMGAG00000021399	ENSMGAG00000021399	1.144	-0.955279	-0.703171	0.244356	-1.05486	-0.75351	-0.73721	-1.49046	1.50736	-0.444879	0.912502	1.69381	1.27488	-0.745553	-0.515158	0.623174	2
1167	ENSMGAG00000021401	ENSMGAG00000021401	ENSMGAG00000021401	-0.118594	1.17256	-0.794678	0.0504704	-1.07895	-0.952311	-4.43149	-1.12286	0.736542	1.15994	-0.0565757	0.927343	-0.43468	2.26037	1.70658	0.976327	2
1168	ENSMGAG00000021425	ENSMGAG00000021425	ENSMGAG00000021425	0.709577	-0.957762	-0.344218	0.403392	1.7077	1.09964	0.415225	2.06988	-0.866458	-2.21844	-0.845821	-0.808416	-1.01258	0.498232	-0.355948	0.505995	1
1169	ENSMGAG00000021444	ENSMGAG00000021444	ENSMGAG00000021444	1.98366	0.478074	0.223419	2.03462	2.53335	-0.874031	-2.4798	3.29851	-1.58264	-0.744935	-1.41291	-0.0415527	-1.17912	-0.44813	-1.23717	-0.551341	1
1170	ENSMGAG00000021453	ENSMGAG00000021453	ENSMGAG00000021453	-1.85532	1.23243	1.14821	-1.08954	-1.09248	-2.43368	-4.03636	-4.22312	1.29892	2.27478	2.17256	1.09863	1.70168	1.67973	1.30153	0.822021	2
1171	ENSMGAG00000021476	ENSMGAG00000021476	ENSMGAG00000021476	0.791349	-0.438139	-0.813905	0.995161	0.749807	2.37381	0.918646	1.66396	-0.71316	-1.01665	-0.611127	-0.391392	-1.65595	-0.142416	-0.620531	-1.08945	1
1172	ENSMGAG00000021497	ENSMGAG00000021497	ENSMGAG00000021497	1.12123	1.42505	-0.88707	0.158822	-0.69259	-0.937277	-2.03777	-0.490267	1.11905	-1.24561	-0.751878	0.870259	1.32908	0.454648	0.0969119	0.467419	2
1173	ENSMGAG00000021529	ENSMGAG00000021529	ENSMGAG00000021529	-0.910481	-0.440364	0.188633	-1.59797	-1.59797	-0.481764	1.27744	-1.04156	-1.59797	-0.302069	-0.531074	-0.684197	2.42543	0.71565	1.9786	2.59968	2
1174	ENSMGAG00000021530	ENSMGAG00000021530	ENSMGAG00000021530	0.303642	-0.00322071	0.851938	0.715505	-0.678448	-0.311807	-0.694563	0.534152	-0.590346	-1.91758	0.960275	1.34826	-1.64369	-0.845036	0.775117	1.1958	2
1175	ENSMGAG00000021534	ENSMGAG00000021534	ENSMGAG00000021534	2.27108	1.62974	-0.694868	-0.128609	0.654918	-0.0856865	0.0315483	-0.827765	-0.866943	-1.01561	-1.38417	-1.38417	-0.880184	1.5454	1.04133	0.0939975	1
1176	ENSMGAG00000021564	ENSMGAG00000021564	ENSMGAG00000021564	2.09129	-0.147631	-0.154338	2.72797	1.53427	0.52963	1.7799	2.21423	-1.02345	-1.88359	-0.380543	-1.25098	-1.96798	-0.890785	-1.93054	-1.24745	1
1177	ENSMGAG00000021565	ENSMGAG00000021565	ENSMGAG00000021565	-0.688016	-0.562236	-0.744617	0.11049	-1.8817	2.83047	2.79376	0.288754	-1.14945	-0.340086	-0.520691	-0.508319	-0.421545	0.322228	0.153919	0.317047	1
1178	ENSMGAG00000021670	ENSMGAG00000021670	ENSMGAG00000021670	0.99185	-0.327192	1.27954	0.334316	-2.88307	-1.26834	-0.957786	-2.00491	1.31016	-1.37295	1.80442	1.22333	0.815467	-0.605028	0.115333	1.54487	2
1179	ENSMGAG00000021673	ENSMGAG00000021673	ENSMGAG00000021673	1.27453	1.4434	0.569776	0.437652	-3.21228	-0.80362	-1.32133	-2.4651	1.10119	-1.49431	1.09545	0.717855	0.276043	1.28317	-0.194089	1.29167	2
1180	ENSMGAG00000021704	ENSMGAG00000021704	ENSMGAG00000021704	-1.04052	-0.653469	-1.04052	1.88379	-1.04052	1.22108	-0.165555	0.229594	-0.320851	-0.378659	-0.516487	0.992951	-1.04052	1.75793	-1.04052	1.15227	1
1181	ENSMGAG00000021715	ENSMGAG00000021715	ENSMGAG00000021715	-0.369665	-0.331872	0.684531	-0.0905853	-0.524644	-0.601762	-0.637199	-2.75261	-0.042307	0.292854	-0.036274	0.281031	2.5724	0.86565	0.485583	0.204871	2
1182	ENSMGAG00000021731	ENSMGAG00000021731	ENSMGAG00000021731	-0.461102	-0.455514	2.15177	-1.39899	0.94632	-0.282781	-0.524023	-0.842582	-0.201369	-0.493496	2.33036	-0.325196	0.411976	-0.486331	-0.156355	-0.212692	2
1183	ENSMGAG00000021744	ENSMGAG00000021744	ENSMGAG00000021744	-1.04618	-0.0697072	0.576659	0.283742	-0.334207	-1.3206	-0.661483	-1.98407	-0.428046	0.439759	0.71073	-0.205474	2.84311	0.670155	0.581211	-0.0556038	2
1184	ENSMGAG00000021747	ENSMGAG00000021747	ENSMGAG00000021747	0.475073	-1.5366	-1.23435	1.12684	4.14843	1.60115	2.5799	3.64893	-1.92365	-1.92365	-1.63797	-1.92365	-0.891322	-0.345605	-1.05988	-1.10365	1
1185	ENSMGAG00000021768	ENSMGAG00000021768	ENSMGAG00000021768	-1.09116	-1.20546	-1.6571	-0.446894	0.0710088	2.63978	3.01161	1.09054	0.0236048	-1.02957	-1.13786	-1.21837	0.261804	0.812149	0.20433	-0.328421	1
1186	ENSMGAG00000021776	ENSMGAG00000021776	ENSMGAG00000021776	2.30146	1.41753	2.28009	1.24948	1.64693	0.169633	-0.297797	1.73362	-1.801	-1.801	-1.07247	-0.727211	-1.801	-0.0240981	-1.801	-1.47316	1
1187	ENSMGAG00000021792	ENSMGAG00000021792	ENSMGAG00000021792	-0.158644	-0.970022	-1.12576	-0.239883	0.90746	1.42215	1.68543	1.50726	-0.299888	-0.99037	-1.43371	-0.577031	-0.526013	0.444535	0.324383	0.0301235	1
1188	ENSMGAG00000021797	ENSMGAG00000021797	ENSMGAG00000021797	-0.587162	0.237282	0.568915	-0.806487	-2.63556	-0.712907	-0.281565	-0.473071	0.71034	0.545854	0.67804	0.90414	-0.909411	0.612654	1.05232	1.09662	2
1189	ENSMGAG00000021809	ENSMGAG00000021809	ENSMGAG00000021809	0.438723	-0.463023	-0.637898	0.775691	1.53436	1.65988	1.26791	2.49452	-1.36757	-1.44257	-1.57503	-0.779794	-1.08027	0.377448	-0.239562	-0.962821	1
1190	ENSMGAG00000021816	ENSMGAG00000021816	ENSMGAG00000021816	-0.394504	-0.00745285	-0.394504	-0.394504	0.268247	-0.394504	-0.394504	-0.394504	-0.394504	-0.0259469	0.129529	-0.394504	3.64733	-0.394504	-0.394504	-0.0666611	2
1191	ENSMGAG00000021818	ENSMGAG00000021818	ENSMGAG00000021818	0.491972	-0.331965	0.117197	1.07097	2.02842	4.94119	3.38179	2.50281	-2.94987	-2.86298	-2.32393	-1.36289	-2.95765	2.13143	-1.83124	-2.04525	1
1192	ENSMGAG00000021822	ENSMGAG00000021822	ENSMGAG00000021822	1.40443	-0.836506	-0.261182	0.83235	-1.706	-0.160259	-0.209311	-2.29117	1.76634	-0.120283	0.895656	1.33253	-0.0698469	-0.155478	-0.850421	0.429141	2
1193	ENSMGAG00000021825	ENSMGAG00000021825	ENSMGAG00000021825	2.55946	1.26863	-2.81894	1.07597	0.775471	3.05173	1.67395	1.24845	-0.976077	0.178434	-2.81894	-1.13641	-2.54505	1.29596	-1.02845	-1.8042	1
1194	ENSMGAG00000021875	ENSMGAG00000021875	ENSMGAG00000021875	-0.936195	0.626414	0.678714	-1.84352	-1.03403	-0.198881	-0.465029	-1.50263	0.496871	1.13351	0.647043	0.43277	1.13513	-0.406243	1.39928	-0.163214	2
1195	ENSMGAG00000021888	ENSMGAG00000021888	ENSMGAG00000021888	-1.10492	-0.306723	-2.15705	-0.672896	0.2816	1.29577	1.19736	1.60184	-0.395028	-0.954556	-0.827454	-0.534913	0.075447	1.05927	0.568061	0.874179	1
1196	ENSMGAG00000021896	ENSMGAG00000021896	ENSMGAG00000021896	-1.84484	0.644646	1.91606	-0.393559	1.65359	-0.239065	-1.84484	-1.84484	-1.84484	0.0109729	2.20374	0.0238111	3.41117	1.24285	-1.84484	-1.25003	2
1197	ENSMGAG00000021898	ENSMGAG00000021898	ENSMGAG00000021898	0.317262	-0.793744	-0.00742465	0.713235	0.94916	1.67702	2.17094	1.54634	-1.5237	-1.46066	-1.42422	-0.465609	-1.3948	-0.125382	-0.109303	-0.0691228	1
1198	ENSMGAG00000021937	ENSMGAG00000021937	ENSMGAG00000021937	1.68843	0.188817	0.900752	1.31068	-0.099313	1.01421	0.648655	1.75843	-1.20385	-2.65001	-0.790904	0.439785	-1.47727	-0.0472559	-0.859508	-0.821636	1
1199	ENSMGAG00000021957	ENSMGAG00000021957	ENSMGAG00000021957	0.311552	-0.802932	-1.18998	0.433605	3.00368	2.00762	-0.0739183	3.82326	-1.18998	-1.18998	-1.18998	-0.90193	-1.18998	-0.662658	-0.326219	-0.86214	1
1200	ENSMGAG00000021967	ENSMGAG00000021967	ENSMGAG00000021967	-0.566882	0.206411	-0.0110241	0.672391	-0.951197	-0.581656	-0.36587	-0.646334	0.376037	-0.289335	-0.0435835	0.397571	3.1268	-0.663574	0.291437	-0.951197	2
1201	ENSMGAG00000021975	ENSMGAG00000021975	ENSMGAG00000021975	2.33259	-0.252603	2.22563	2.41618	2.38376	5.0766	4.07748	3.72105	-5.94766	-4.93246	-2.96199	-0.292495	-4.94499	2.22217	-2.43759	-2.68567	1
1202	ENSMGAG00000021998	ENSMGAG00000021998	ENSMGAG00000021998	4.013	-0.167496	-1.56245	3.43278	2.88784	1.74802	2.09722	4.1992	-2.7854	-2.69852	-2.33854	-1.99328	-2.36469	-0.0173185	-2.20331	-2.24707	1
1203	ENSMGAG00000022015	ENSMGAG00000022015	ENSMGAG00000022015	-0.959308	0.667691	-2.10816	0.533197	-1.8116	-1.23501	0.310197	0.239515	0.613277	0.509128	-1.08487	1.64927	-0.143763	0.271407	0.680178	1.86885	2
1204	ENSMGAG00000022039	ENSMGAG00000022039	ENSMGAG00000022039	3.53402	4.93477	-0.722496	2.96416	-4.15547	-2.85698	-2.41774	-4.15547	1.64577	0.655424	0.246888	1.29249	-0.896703	1.23052	-1.23741	-0.0617754	2
1205	ENSMGAG00000022055	ENSMGAG00000022055	ENSMGAG00000022055	-1.45269	0.933221	-0.669291	-1.12696	-1.14261	-2.69407	-2.54955	-1.17256	1.73412	1.22213	-0.0765176	1.80566	0.329518	1.26143	1.57781	2.02037	2
1206	ENSMGAG00000022064	ENSMGAG00000022064	ENSMGAG00000022064	0.260265	0.324421	-0.6162	1.36963	0.755001	1.7363	1.51813	-0.421468	-1.54581	-0.400063	-0.719895	-0.964838	0.159798	0.520277	-0.952932	-1.02262	1
1207	ENSMGAG00000022071	ENSMGAG00000022071	ENSMGAG00000022071	0.127537	-0.449357	-1.3869	0.524716	1.26489	2.20242	1.43992	2.18565	-0.677995	-1.73731	-1.23266	-0.723142	-0.973338	0.351137	-0.438815	-0.476762	1
1208	ENSMGAG00000022102	ENSMGAG00000022102	ENSMGAG00000022102	-1.56935	-0.155365	0.953519	-1.15253	-0.934701	0.238824	-2.30929	-1.88813	0.433675	0.630605	1.50506	0.787002	0.83466	0.413818	1.0897	1.1225	2
1209	ENSMGAG00000022119	ENSMGAG00000022119	ENSMGAG00000022119	1.24019	0.570819	0.292721	0.282062	-1.60525	-0.807709	0.147921	-1.96314	1.26362	-1.89945	0.0370117	0.53249	0.0458855	0.661566	0.1575	1.04375	2
1210	ENSMGAG00000022122	ENSMGAG00000022122	ENSMGAG00000022122	0.345485	-0.0512207	-0.0556844	1.29652	0.176247	0.786552	1.52811	1.06651	0.282553	-1.56031	-0.349981	0.473159	-1.28642	0.120586	-1.21179	-1.56031	1
1211	ENSMGAG00000022131	ENSMGAG00000022131	ENSMGAG00000022131	0.738785	0.62989	0.798946	1.21239	-1.54618	-0.910448	-0.88635	-1.90407	0.772783	-0.606082	1.20186	0.763898	0.221444	-0.528034	-0.418435	0.459606	2
1212	ENSMGAG00000022156	ENSMGAG00000022156	ENSMGAG00000022156	-1.86556	0.26698	-1.86556	-0.241976	-1.03574	6.58511	3.21587	0.522742	-1.58389	-0.130696	-1.86556	-1.86556	-1.86556	3.73241	-0.465265	-1.53772	1
1213	ENSMGAG00000022176	ENSMGAG00000022176	ENSMGAG00000022176	-0.554538	0.285707	-0.863919	-0.948214	-1.54103	1.55681	1.94021	-1.43324	0.318087	0.793601	-0.344675	1.06206	-0.903098	-0.0962848	0.66115	0.0673607	2
1214	ENSMGAG00000022189	ENSMGAG00000022189	ENSMGAG00000022189	-0.171979	-0.164023	0.0880844	-0.792152	-1.34745	-1.82122	-0.820671	-1.26481	0.854607	0.820121	0.418407	1.37676	1.30565	-0.0443118	0.604286	0.958698	2
1215	ENSMGAG00000022207	ENSMGAG00000022207	ENSMGAG00000022207	0.572745	0.383122	0.780451	0.390344	-1.59761	-1.27683	-2.1314	-2.29051	0.836132	0.445576	1.3371	1.25443	1.10607	-0.276713	0.295678	0.171419	2
1216	ENSMGAG00000022216	ENSMGAG00000022216	ENSMGAG00000022216	-1.05224	-0.236294	-0.206505	-0.494718	2.20375	0.708399	-1.15084	-2.55018	-0.481878	0.485944	-0.028773	0.378177	2.59784	1.27001	0.236333	-1.67902	2
1217	ENSMGAG00000022219	ENSMGAG00000022219	ENSMGAG00000022219	-1.60798	0.574156	-0.0829889	-0.963225	-0.753159	-0.133328	-1.99229	-0.722176	-0.149425	1.1548	-0.048631	0.323234	0.194871	2.15889	1.371	0.676248	2
1218	ENSMGAG00000022221	ENSMGAG00000022221	ENSMGAG00000022221	0.991586	0.456537	-0.833683	0.493953	-0.944034	-1.11039	-0.65779	-1.77386	1.39242	0.569512	-1.04532	1.07169	1.89376	0.177792	0.496867	-1.17905	2
1219	ENSMGAG00000022224	ENSMGAG00000022224	ENSMGAG00000022224	-1.60268	-0.834707	-0.317115	-1.44637	-0.759005	1.04038	0.651289	-1.35405	0.330638	0.104592	-0.222528	0.478706	2.03624	0.722037	1.18743	-0.0148396	2
1220	ENSMGAG00000022244	ENSMGAG00000022244	ENSMGAG00000022244	2.46685	3.01583	0.767387	1.69203	-2.64455	-2.2108	-1.61511	-2.34778	0.983508	0.206907	0.703297	1.28155	-0.298069	-0.938796	-1.21814	0.155883	2
1221	ENSMGAG00000022267	ENSMGAG00000022267	ENSMGAG00000022267	0.428683	-0.500592	-2.34555	0.435524	1.09855	-1.4325	-0.145113	0.400759	0.688833	0.50792	-2.00245	0.320863	1.49941	0.565488	-0.100592	0.580772	2
1222	ENSMGAG00000022305	ENSMGAG00000022305	ENSMGAG00000022305	1.35177	1.0107	-0.73401	0.223365	-0.452752	1.11398	-0.727725	-0.728564	1.22195	-1.93666	-0.745512	0.248085	-0.318317	0.712436	-1.04841	0.80966	2
1223	ENSMGAG00000022335	ENSMGAG00000022335	ENSMGAG00000022335	0.605074	0.138721	1.11526	1.4703	1.85024	-0.219988	1.10693	2.48686	-0.463272	-1.14992	-0.99444	-0.604699	-1.51847	-0.785655	-1.51847	-1.51847	1
1224	ENSMGAG00000022342	ENSMGAG00000022342	ENSMGAG00000022342	1.05652	1.93898	0.902358	0.277258	-1.24399	-1.50024	-1.27769	-1.50024	0.653447	0.570727	0.670892	0.278355	-0.797853	-0.0329466	-0.0999384	0.104349	2
1225	ENSMGAG00000022353	ENSMGAG00000022353	ENSMGAG00000022353	0.848889	0.767843	0.988018	0.819696	-0.0300026	-2.25439	-7.30374	0.0728752	0.799703	0.994387	1.13504	1.13719	0.425232	0.0753847	0.762217	0.76166	2
1226	ENSMGAG00000022360	ENSMGAG00000022360	ENSMGAG00000022360	2.45503	1.97878	0.0989766	0.604832	-2.02825	-1.36479	-1.02771	-2.02825	1.44855	-0.172442	-0.0845935	1.0236	-0.85552	0.285369	-0.0261398	-0.30744	2
1227	ENSMGAG00000022365	ENSMGAG00000022365	ENSMGAG00000022365	-1.11671	0.434885	1.7063	-1.29433	-0.318039	-1.14708	-2.0546	-1.28406	-0.301158	1.31193	1.55045	-0.0211272	2.00543	-0.476555	0.575794	0.428879	2
1228	ENSMGAG00000022369	ENSMGAG00000022369	ENSMGAG00000022369	-0.398217	3.00027	-0.0771853	-0.550963	-0.974358	-0.539937	-1.59485	-1.3065	-0.48897	2.21495	1.58287	-0.159567	0.30846	0.132579	-0.708804	-0.43978	2
1229	ENSMGAG00000022370	ENSMGAG00000022370	ENSMGAG00000022370	-0.160612	-0.906302	-1.08118	0.192783	1.14059	1.96934	2.27817	3.12708	-0.230704	-2.04251	-1.03576	-0.324931	-1.15898	-0.823852	-0.538911	-0.404223	1
1230	ENSMGAG00000022374	ENSMGAG00000022374	ENSMGAG00000022374	0.61149	3.71855	-2.66744	-1.31336	-2.88297	-2.9872	-3.35674	-3.35674	2.90397	3.35625	-0.989171	1.69919	-1.38335	2.48826	3.35905	0.800218	2
1231	ENSMGAG00000022398	ENSMGAG00000022398	ENSMGAG00000022398	0.121436	-1.64406	-0.763116	0.0623955	1.2947	2.25163	2.57267	2.26656	-0.0462997	-2.0826	-0.245308	-0.738081	-1.46123	-0.551782	-0.71737	-0.319553	1
1232	ENSMGAG00000022420	ENSMGAG00000022420	ENSMGAG00000022420	1.18599	-0.052583	0.61064	2.11758	2.25045	1.90483	1.17745	1.51834	-2.00131	-2.28298	-1.75894	-0.101596	-1.77899	0.0932939	-1.41921	-1.46297	1
1233	ENSMGAG00000022429	ENSMGAG00000022429	ENSMGAG00000022429	1.11987	0.0445666	-0.898908	1.56307	2.0287	0.706865	-0.676359	2.4483	-0.898908	-0.898908	-0.898908	-0.898908	-0.898908	-0.371582	-0.898908	-0.571065	1
1234	ENSMGAG00000022454	ENSMGAG00000022454	ENSMGAG00000022454	0.375557	0.049845	-1.26001	-0.294551	-0.0915401	2.50881	1.59518	0.854879	-0.134536	-0.478622	-1.57192	-0.690933	-0.952898	0.751288	-0.0993239	-0.56122	1
1235	ENSMGAG00000022471	ENSMGAG00000022471	ENSMGAG00000022471	-0.972993	-0.962586	-1.0172	-0.320241	1.04178	1.7251	0.864336	1.78267	-0.0792887	-0.660292	-1.64068	-0.00987918	-0.335116	0.563767	-0.0158367	0.036452	1
1236	ENSMGAG00000022493	ENSMGAG00000022493	ENSMGAG00000022493	-0.81951	-0.998871	-0.369874	-0.532891	1.87518	1.17267	-1.04041	-0.886364	-0.498374	-1.04261	-0.946147	-0.28783	2.79288	2.06464	-0.154365	-0.328109	1
1237	ENSMGAG00000022500	ENSMGAG00000022500	ENSMGAG00000022500	0.393139	0.89315	-0.463001	-0.455747	-1.54248	-0.912008	-1.6349	-1.8159	0.861656	0.458011	0.81395	0.926309	-0.32408	0.752351	0.694308	1.35524	2
1238	ENSMGAG00000022518	ENSMGAG00000022518	ENSMGAG00000022518	2.16622	0.887069	-1.39872	2.32088	1.47743	1.93967	1.18891	1.69204	-1.74263	-0.64499	-2.12953	-1.21993	-2.58912	0.247818	-1.19612	-0.998989	1
1239	ENSMGAG00000022536	ENSMGAG00000022536	ENSMGAG00000022536	0.481216	0.427472	1.30276	-0.109824	-2.3425	-1.63851	-1.72933	-2.62999	1.1403	0.736053	1.70039	1.28412	1.70475	-0.603636	0.12692	0.149807	2
1240	ENSMGAG00000022559	ENSMGAG00000022559	ENSMGAG00000022559	-0.643763	-0.643763	-0.643763	2.21307	-0.643763	2.12998	2.09413	0.760654	-0.643763	-0.643763	-0.643763	-0.643763	-0.643763	-0.116437	-0.643763	-0.643763	1
1241	ENSMGAG00000022569	ENSMGAG00000022569	ENSMGAG00000022569	0.996088	0.239151	1.22036	0.374415	-1.89339	-1.52385	-1.15599	-1.58853	1.30712	0.606639	2.36782	0.995841	-1.01663	-1.60577	0.377329	0.299401	2
1242	ENSMGAG00000022570	ENSMGAG00000022570	ENSMGAG00000022570	-0.571961	-0.657872	0.297488	-0.463998	0.925177	-0.631583	-2.51691	-2.13975	0.0473013	-0.4603	0.983291	1.14774	3.60344	1.03878	-0.465268	-0.135567	2
1243	ENSMGAG00000022576	ENSMGAG00000022576	ENSMGAG00000022576	3.32953	-0.00888142	0.164553	3.42287	2.95027	2.01338	2.4446	3.58415	-2.79778	-2.83702	-2.70519	-1.95887	-3.77209	-0.516592	-1.99464	-1.31829	1
1244	ENSMGAG00000022601	ENSMGAG00000022601	ENSMGAG00000022601	-0.673263	-0.973702	-0.420581	-0.331688	0.678336	2.5474	2.69917	2.11406	-0.843525	-1.36075	-0.836721	-1.0727	-1.36075	0.506167	-0.496989	-0.174457	1
1245	ENSMGAG00000022605	ENSMGAG00000022605	ENSMGAG00000022605	-0.425911	0.0607118	0.594242	0.190339	-0.736205	-0.878398	-1.40023	-2.50023	0.595613	0.267589	1.03367	0.38309	2.33267	0.249654	0.304258	-0.0708598	2
1246	ENSMGAG00000022612	ENSMGAG00000022612	ENSMGAG00000022612	-0.610655	0.76827	-1.47562	0.00365317	0.988013	1.60387	1.50088	1.43796	-0.622803	-1.17191	-1.56253	-0.760783	0.19082	0.791134	-0.279244	-0.801062	1
1247	ENSMGAG00000022641	ENSMGAG00000022641	ENSMGAG00000022641	0.222943	-0.397485	-2.07752	1.14853	0.584448	4.13553	3.67096	2.29741	-1.57963	-1.92001	-1.3408	-1.7158	-1.78444	0.996652	-1.19805	-1.04274	1
1248	ENSMGAG00000022669	ENSMGAG00000022669	ENSMGAG00000022669	1.65054	-0.745185	-0.585814	2.26464	2.26948	0.873576	2.37492	2.90967	-1.24709	-2.40875	-0.717095	-1.18592	-1.72392	-0.299828	-2.03652	-1.39271	1
1249	ENSMGAG00000022722	ENSMGAG00000022722	ENSMGAG00000022722	1.26656	2.47542	-1.35171	1.77471	-1.48089	-1.07368	-1.32183	-1.73714	0.416544	0.430454	0.362079	0.372181	-0.109234	0.0397658	-0.671539	0.608305	2
1250	ENSMGAG00000022731	ENSMGAG00000022731	ENSMGAG00000022731	1.55148	3.37357	0.460727	1.42543	-2.9808	-1.28359	-1.86888	-3.1497	1.18535	0.477306	0.871085	0.587154	0.327098	-0.0340009	-0.76187	-0.180362	2
1251	ENSMGAG00000022734	ENSMGAG00000022734	ENSMGAG00000022734	-1.61415	-1.05499	-0.844653	-0.742902	-0.8833	0.172514	0.0612582	-0.728351	-0.340361	-0.884602	-0.139363	-0.418837	2.97988	1.16223	1.43948	1.83615	2
1252	ENSMGAG00000022736	ENSMGAG00000022736	ENSMGAG00000022736	-0.766988	0.163302	1.16196	-0.267277	-2.22875	-1.74385	-2.65424	-3.87476	1.2494	1.04778	2.0756	2.0982	2.04073	1.5159	0.383179	-0.200167	2
1253	ENSMGAG00000022754	ENSMGAG00000022754	ENSMGAG00000022754	0.843946	2.15403	-1.59941	1.28904	-1.98485	-1.32138	-1.24745	-1.98485	0.956944	-0.527324	0.254777	0.76914	0.063374	1.40568	0.365339	0.562991	2
1254	ENSMGAG00000022765	ENSMGAG00000022765	ENSMGAG00000022765	2.98215	1.86826	-1.92761	1.78832	-0.669695	1.8802	0.452357	0.144952	-0.641162	-1.41166	-0.673722	-0.561536	-1.14811	1.09961	-2.02484	-1.15752	1
1255	ENSMGAG00000022789	ENSMGAG00000022789	ENSMGAG00000022789	0.332861	0.978268	0.992088	-0.131106	-1.89822	-3.08629	-3.45583	-1.92856	0.910121	1.41369	1.44653	1.12812	0.758398	0.58365	1.1749	0.781386	2
1256	ENSMGAG00000022826	ENSMGAG00000022826	ENSMGAG00000022826	1.56056	2.64362	-0.545731	0.821698	-2.08643	-0.465489	-0.7517	-0.941447	1.07481	-0.223245	-0.0940068	0.772417	-1.1291	0.14792	-0.804194	0.0203162	2
1257	ENSMGAG00000022839	ENSMGAG00000022839	ENSMGAG00000022839	-0.494218	-1.24116	-1.06264	-0.306268	1.47755	1.84568	1.38951	2.01607	-0.114366	-1.28257	-1.38016	-0.464687	-0.855053	0.465222	0.0781723	-0.0710828	1
1258	ENSMGAG00000022919	ENSMGAG00000022919	ENSMGAG00000022919	0.427397	1.49861	-0.909571	-0.909571	-0.909571	-0.909571	-0.909571	-0.909571	2.03222	1.34858	-0.385538	0.559239	-0.635681	0.771327	0.15603	-0.314764	2
1259	ENSMGAG00000022927	ENSMGAG00000022927	ENSMGAG00000022927	1.05457	-0.458357	0.046055	0.891744	0.761095	2.03292	1.59945	1.3484	-0.763275	-1.41061	-0.657997	-0.824215	-1.26431	-0.249692	-1.30748	-0.798288	1
1260	ENSMGAG00000022939	ENSMGAG00000022939	ENSMGAG00000022939	-1.7143	-0.63509	2.00119	-2.43584	-0.177916	-0.0314266	-1.44976	-2.09495	-0.343619	0.078328	1.49134	0.400358	2.90324	0.145312	2.53582	-0.672689	2
1261	ENSMGAG00000022949	ENSMGAG00000022949	ENSMGAG00000022949	-1.85974	-1.09656	-1.10162	-1.55964	0.778618	1.08135	1.00505	1.34874	0.0843381	-1.15511	-0.643351	0.151888	0.00845665	1.06677	0.991721	0.899089	1
1262	ENSMGAG00000022995	ENSMGAG00000022995	ENSMGAG00000022995	0.237138	1.28362	-0.0998043	-0.630846	-1.05659	-1.51687	-1.88641	-1.58155	1.01432	0.883622	-0.315527	1.24035	1.24046	-0.20551	0.300213	1.09337	2
1263	ENSMGAG00000022996	ENSMGAG00000022996	ENSMGAG00000022996	1.03076	0.328576	1.26407	-0.115455	-2.66104	-1.9722	-1.82042	-2.93685	0.815975	0.277411	2.32086	0.841817	1.57539	-6.72357e-05	0.151783	0.89939	2
1264	ENSMGAG00000023004	ENSMGAG00000023004	ENSMGAG00000023004	-0.418162	-0.298029	0.998704	-0.256216	-1.26013	-0.531824	-1.95016	-2.09577	0.642402	0.191072	0.757112	0.636594	2.06811	1.14775	0.70872	-0.340178	2
1265	ENSMGAG00000023022	ENSMGAG00000023022	ENSMGAG00000023022	0.570272	-0.577618	-0.308312	0.981021	1.81356	-1.15882	-1.3467	2.10542	0.0562521	-1.10226	-0.931215	-0.264385	0.180713	-0.771876	0.529551	0.224389	1
1266	ENSMGAG00000019165	ENSMGAG00000019165	5_8S_rRNA ENSMGAG00000019165	0.475377	1.53462	0.687044	0.517268	-1.47	-1.83187	-1.49151	-1.89466	1.0884	1.41358	0.837923	1.04956	0.585862	-1.11133	0.183459	-0.573708	2
1267	ENSMGAG00000000001	ENSMGAG00000000001	5S_rRNA ENSMGAG00000000001	0.40814	2.35867	0.452816	0.733155	-0.851021	-0.516878	-1.14523	-0.9181	1.52933	0.606106	-2.11288	-0.00761458	-0.00111779	0.620199	-1.01838	-0.137189	2
1268	ENSMGAG00000015995	ENSMGAG00000015995	A4GALT	-0.0537964	0.802502	-0.896837	-1.07675	-1.00719	2.25526	2.17896	0.843748	-0.390853	-1.83701	-0.770112	0.0316391	0.476879	0.712365	-0.771409	-0.497408	1
1269	ENSMGAG00000010885	ENSMGAG00000010885	AADAC	-0.984992	0.403975	1.30324	-0.684927	-3.76623	-1.66396	0.118593	-2.30506	1.62666	0.753337	1.91571	1.61838	0.597767	-0.911486	0.895765	1.08322	2
1270	ENSMGAG00000013655	ENSMGAG00000013655	ABCC9	1.34925	1.4966	-1.03354	0.54016	-2.90694	0.114164	-0.828927	-1.4148	1.30365	-0.411536	-0.105984	1.16772	0.601938	1.05484	-1.17149	0.244894	2
1271	ENSMGAG00000014369	ENSMGAG00000014369	ABI3BP	1.36538	1.72345	0.1056	0.432643	-3.72829	-1.12555	-1.70018	-3.37161	1.64348	0.50487	0.718459	1.46839	0.78255	0.0692974	-0.0146151	1.12613	2
1272	ENSMGAG00000010227	ENSMGAG00000010227	ABTB2	-0.498078	0.491932	0.215063	-0.888269	-2.88857	-1.06809	-0.338176	-1.81455	1.36007	0.850899	0.649106	0.976032	0.282272	0.689611	0.993093	0.987652	2
1273	ENSMGAG00000012432	ENSMGAG00000012432	ACMSD	0.0605958	0.0708648	-0.974609	1.66311	0.643127	3.18343	3.01904	1.88426	-1.15412	-2.33512	-1.53657	-0.15144	-2.493	0.0527687	-1.20649	-0.725849	1
1274	ENSMGAG00000010256	ENSMGAG00000010256	ACSM5	0.916894	0.748564	-0.141971	0.141759	2.58372	0.256086	-0.896502	1.39653	-1.20016	-1.11327	-0.574216	-0.748061	0.0450294	-0.134507	-0.618064	-0.661828	1
1275	ENSMGAG00000012010	ENSMGAG00000012010	ACTA1	2.86477	4.23912	-1.88429	3.16696	-2.99691	-1.59479	-1.79535	-2.16345	-1.07488	-0.446312	-0.948327	1.25635	3.44481	1.08368	-1.77152	-1.37985	2
1276	ENSMGAG00000008313	ENSMGAG00000008313	ACTA2	2.40912	3.74555	-0.578906	1.88195	-2.71831	-1.6056	-1.64874	-3.4025	1.1833	0.526742	0.0426974	0.863142	-0.46757	0.755744	-0.896606	-0.0900119	2
1277	ENSMGAG00000004889	ENSMGAG00000004889	ACTG2	3.62739	4.77225	-0.935205	3.58465	-4.55712	-2.93788	-2.11792	-4.63139	1.45305	0.221569	0.530295	1.6882	-0.769442	1.45541	-1.30478	-0.0790684	2
1278	ENSMGAG00000014497	ENSMGAG00000014497	ADAMTS1	0.754809	2.46051	-0.182066	0.149113	-1.86004	0.419166	-1.58902	-0.323441	-0.612259	0.407921	0.419356	-0.379408	0.66064	1.61247	-1.62382	-0.313928	2
1279	ENSMGAG00000014499	ENSMGAG00000014499	ADAMTS5	1.83782	-0.249126	-1.63255	1.09526	0.695772	-0.17636	0.791328	3.74194	-0.69546	-2.51367	-1.56006	-0.529925	-0.881	0.412481	-0.922076	0.585613	1
1280	ENSMGAG00000001221	ENSMGAG00000001221	ADAMTS8	1.92832	2.95604	-0.237104	0.51244	-2.71938	-2.11765	-1.82018	-2.79688	0.372458	0.696263	0.817109	0.307037	0.84613	0.73169	0.310175	0.21354	2
1281	ENSMGAG00000009150	ENSMGAG00000009150	ADAMTS9	-0.212809	0.431358	0.547153	0.642752	0.321605	-2.69989	-3.27225	0.519237	0.812272	-0.482378	1.31148	0.76641	0.5509	-0.417048	0.731482	0.449719	2
1282	ENSMGAG00000016070	ENSMGAG00000016070	ADAMTSL1	1.63897	-0.00690135	1.40616	1.22362	1.45025	1.56134	0.665384	2.94632	-2.27977	-2.27144	-1.83615	-0.125085	-2.14461	0.86255	-1.63452	-1.45612	1
1283	ENSMGAG00000006630	ENSMGAG00000006630	ADAMTSL2	-0.21233	2.06289	-1.14314	0.429884	-1.80375	2.00862	0.93534	-1.4122	0.356082	0.297541	0.125519	-0.0324019	0.476779	-0.469116	-1.07912	-0.540602	2
1284	ENSMGAG00000012773	ENSMGAG00000012773	ADCY8	3.48809	1.36269	0.044372	3.08528	3.97937	1.51522	-5.21972	3.8721	-2.94658	-1.66832	-1.64624	-1.11848	-2.78567	1.02176	-2.102	-0.881867	1
1285	ENSMGAG00000001871	ENSMGAG00000001871	ADGRA2	1.94132	1.26643	0.172653	1.00057	-2.37553	-1.9328	-0.692874	-2.17097	1.16664	-0.423187	1.08966	0.961424	0.322225	-0.63928	-0.227139	0.540873	2
1286	ENSMGAG00000011048	ENSMGAG00000011048	ADRB1	-1.10746	0.641044	0.424524	-1.87067	-1.02048	-0.125047	-2.12569	-2.16928	0.761146	1.29157	0.739394	1.045	1.03841	0.951453	0.924776	0.601307	2
1287	ENSMGAG00000022062	ENSMGAG00000022062	ADRB2	-0.614951	1.7158	-0.847122	-0.365919	-1.80391	-1.33524	-1.51766	-2.07732	-0.00741934	0.887098	0.109056	0.59858	1.80572	1.38627	0.650836	1.41619	2
1288	ENSMGAG00000008812	ENSMGAG00000008812	AGBL1	-1.07256	1.39219	1.31538	-0.239232	-3.7375	-4.09555	-4.68088	-3.45345	2.13694	1.97969	1.39406	2.73538	1.219	1.32867	1.73656	2.0413	2
1289	ENSMGAG00000010089	ENSMGAG00000010089	AGMO	0.184372	0.899203	1.06717	-0.305696	-2.96397	-1.86922	-1.72026	-2.1002	1.61534	0.454518	1.31303	1.68929	0.152244	0.556118	0.500617	0.527438	2
1290	ENSMGAG00000010167	ENSMGAG00000010167	AGR3	-0.644486	1.11872	1.74606	-0.550616	-0.196428	-1.2269	-2.16836	-0.753263	-0.49589	0.505998	0.408215	0.230972	0.331343	0.900238	0.0633525	0.731039	2
1291	ENSMGAG00000003103	ENSMGAG00000003103	AGXT2	-0.665747	-0.823255	-0.662655	-0.543695	1.30612	2.79016	2.37808	1.85904	-1.65005	-0.709758	-1.43875	-1.09349	-0.356318	0.676214	-0.376785	-0.689114	1
1292	ENSMGAG00000009365	ENSMGAG00000009365	ALDH1A3	-0.650216	0.628795	-0.86984	-1.24008	-1.33105	1.97879	-0.975632	-0.0114893	0.325198	0.776547	-0.449019	0.0364822	-0.94073	1.6958	0.242263	0.784187	2
1293	ENSMGAG00000012924	ENSMGAG00000012924	ALDH1L2	1.21789	1.38065	-0.521267	0.301178	-0.101514	2.78858	2.8246	0.259245	-1.0654	-2.75302	-1.31566	-1.2335	0.62695	-0.254189	-0.849606	-1.30493	1
1294	ENSMGAG00000013966	ENSMGAG00000013966	ALKAL2	-1.00908	0.988678	0.653011	-0.724036	-1.48548	-2.47604	-1.83512	-1.45256	0.985048	1.3206	0.948065	1.40971	0.303477	0.321892	0.903179	1.14865	2
1295	ENSMGAG00000011132	ENSMGAG00000011132	ALX1	0.684814	1.23818	0.794871	-0.158927	-2.31888	-1.65542	-1.31834	-1.54835	1.0416	0.0244856	1.38645	1.19039	0.166393	-0.367235	0.433539	0.40642	2
1296	ENSMGAG00000019544	ENSMGAG00000019544	AMN	1.76174	0.381351	0.212116	1.65829	0.331322	0.332554	0.0952755	1.38474	-1.12774	-1.12774	-0.842061	-0.599686	-0.85385	0.649165	-1.12774	-1.12774	1
1297	ENSMGAG00000003283	ENSMGAG00000003283	ANK1	-0.706512	-0.616579	-1.89059	-1.09585	-0.796789	1.7336	-0.635761	-1.32441	-0.00027989	-0.920692	-0.35722	-0.943672	2.73142	1.96795	1.44876	1.40662	2
1298	ENSMGAG00000018888	ENSMGAG00000018888	ANKRD9	3.02736	0.205141	-0.396845	3.24225	1.9033	-0.458964	0.113414	3.52729	-2.29943	-1.48743	-1.15184	-0.991596	-1.62622	-1.79394	-1.18031	-0.632205	1
1299	ENSMGAG00000010458	ENSMGAG00000010458	ANKS4B	0.733803	-2.47601	-0.636363	0.825252	1.19203	1.65164	1.71641	1.49923	-0.276507	-2.01771	-1.0649	-1.09587	0.128181	0.794962	-0.441958	-0.532204	1
1300	ENSMGAG00000003374	ENSMGAG00000003374	ANO8	1.67018	0.842505	-0.789283	1.03247	-1.08612	1.08553	1.25762	1.01072	-0.46818	-1.22448	-0.271672	-0.587139	0.00244412	-0.181084	-1.64946	-0.64404	1
1301	ENSMGAG00000017273	ENSMGAG00000017273	ANXA10	-0.891346	3.14789	-1.42661	-1.8708	-3.20972	-2.43221	-2.44365	-3.21909	2.422	3.60113	-0.66582	-0.210643	0.502904	3.0296	3.54334	0.123019	2
1302	ENSMGAG00000003169	ENSMGAG00000003169	APOA1	1.33626	1.116	-0.0517599	1.00021	-3.02647	-1.43883	-0.950903	-2.03116	1.57834	-0.19372	0.268103	1.35251	0.439471	0.206121	-0.0906618	0.486486	2
1303	ENSMGAG00000015712	ENSMGAG00000015712	APOLD1	0.549269	0.914852	0.553562	0.237636	-2.27737	-0.892179	-1.87618	-1.98061	0.380062	0.769683	1.8978	0.00284606	0.843453	0.639387	-1.20872	1.44651	2
1304	ENSMGAG00000001745	ENSMGAG00000001745	AQP1	0.0610547	1.50458	0.950953	-0.497703	-4.98015	-0.412442	-1.33263	-2.2916	0.657294	2.08619	0.946492	0.894664	-1.12784	1.78089	1.11912	0.641131	2
1305	ENSMGAG00000017843	ENSMGAG00000017843	AQP3	-0.534456	1.87857	-0.229955	-0.386581	-3.81914	-0.565726	-1.61217	-2.68057	0.769744	2.28089	-0.0296035	0.846361	-0.58558	2.10098	1.4304	1.13685	2
1306	ENSMGAG00000009856	ENSMGAG00000009856	ARHGAP19	-1.65985	-0.683381	1.02652	-0.554358	0.797864	0.889995	0.310097	-0.754434	-0.51571	-1.14022	1.56107	-0.564268	1.68007	-0.22147	0.154681	-0.326603	2
1307	ENSMGAG00000008058	ENSMGAG00000008058	ARHGAP22	0.140894	0.618868	1.32064	-0.422453	-2.08276	-0.733236	-0.463745	-1.7826	0.336816	0.36811	1.21315	0.633822	1.32861	-0.0908779	-0.0682869	-0.316951	2
1308	ENSMGAG00000014711	ENSMGAG00000014711	ARHGAP6	0.748447	1.45898	-1.09119	0.7351	0.427407	-1.51642	-2.34966	0.982063	0.59218	-0.418604	-0.264211	0.626662	0.319712	-0.11239	-0.323448	0.185378	2
1309	ENSMGAG00000011805	ENSMGAG00000011805	ARHGDIB	-0.0740188	0.5797	1.0813	-0.209505	-0.534103	-1.25959	-1.85371	-1.98694	0.701083	0.0298149	1.35646	0.564319	1.56382	-0.0735119	-0.0104607	0.125344	2
1310	ENSMGAG00000003214	ENSMGAG00000003214	ARHGEF37	0.926459	0.0458038	-0.613087	1.20272	0.677079	1.34165	1.35358	1.38491	-1.61229	-0.533886	-0.978117	-0.71848	-0.510262	-0.380399	-0.83817	-0.747512	1
1311	ENSMGAG00000018561	ENSMGAG00000018561	ARSB	0.63091	-0.603504	-0.234643	0.999334	1.47301	0.852321	0.355922	2.20825	-1.16761	-1.0401	-1.37921	-0.609843	-0.509424	-0.213506	-0.50536	-0.256546	1
1312	ENSMGAG00000011827	ENSMGAG00000011827	ART4	-0.566169	-0.950484	-0.950484	-0.520841	0.029052	1.1238	-0.365158	-0.394077	-0.230815	-0.950484	-0.0428712	-0.950484	2.56719	0.826421	0.7213	0.654102	2
1313	ENSMGAG00000001435	ENSMGAG00000001435	ARVCF	-1.5457	-0.557987	-0.785611	-1.39597	-0.495328	0.714967	0.941603	1.36066	0.35103	-0.874689	-0.8425	-0.072547	-0.159147	0.889909	1.01675	1.45456	1
1314	ENSMGAG00000013171	ENSMGAG00000013171	ASB2	0.888902	0.409293	-0.343726	0.419931	-0.716245	-1.70264	-1.6287	-1.59557	1.05371	-0.908579	-0.0610881	0.685745	2.45041	0.644692	0.498823	-0.0949661	2
1315	ENSMGAG00000014696	ENSMGAG00000014696	ASB9	1.1517	-0.132202	1.58786	1.01677	0.529036	-1.80315	-2.82584	1.21689	0.0721903	-1.08817	0.782642	0.0167192	-0.492748	0.566709	-0.107526	-0.490887	2
1316	ENSMGAG00000021393	ENSMGAG00000021393	ASCL3	0.813855	0.376256	-0.150029	1.3145	-1.19844	2.71653	2.16613	0.99224	-1.1204	-0.521607	-1.2537	0.163221	-1.80728	-0.313525	-1.52972	-0.648035	1
1317	ENSMGAG00000004429	ENSMGAG00000004429	ASPN	1.2864	1.27329	-0.021513	0.800933	-0.102557	0.32767	-1.03987	1.71513	-0.340098	-0.415096	-0.0809077	0.350712	-0.484751	-0.260908	-2.2861	-0.722335	1
1318	ENSMGAG00000003165	ENSMGAG00000003165	ASTN2	1.31513	1.53816	0.798438	0.476635	-1.82754	-1.44513	-1.77579	-1.35539	1.12665	-0.347318	1.17765	0.58207	-0.371599	0.0567075	-0.252162	0.303499	2
1319	ENSMGAG00000009708	ENSMGAG00000009708	ATF3	-0.473908	1.22589	0.024546	-1.08299	-1.21989	0.747932	-1.3666	-0.678902	-0.678826	0.121857	0.0916342	0.278183	2.60926	0.240357	-0.67601	0.837477	2
1320	ENSMGAG00000014771	ENSMGAG00000014771	ATP10A	1.63939	0.14803	-0.552392	1.12391	0.8485	2.35401	2.5772	2.35519	-1.54996	-2.34379	-1.4916	-1.07202	-0.685452	0.0476441	-1.70045	-1.69821	1
1321	ENSMGAG00000002806	ENSMGAG00000002806	ATP10B	0.263025	-0.949705	-1.60443	0.630579	1.39068	1.96179	1.31213	0.387025	0.228131	-2.29373	-1.7697	-1.76568	0.90059	1.66617	0.458688	-0.815564	1
1322	ENSMGAG00000014857	ENSMGAG00000014857	ATP11A	-1.56526	-1.71956	-1.26874	-0.885623	1.42048	1.32438	1.63384	2.24037	-0.110434	-1.32376	-1.55909	-0.409513	-0.0186221	0.498019	0.892711	0.850795	1
1323	ENSMGAG00000003826	ENSMGAG00000003826	ATP2A2	0.352073	-0.238662	-0.746065	0.275154	0.359508	1.77741	1.79005	1.54939	-0.680833	-0.993179	-1.12277	-0.934865	-0.682533	0.232907	-0.438562	-0.499021	1
1324	ENSMGAG00000015031	ENSMGAG00000015031	ATP7B	-1.45926	-1.33748	-0.962461	0.49582	0.578219	1.60588	2.1906	1.59465	-1.35843	-0.534743	-0.213936	-0.352176	1.10193	0.11377	-0.207277	-1.25511	1
1325	ENSMGAG00000012135	ENSMGAG00000012135	ATP8A1	-0.822467	-0.952535	-0.895659	-0.849759	-0.21031	2.17229	1.49556	1.18967	-0.218161	-0.730552	-0.872721	-0.677791	-0.113454	0.710104	0.268906	0.506877	1
1326	ENSMGAG00000020376	ENSMGAG00000020376	AVPR1A	1.36166	2.72856	-2.06697	2.35709	-1.81073	-0.606678	0.156278	0.943634	0.015057	-0.464122	-2.06697	0.484377	-0.766293	1.44012	-0.824338	-0.880676	1
1327	ENSMGAG00000022407	ENSMGAG00000022407	B3GALT5	-2.45318	-0.266058	-0.278351	-0.454778	-1.41348	-1.40014	-2.071	-0.287243	0.946342	0.694013	0.265101	2.2157	-0.147078	0.676227	1.78166	2.19225	2
1328	ENSMGAG00000013844	ENSMGAG00000013844	B3GAT2	0.782878	-0.848847	-0.850464	-0.806255	0.117386	2.58554	2.97459	1.89585	-0.954228	-0.574037	-0.711865	-0.947844	-0.73191	0.541008	-1.2359	-1.2359	1
1329	ENSMGAG00000014384	ENSMGAG00000014384	BBX	-1.55751	-1.34022	-0.997109	-0.677318	0.884956	1.54189	1.23811	1.39656	-0.0993008	-0.883844	-1.19734	-0.346073	-0.175567	0.903858	0.657134	0.651772	1
1330	ENSMGAG00000009281	ENSMGAG00000009281	BCAS1	-0.397919	0.620432	1.00769	-0.429704	-1.3384	-2.15095	-2.80523	-1.5402	0.440775	1.09126	0.956327	1.17843	0.30798	0.631758	1.28099	1.14677	2
1331	ENSMGAG00000010452	ENSMGAG00000010452	BCHE	1.82098	1.92072	-0.328711	1.37462	-2.08907	-0.521106	-1.42987	-2.14981	1.13206	-0.547449	0.496339	0.881642	-0.106444	0.247942	-0.568063	-0.133772	2
1332	ENSMGAG00000013835	ENSMGAG00000013835	BCL11B	-1.65638	-0.267985	0.227533	-1.2459	-1.35607	0.0466097	-0.789777	-2.25317	0.597174	-0.0394898	0.503914	0.331001	2.38019	1.20918	1.05504	1.25813	2
1333	ENSMGAG00000008347	ENSMGAG00000008347	BCL2A1	0.164351	0.635205	0.629085	0.0152389	-0.495737	-1.87136	-1.11911	-2.22996	0.485738	-0.111002	0.719224	1.34307	2.30294	-0.221205	0.0955661	-0.342033	2
1334	ENSMGAG00000004539	ENSMGAG00000004539	BCO2	-2.55316	1.00533	1.61713	0.169992	-4.80744	-0.129399	-1.36266	-1.39885	-0.260595	2.02596	1.76574	1.5577	-0.320107	1.59695	-0.110091	1.2035	2
1335	ENSMGAG00000013326	ENSMGAG00000013326	BEGAIN	-0.542023	-1.55776	0.654174	0.558551	1.44039	-1.93567	-1.35503	0.499939	-0.777456	-0.134004	0.0136434	1.47357	-0.032634	0.230223	0.960742	0.503348	2
1336	ENSMGAG00000004415	ENSMGAG00000004415	BFSP1	0.421193	1.92414	-1.52812	-0.20048	-1.63847	2.94948	1.98121	-1.06387	-0.386258	0.173051	-1.25796	-0.689695	-1.05009	1.09374	-0.281665	-0.44623	1
1337	ENSMGAG00000018338	ENSMGAG00000018338	BHLHE40	-0.620229	1.50983	-0.435798	-0.0562707	-0.976704	-1.73482	-2.94055	-1.32183	0.695081	0.942771	0.7251	2.1607	0.466415	0.293505	0.51245	0.780344	2
1338	ENSMGAG00000001776	ENSMGAG00000001776	BIN2	0.0411722	-0.107514	0.319436	0.132594	-1.10576	-1.33424	-1.18241	-2.73468	0.799101	0.558055	0.772376	0.666022	2.40564	0.51478	0.341755	-0.0863304	2
1339	ENSMGAG00000014205	ENSMGAG00000014205	BLK	-1.05268	0.099836	0.503967	-0.0214919	-1.15052	-1.27344	-1.80432	-2.08479	0.776627	1.39765	1.07937	0.700143	2.39439	-0.0760257	0.175629	0.335653	2
1340	ENSMGAG00000003761	ENSMGAG00000003761	BMP6	-0.497155	0.0651089	0.664974	-0.387404	-1.42028	-1.61595	-2.1354	-0.824351	0.773458	0.482158	0.665862	0.946386	0.0300657	0.765388	1.08036	1.40679	2
1341	ENSMGAG00000012062	ENSMGAG00000012062	BMPER	1.64391	2.9869	-0.589421	0.624923	-1.48699	-1.07977	-1.52068	-1.74323	1.84121	0.224161	-0.402447	0.506778	-0.0208967	0.0336725	-0.879468	-0.138647	2
1342	ENSMGAG00000008156	ENSMGAG00000008156	BMPR2	-0.281869	-0.940652	-1.06807	-0.458125	0.671302	2.77098	1.17881	1.38165	-0.641173	-1.24933	-1.32318	-0.670421	-0.698983	1.06455	0.121543	0.142962	1
1343	ENSMGAG00000021479	ENSMGAG00000021479	BNC2	0.988481	1.86514	-0.935526	1.02714	-1.08687	1.04758	0.261209	0.611972	-0.286471	-0.837304	-0.581053	-0.661562	-0.717818	1.00984	-1.37455	-0.330205	1
1344	ENSMGAG00000014333	ENSMGAG00000014333	BOC	1.57665	1.92253	-0.46118	1.20444	-1.6046	-0.172344	1.10884	-0.0161919	0.112395	-0.806538	0.356161	-0.0793861	-0.524242	-0.947845	-0.933534	-0.735156	1
1345	ENSMGAG00000013529	ENSMGAG00000013529	BVES	0.472622	0.983715	0.476589	-0.0407545	-1.82789	-2.08414	-1.66883	-2.08414	1.55126	0.17402	1.10212	0.621797	2.01161	0.163995	-0.183954	0.331975	2
1346	ENSMGAG00000020679	ENSMGAG00000020679	C10orf71	-0.0805911	-0.638653	-0.0774988	-1.15248	0.154433	-0.674603	1.15577	-1.02572	-0.384507	-0.124602	-0.24134	-0.364306	3.08806	0.284793	0.843377	-0.762126	2
1347	ENSMGAG00000006456	ENSMGAG00000006456	C1QA	0.849153	0.349275	1.2807	0.457419	-2.6536	-2.71311	-1.68672	-2.70474	1.39275	-0.13432	1.7436	1.41583	2.40633	-0.84461	0.262839	0.5792	2
1348	ENSMGAG00000006443	ENSMGAG00000006443	C1QB	0.79596	0.347484	0.952282	0.408411	-2.54748	-2.90553	-1.55753	-3.24381	1.43541	0.032203	1.66015	1.50895	2.783	-0.447418	0.232731	0.545174	2
1349	ENSMGAG00000003189	ENSMGAG00000003189	C1QTNF12	1.9207	-1.05177	0.768117	2.00476	0.0558576	0.496149	2.26822	1.82512	-2.3958	-1.28193	-0.722308	-0.816167	-1.69341	0.402659	-0.724011	-1.05619	1
1350	ENSMGAG00000021284	ENSMGAG00000021284	C1QTNF3	3.09424	1.0679	-0.429022	3.24412	1.69377	3.30842	0.970638	4.71162	-3.53882	-3.82049	-2.61016	-1.86708	-3.3165	0.561933	-2.02999	-1.04058	1
1351	ENSMGAG00000022056	ENSMGAG00000022056	C1QTNF4	2.68627	2.19533	-0.239748	1.43248	-1.41847	-0.154327	-1.66969	0.0426945	-1.17257	-0.596339	-0.122964	0.357769	-0.591563	1.58658	-1.26322	-1.07224	2
1352	ENSMGAG00000002395	ENSMGAG00000002395	C1QTNF5	1.29755	1.23944	0.481171	0.897976	-2.74178	-0.512592	-1.28822	-2.28252	0.89978	-0.305646	1.50835	0.869154	-0.0840875	0.261455	-0.907454	0.667433	2
1353	ENSMGAG00000011482	ENSMGAG00000011482	C8A	-0.0718727	-1.00976	-0.320456	2.04073	0.449303	1.70105	2.26424	1.3122	-0.728089	-1.00976	-1.00976	-0.481704	-0.735869	-1.00976	-0.380733	-1.00976	1
1354	ENSMGAG00000008447	ENSMGAG00000008447	CA10	0.0905344	0.590546	0.537479	-0.514952	-1.84509	-1.5587	0.167335	-1.14763	1.05729	-0.603943	1.4661	1.32757	0.992711	-1.09686	-0.672793	1.21041	2
1355	ENSMGAG00000011083	ENSMGAG00000011083	CA8	0.779911	-0.809886	-0.989188	2.63987	1.16897	3.49744	5.17491	2.53325	-1.59545	-2.5062	-1.74294	-1.73162	-2.94926	-0.408175	-1.46425	-1.59738	1
1356	ENSMGAG00000011794	ENSMGAG00000011794	CACHD1	0.664692	-0.374055	-0.594085	0.397297	0.664016	1.26509	1.63062	1.96853	-0.752402	-1.57345	-0.90449	-0.327587	-1.06108	-0.206905	-0.60325	-0.192931	1
1357	ENSMGAG00000005767	ENSMGAG00000005767	CACNA1D	2.23636	4.50403	-1.34594	2.31712	-2.03525	0.311617	-0.227112	0.217174	-1.51802	-0.921383	-1.51121	0.280278	-1.76136	1.84043	-1.17148	-1.21525	1
1358	ENSMGAG00000002963	ENSMGAG00000002963	CACNA1E	2.07705	1.92748	-1.12862	1.55472	-0.413206	-0.944593	-0.41183	-2.14469	0.143166	-0.342815	-0.547659	0.247579	0.575872	0.444624	-0.0503025	-0.986767	2
1359	ENSMGAG00000001513	ENSMGAG00000001513	CACNA2D2	1.36832	1.17582	0.190556	0.851209	-3.90754	-0.351797	-0.362466	-1.47465	0.35583	-1.06968	1.25975	1.02524	0.430734	-0.142189	-0.149036	0.7999	2
1360	ENSMGAG00000011897	ENSMGAG00000011897	CALB1	-1.31742	-0.159807	-0.377243	-0.0618522	0.0358688	5.92433	1.22781	0.323072	-1.03574	-1.31742	-0.588881	-0.78936	-0.615031	1.3865	-1.31742	-1.31742	1
1361	ENSMGAG00000010516	ENSMGAG00000010516	CALHM2	1.77839	1.96885	-0.100998	1.09936	-1.75405	-1.34684	-1.00975	-1.70544	0.890431	-0.275432	0.0889183	0.835245	0.303589	-0.233394	-0.944699	0.405812	2
1362	ENSMGAG00000003496	ENSMGAG00000003496	CALML3	-1.27588	0.634957	2.33021	-1.23947	-3.39943	-3.39943	-2.98412	-3.39943	2.30372	2.05297	2.72493	1.38293	1.06756	0.600815	1.66744	0.93222	2
1363	ENSMGAG00000003075	ENSMGAG00000003075	CAP2	2.98833	4.01364	-0.593379	2.1833	-4.48706	-0.799884	-1.7511	-3.13752	1.21318	0.201133	-0.446563	0.987086	-0.142045	1.1341	-1.00545	-0.357759	2
1364	ENSMGAG00000008330	ENSMGAG00000008330	CAPN8	0.098741	-0.0885197	0.301332	0.658465	1.00598	-2.32823	-2.8731	0.817026	-0.0149247	0.169337	0.238582	0.509238	0.200736	-0.12989	0.734088	0.701143	2
1365	ENSMGAG00000012108	ENSMGAG00000012108	CAPN9	-2.08302	-0.696088	0.661657	-1.17134	0.0107615	-1.57423	-0.742669	0.424703	-0.048434	0.271109	0.916008	1.06154	0.871869	0.260101	0.925583	0.912446	2
1366	ENSMGAG00000002976	ENSMGAG00000002976	CARD11	-0.71515	0.229154	-0.277972	-0.376721	-1.18884	-0.193702	-0.963434	-1.71668	0.361817	-0.580541	0.415354	0.584027	2.60918	0.970411	0.485767	0.357334	2
1367	ENSMGAG00000014302	ENSMGAG00000014302	CASQ2	-0.181014	2.39994	-0.733467	1.51418	-0.862656	-1.1189	-0.70359	-1.1189	-1.1189	-1.1189	-0.594868	-0.0451081	4.72527	1.19472	-1.1189	-1.1189	2
1368	ENSMGAG00000008967	ENSMGAG00000008967	CAV1	2.34389	3.05357	-0.901741	0.914951	-4.47015	-0.448983	-1.69569	-2.15561	2.15449	-0.589669	-0.603401	1.33181	-0.315021	0.748161	-0.160759	0.794151	2
1369	ENSMGAG00000022911	ENSMGAG00000022911	CCK	5.51127	2.64733	-1.59143	2.81231	-0.970433	0.747969	-1.24369	1.15986	1.03853	-0.374897	-2.15339	-1.00906	-3.33991	0.386439	-1.61169	-2.00922	1
1370	ENSMGAG00000007144	ENSMGAG00000007144	CCKBR	-0.700149	0.121452	0.521662	-0.957996	-0.148508	0.686644	2.74267	-1.38764	-0.490472	-0.273776	-0.320742	-0.859584	2.10346	-0.860314	0.883082	-1.0598	1
1371	ENSMGAG00000022483	ENSMGAG00000022483	CCL21	-1.19908	-1.13682	2.58405	-0.579197	-3.27713	-1.9098	-2.51893	-2.07731	1.42846	-0.630062	3.30473	0.789647	2.72324	0.968441	0.374072	1.15568	2
1372	ENSMGAG00000008895	ENSMGAG00000008895	CCN1	-0.40249	3.12475	0.11695	-0.462753	-2.09093	-1.33812	-2.29563	-1.79442	0.655471	1.39686	0.95861	1.02978	0.820962	-0.219003	-0.0974992	0.597461	2
1373	ENSMGAG00000012516	ENSMGAG00000012516	CCN3	0.696913	-0.532656	2.2527	1.5129	-0.426328	-2.10043	0.214574	1.7334	-1.08899	-0.95735	1.15949	0.212791	-1.82278	-0.758996	-0.596354	0.50111	1
1374	ENSMGAG00000012093	ENSMGAG00000012093	CCNE2	-1.59573	-0.903809	1.61665	-0.34017	1.00204	0.575247	-0.479668	-0.638781	-0.0397134	-0.933872	1.84446	-1.06768	0.777576	-0.0176886	0.0760508	0.12508	2
1375	ENSMGAG00000015842	ENSMGAG00000015842	CCR6	-1.10789	-0.0038822	1.09823	-0.766316	-0.815845	-1.13192	-0.794835	-1.79538	0.880444	0.777033	0.899414	0.23809	1.66864	0.236291	0.391241	0.226677	2
1376	ENSMGAG00000013819	ENSMGAG00000013819	CD109	0.230626	-0.510805	-1.8555	0.358982	1.22719	0.671601	-1.50386	3.13732	0.295052	-0.930644	-1.94621	-0.368509	-0.871317	0.878174	0.619502	0.568393	1
1377	ENSMGAG00000008783	ENSMGAG00000008783	CD28	-1.40492	-0.247313	0.617456	-0.975277	0.152692	-0.288713	-0.667518	-1.10006	0.34852	-1.03636	0.268567	-0.0561535	2.9188	0.462	0.692395	0.315892	2
1378	ENSMGAG00000004202	ENSMGAG00000004202	CD34	1.33318	0.356468	0.330833	0.61448	-2.84259	-0.531659	-0.671314	-1.87391	1.31602	-0.829347	1.30349	1.02301	-0.0481498	-0.15639	0.0752868	0.600581	2
1379	ENSMGAG00000012634	ENSMGAG00000012634	CD38	-1.27018	0.779432	1.55556	-0.883212	-1.44302	-4.20617	-5.80177	-2.39962	1.85271	1.65024	1.79997	1.84944	1.39389	1.07888	2.21433	1.82952	2
1380	ENSMGAG00000003982	ENSMGAG00000003982	CD3E	-1.24686	-0.190991	0.562227	-0.280868	-0.514907	-0.341245	-1.39661	-2.28335	0.372419	0.152124	0.0677147	0.454553	2.8056	1.48409	0.702377	-0.346277	2
1381	ENSMGAG00000014113	ENSMGAG00000014113	CD4	0.298693	0.309309	2.10284	-0.245959	-0.0369287	-2.05406	-1.58458	-2.86541	-0.269539	0.275467	1.75307	-0.464337	3.08659	0.444676	0.592076	-1.3419	2
1382	ENSMGAG00000019571	ENSMGAG00000019571	CD40LG	-0.152402	-0.00117397	0.893979	0.403991	-1.85301	-1.23779	-1.72638	-2.75566	0.911301	0.982765	1.09028	0.859168	1.90392	0.302876	0.5349	-0.156773	2
1383	ENSMGAG00000010318	ENSMGAG00000010318	CD44	-1.89977	-0.131546	0.593763	-0.993531	0.0184864	-1.53239	-2.75549	-0.0665939	0.64168	0.560464	0.741078	0.612682	1.27395	0.627652	1.35955	0.950017	2
1384	ENSMGAG00000005214	ENSMGAG00000005214	CD6	-0.25277	0.000977424	1.12873	-0.405515	-0.166009	-0.706507	-1.56492	-2.26061	-0.043606	0.53342	0.874727	0.235023	2.33423	0.630385	0.299457	-0.637008	2
1385	ENSMGAG00000021035	ENSMGAG00000021035	CD83	0.171785	-0.689383	0.555605	-0.395712	-0.289379	-0.730783	-0.623975	-1.29058	0.306693	0.496376	0.638096	0.704359	2.88125	-0.934333	-0.78139	-0.0186208	2
1386	ENSMGAG00000003864	ENSMGAG00000003864	CDC20B	-1.77631	-0.608394	2.09243	-2.14994	1.45625	0.29256	0.145459	-0.0662937	-0.131188	-0.155319	0.999976	-1.05808	1.4273	-0.714854	0.199788	0.0466212	2
1387	ENSMGAG00000006976	ENSMGAG00000006976	CDH13	1.9483	2.93867	-2.16926	1.17548	-3.24665	-0.66434	-1.36934	-2.23336	1.88802	-0.668386	-0.988514	1.00535	-0.177203	1.55565	0.0964072	0.909175	2
1388	ENSMGAG00000012005	ENSMGAG00000012005	CDH17	-0.4339	0.584434	-2.12314	1.39236	1.24742	1.27011	0.465693	-1.54361	0.667327	0.427619	-1.87786	0.78802	0.449775	1.21031	-0.29382	-2.23073	1
1389	ENSMGAG00000010400	ENSMGAG00000010400	CDH2	0.882577	1.22979	-0.955377	0.833758	-1.31329	1.75917	2.27321	0.487599	0.692192	-1.23477	-0.915815	0.647687	-1.76414	-0.428419	-1.56128	-0.632897	1
1390	ENSMGAG00000004992	ENSMGAG00000004992	CDH20	1.52147	0.871295	-0.389435	-0.138782	-2.04249	-1.39121	-1.56133	-1.34178	1.43346	-0.331342	1.08204	1.12399	0.895586	-0.831446	0.56619	0.5338	2
1391	ENSMGAG00000004798	ENSMGAG00000004798	CDH23	-0.0384629	0.952755	0.462363	-0.391379	-3.60243	-1.35506	-0.983262	-3.30227	1.66679	0.597896	2.46816	0.935223	1.42082	0.345277	0.261978	0.561596	2
1392	ENSMGAG00000005159	ENSMGAG00000005159	CDH6	1.39741	1.4075	-0.551903	0.969901	-1.49208	-1.49208	-0.906749	-1.49208	0.974587	0.363736	-0.281743	0.286517	-0.0738787	0.374845	0.179709	0.336295	2
1393	ENSMGAG00000004631	ENSMGAG00000004631	CDHR2	1.74442	0.382038	-1.10447	3.04207	0.663808	3.17017	3.86566	2.5638	-2.32399	-1.87987	-2.84204	-1.89806	-1.25683	0.335105	-1.78503	-2.67677	1
1394	ENSMGAG00000013696	ENSMGAG00000013696	CDKN3	-1.22411	-1.11727	2.16687	-1.57016	0.846001	0.744611	0.726616	-0.895929	-0.489192	-0.517347	2.00479	-0.79631	1.75878	-0.643742	0.161262	-1.15487	2
1395	ENSMGAG00000011389	ENSMGAG00000011389	CENPE	-1.28758	-1.14793	2.12152	-1.43669	0.851189	0.473972	0.5892	-0.855011	-0.752796	-0.747849	1.49857	-0.395841	1.502	-0.155115	0.242981	-0.500629	2
1396	ENSMGAG00000009530	ENSMGAG00000009530	CENPF	-1.50366	-1.16354	2.28716	-1.57246	0.536231	0.775474	1.05944	-1.28234	-0.225774	-0.245167	1.62082	-0.86819	1.38917	-0.446335	0.290388	-0.651229	2
1397	ENSMGAG00000015329	ENSMGAG00000015329	CH25H	-0.849874	0.899498	-0.221386	-0.81036	-1.05937	1.73295	-1.80899	-2.02771	0.166476	0.417606	-0.317722	0.654653	-0.671009	2.58136	0.574999	0.738872	2
1398	ENSMGAG00000012213	ENSMGAG00000012213	CHADL	3.34816	0.191342	0.0246849	2.43939	1.17655	2.14702	-0.0677806	2.43534	-0.816278	-2.69104	-2.96456	-0.772454	-2.62601	0.849398	-0.966438	-1.70732	1
1399	ENSMGAG00000016891	ENSMGAG00000016891	CHEK1	-0.795644	-0.0556012	1.89879	-0.12099	0.211234	-0.849827	-1.22094	-1.96755	0.305932	0.517316	2.20018	0.0693862	0.88792	-0.524069	-0.131532	-0.424616	2
1400	ENSMGAG00000006501	ENSMGAG00000006501	CHRDL1	2.22717	3.00897	-2.30197	0.9974	-2.34112	1.37046	1.02576	-0.770086	0.85956	-1.35795	-1.67351	0.716714	-1.09771	0.721237	-1.42578	0.0408512	1
1401	ENSMGAG00000015036	ENSMGAG00000015036	CKAP2	-0.675811	-1.57556	2.3254	-1.82895	0.84263	0.891097	0.530485	0.119517	-0.356216	-1.44587	1.83653	-0.896033	0.946615	-0.315559	-0.0141302	-0.384141	1
1402	ENSMGAG00000008656	ENSMGAG00000008656	CLCA1	0.351691	-0.660542	-1.71276	1.68586	1.1725	1.85804	-2.76196	1.2743	1.21353	-0.611187	-3.21368	-1.81683	1.67547	1.10865	1.59083	-1.15392	1
1403	ENSMGAG00000017045	ENSMGAG00000017045	CLCA2	0.781781	-1.57197	-0.0869895	1.79051	2.07153	-0.229085	-1.79141	2.49915	-0.239057	-0.233017	-1.11446	-0.268889	1.23822	-1.10559	-0.486628	-1.2541	1
1404	ENSMGAG00000016899	ENSMGAG00000016899	CLCN2	2.58388	0.837982	-0.72988	2.79879	0.447807	3.92316	4.11059	3.09597	-3.92806	-1.82826	-3.25097	-1.66656	-3.22276	1.08287	-1.87131	-2.38325	1
1405	ENSMGAG00000011653	ENSMGAG00000011653	CLEC3B	1.10496	1.20588	-0.338622	0.538927	0.000567879	-0.428985	-1.14809	1.76913	0.265415	-0.595237	1.03533	0.704429	-1.6941	-0.552603	-1.55295	-0.314046	1
1406	ENSMGAG00000001891	ENSMGAG00000001891	CLMP	1.11174	1.42222	-0.826379	0.639595	-0.69882	-1.62813	-0.637486	-2.49563	1.07422	-0.463165	-0.0451428	0.800772	0.488245	0.132271	0.413801	0.711877	2
1407	ENSMGAG00000014126	ENSMGAG00000014126	CLU	0.747569	0.861848	0.795692	0.679449	0.324096	-1.68944	-2.85185	0.0424311	-0.0317747	-0.0570357	0.515969	0.60931	-0.157104	-0.290747	0.130244	0.371332	2
1408	ENSMGAG00000015475	ENSMGAG00000015475	CMKLR1	0.461375	0.471693	0.825158	0.137882	-1.09054	-2.64815	-1.77319	-1.87762	1.23923	-0.148121	1.36173	1.31398	2.01014	-0.400022	0.216774	-0.100314	2
1409	ENSMGAG00000018641	ENSMGAG00000018641	CMYA5	-0.196588	0.209553	-1.13447	0.489113	-0.304653	-0.226951	-0.397072	-1.13447	-1.13447	-0.0206108	0.436408	-0.0606817	4.5071	-0.221817	-0.27071	-0.539667	2
1410	ENSMGAG00000014773	ENSMGAG00000014773	CNGA3	1.06385	0.494164	-0.20323	-0.151592	0.765134	-2.15021	-1.78235	-0.197785	0.611456	1.14046	0.223036	0.0849918	1.48499	-0.412256	-1.11945	0.148791	2
1411	ENSMGAG00000008216	ENSMGAG00000008216	CNIH3	1.0526	0.904029	-1.11872	-0.743889	-0.674332	4.07208	-1.50415	1.8093	-0.306534	0.0986971	-1.50415	-1.2161	-1.23026	1.0986	-1.50415	0.766984	1
1412	ENSMGAG00000004456	ENSMGAG00000004456	CNRIP1	2.40365	2.67442	-0.662759	1.73877	-1.6525	-1.01677	-1.09224	-2.01039	0.585478	-0.244289	-0.0102384	0.530292	-0.267031	0.0610159	-0.914955	-0.12246	2
1413	ENSMGAG00000009341	ENSMGAG00000009341	CNTN1	1.59343	1.95116	-1.29862	0.567639	-2.48166	-0.606716	-1.04309	-1.87909	1.67528	-2.16412	0.0622399	1.0959	0.526777	1.08505	-0.312206	1.22802	2
1414	ENSMGAG00000009910	ENSMGAG00000009910	CNTN4	1.09815	1.0613	0.697537	0.246717	-3.12711	-0.623497	-1.80453	-2.35658	1.2687	0.0666123	1.59547	1.55945	-0.184122	0.588177	-0.630032	0.543753	2
1415	ENSMGAG00000001546	ENSMGAG00000001546	CNTNAP2	-1.49112	-1.52921	-0.0268047	-0.804324	0.632105	-0.0589006	-1.30594	1.54537	0.414869	-0.942684	-0.522854	0.626849	-0.331031	1.21073	1.04866	1.53427	1
1416	ENSMGAG00000012391	ENSMGAG00000012391	COCH	2.69727	0.180705	0.00773832	1.32903	-1.32924	-1.01029	-1.19271	0.970119	-0.75276	-1.40329	-0.209561	1.22822	-2.03489	1.82438	-1.06615	0.761427	1
1417	ENSMGAG00000004506	ENSMGAG00000004506	COL13A1	2.14997	0.404161	0.0792448	0.295294	-2.81437	-0.387002	0.434534	-0.879434	0.484239	0.0738071	1.55779	-0.0603826	0.346619	-0.378061	-1.27195	-0.0344553	2
1418	ENSMGAG00000012567	ENSMGAG00000012567	COL14A1	1.00193	-0.0400415	0.780059	0.217971	-2.24707	0.0647485	0.283141	-2.14065	0.791277	-0.660511	0.892946	0.519933	0.385966	0.210667	-0.427102	0.366739	2
1419	ENSMGAG00000014861	ENSMGAG00000014861	COL4A1	1.56165	2.28248	-1.20069	0.903451	-2.76468	0.293934	-0.00349498	-1.48026	0.786613	-0.852851	-0.0579197	0.620029	0.0269489	0.856347	-1.17695	0.205406	2
1420	ENSMGAG00000014863	ENSMGAG00000014863	COL4A2	1.55284	1.71586	-1.35473	0.729476	-2.48169	0.352308	0.0745781	-1.21378	0.657509	-0.875731	-0.0463785	0.539559	0.225629	0.751599	-0.872321	0.245262	2
1421	ENSMGAG00000001719	ENSMGAG00000001719	COL6A2	1.99746	2.08457	-0.32839	1.06854	-3.27303	-0.668788	-1.27457	-2.29268	1.11173	-1.21645	0.228151	0.85617	-0.0987858	1.03501	-0.173346	0.944425	2
1422	ENSMGAG00000002889	ENSMGAG00000002889	COL6A3	1.36108	2.07469	-0.681863	0.735388	-0.352869	0.789524	1.1123	-0.00896563	-0.0831286	-1.65118	-0.0697733	-0.767801	-0.792841	0.50674	-1.21543	-0.955873	1
1423	ENSMGAG00000012507	ENSMGAG00000012507	COLEC10	2.17911	2.59974	0.923972	0.802853	-3.871	-2.66695	-2.25199	-2.38179	2.13346	0.25072	1.54315	1.15855	0.166026	-0.677259	-0.424208	0.515612	2
1424	ENSMGAG00000009800	ENSMGAG00000009800	COLEC12	1.04612	-0.198813	0.310588	0.220466	-1.5216	-1.34306	-1.30103	-1.31495	1.03639	-1.15919	0.810533	1.26922	0.250274	0.0614816	0.315654	1.51791	2
1425	ENSMGAG00000007063	ENSMGAG00000007063	COQ10B	0.993509	0.970885	-1.50042	0.721789	-0.107952	1.94482	1.84046	1.39907	-1.15037	-0.955366	-1.48577	-1.22949	-0.669292	0.407762	-0.567617	-0.612018	1
1426	ENSMGAG00000007104	ENSMGAG00000007104	COTL1	1.94825	1.07815	-1.41063	0.988332	0.533093	2.86583	1.46591	1.04765	-1.27554	-1.02932	-1.89649	-1.50224	-1.29824	1.12306	-0.820983	-1.81681	1
1427	ENSMGAG00000008745	ENSMGAG00000008745	CPED1	1.47803	2.66799	-0.967293	0.109792	-1.87816	-1.10065	-0.557439	-1.42562	1.33137	-0.530641	-0.693797	0.88688	0.0913312	0.549669	-0.415103	0.45364	2
1428	ENSMGAG00000011450	ENSMGAG00000011450	CPNE4	-0.243734	-1.6399	1.08681	1.93373	-0.057753	1.70223	3.95141	0.225474	-0.971746	-1.36509	-0.167845	-1.11317	-0.399042	-0.346049	-1.16318	-1.43214	1
1429	ENSMGAG00000022948	ENSMGAG00000022948	CRABP1	0.193503	0.185428	-0.104033	0.601423	-2.41778	2.16212	2.23105	1.18517	-0.449351	0.0404562	-0.411246	-0.080126	-2.12395	-0.499599	-0.173251	-0.339811	1
1430	ENSMGAG00000001972	ENSMGAG00000001972	CRABP2	1.41727	0.427266	1.90084	1.15482	-3.71511	-2.66961	-1.76226	-2.08176	0.999685	0.0166389	2.64676	1.54711	0.495201	-1.59396	0.227377	0.989751	2
1431	ENSMGAG00000007172	ENSMGAG00000007172	CRISPLD2	1.50983	2.61765	-1.16121	1.02689	-5.14874	-0.531675	-2.00602	-2.74059	1.0597	-0.0840152	-0.446775	1.33283	0.689046	1.77559	0.520714	1.58679	2
1432	ENSMGAG00000008435	ENSMGAG00000008435	CRLF1	1.55737	2.85071	0.32311	0.286323	-2.31426	-2.57051	-1.98518	-2.26564	1.47593	-0.603111	1.15885	1.12254	0.590484	-0.256883	-0.0734233	0.703698	2
1433	ENSMGAG00000001951	ENSMGAG00000001951	CRTAM	-0.229679	-0.793705	0.940569	0.260686	-0.893287	-0.189299	-1.45035	-2.14604	0.272799	-0.0270747	0.142848	0.638891	2.2544	0.436275	0.301521	0.48145	2
1434	ENSMGAG00000003526	ENSMGAG00000003526	CSF3R	-0.350096	-0.252805	0.204996	-0.229186	-1.91395	-0.81645	-1.53419	-2.24609	1.00183	0.308621	0.947167	0.606606	2.31929	0.834977	0.811615	0.307662	2
1435	ENSMGAG00000001588	ENSMGAG00000001588	CSPG5	0.68584	0.78551	0.562716	0.660797	-2.90897	-0.589178	-0.501331	-1.32191	0.783882	-0.907059	1.02854	1.12486	-0.913299	0.396814	0.343707	0.769075	2
1436	ENSMGAG00000003865	ENSMGAG00000003865	CSRNP1	0.889841	0.324487	-1.42718	-0.20713	0.490126	3.06175	0.999124	1.74515	-1.13226	-1.51128	-1.49719	-0.990827	-0.697114	1.18002	-0.775519	-0.451995	1
1437	ENSMGAG00000002016	ENSMGAG00000002016	CSRP1	1.86729	3.27453	-0.464331	1.47017	-1.27271	-1.9439	-1.03921	-0.833636	0.452651	0.0389263	-0.00358094	0.514021	-0.872366	0.151942	-0.734865	-0.604924	2
1438	ENSMGAG00000010931	ENSMGAG00000010931	CSRP2	1.72137	2.45048	-1.68165	1.16634	-1.90186	4.59993	2.35599	-0.0579823	-0.514893	0.491983	-1.60549	-1.17882	-2.46601	1.65429	-2.38948	-2.64419	1
1439	ENSMGAG00000012358	ENSMGAG00000012358	CTHRC1	0.537911	0.261331	1.19405	-0.0204855	-2.55027	-1.69031	-0.390595	-1.68451	0.751758	-0.165181	1.72439	1.34691	0.136473	0.0369764	0.16277	0.348777	2
1440	ENSMGAG00000008759	ENSMGAG00000008759	CTLA4	-1.19537	-0.0705958	0.206917	-0.819423	-0.464523	-0.46348	-1.35714	-1.27482	-0.0236682	0.920344	0.659937	-0.361866	3.50914	0.287233	0.422426	0.0248986	2
1441	ENSMGAG00000016914	ENSMGAG00000016914	CTSK	0.825941	0.588307	0.924971	1.12349	-2.45676	-2.02301	-1.51481	-1.52611	0.754073	-0.358117	1.85068	1.05191	0.296371	-0.226614	0.0387587	0.65092	2
1442	ENSMGAG00000014623	ENSMGAG00000014623	CYBB	-0.189588	-0.21425	0.810167	0.239007	-1.20147	-2.10692	-1.10694	-1.9099	0.807498	0.193092	1.28208	1.11191	2.13455	-0.153987	0.0559103	0.248852	2
1443	ENSMGAG00000004165	ENSMGAG00000004165	CYGB	-0.558092	0.0371752	0.541014	-0.429081	-0.321503	-3.84856	-3.53674	-0.23079	1.61738	0.0698049	1.59437	1.23485	0.818424	0.31445	1.35056	1.34673	2
1444	ENSMGAG00000008978	ENSMGAG00000008978	CYP26A1	-0.632952	0.471806	-0.622368	0.253185	-1.14479	3.92853	2.44183	0.738536	-1.46814	0.0234932	-0.493567	-0.810632	-1.85246	1.44279	-1.46729	-0.807973	1
1445	ENSMGAG00000014278	ENSMGAG00000014278	CYP39A1	0.668322	1.36918	-0.534424	-0.374286	-1.4787	-1.57389	-0.772765	-1.32621	1.27411	1.1016	-0.0173978	-0.0572638	0.645097	-0.761003	0.998384	0.83927	2
1446	ENSMGAG00000003542	ENSMGAG00000003542	CYP3A37	-1.43616	-1.4291	-0.370534	-0.311153	-1.21552	3.2413	1.83278	0.00980919	-0.251266	-1.03826	-0.288042	-0.819717	1.05174	0.942162	0.245642	-0.163679	1
1447	ENSMGAG00000014496	ENSMGAG00000014496	CYYR1	-0.608167	-0.34641	-0.550076	-1.0618	-0.839768	4.26191	2.9206	0.859137	-0.711131	-1.11183	-0.822636	-0.346022	-1.02269	1.47959	-1.51455	-0.58616	1
1448	ENSMGAG00000011507	ENSMGAG00000011507	DAB1	-0.231753	-1.6309	-0.0852892	-0.520703	-0.145142	1.51046	2.24229	0.263615	-0.861441	-0.9327	-1.21763	-0.0345229	-0.815122	0.661479	0.535953	1.26141	1
1449	ENSMGAG00000003483	ENSMGAG00000003483	DAB2	0.682675	0.619685	-0.547705	0.695289	-2.33528	2.66017	2.20768	0.948048	-0.516433	-1.47887	-0.693663	0.131056	-0.584963	-0.192682	-1.2728	-0.322216	1
1450	ENSMGAG00000013611	ENSMGAG00000013611	DACT1	2.6524	3.46168	-0.302427	1.60103	-3.49489	-2.58657	-1.32362	-2.11542	1.34612	-0.162223	0.534879	0.85974	-0.494643	0.775851	-0.618439	-0.133466	2
1451	ENSMGAG00000012264	ENSMGAG00000012264	DACT2	-1.12386	1.58508	0.681501	0.00379888	-2.79458	-2.55429	-2.7649	-1.80583	0.717049	1.30725	0.723618	2.13903	0.333478	0.71848	1.11985	1.71433	2
1452	ENSMGAG00000011286	ENSMGAG00000011286	DCN	1.22022	0.931964	1.0923	0.665232	-3.57687	-0.914155	-0.894106	-2.5486	1.25221	-0.552906	1.3124	1.19952	0.175256	-0.215278	-0.00635083	0.85916	2
1453	ENSMGAG00000002432	ENSMGAG00000002432	DDX60	-2.0209	0.500344	0.602279	-1.20507	-0.126744	-1.28442	-1.58266	-1.82719	1.0978	0.493223	0.596687	1.31712	1.38765	0.303406	1.42815	0.320328	2
1454	ENSMGAG00000001332	ENSMGAG00000001332	DEPDC7	-0.722493	0.0042299	-0.0555473	1.05677	-1.76631	1.83053	1.84544	-0.577686	0.0600329	0.72881	-0.304827	-0.747042	0.399303	-0.256542	-0.189757	-1.30491	1
1455	ENSMGAG00000012556	ENSMGAG00000012556	DEPTOR	0.0284952	1.21518	0.0079847	-0.39245	-3.19443	0.489763	-0.105417	-0.960504	0.463457	0.233309	0.432426	0.498591	-0.386224	0.300817	0.881705	0.487297	2
1456	ENSMGAG00000011421	ENSMGAG00000011421	DHCR24	0.182918	-1.96114	-0.241123	0.960416	0.0597925	1.22661	1.47181	3.06887	-0.359594	-2.4747	-0.325119	-0.547563	-1.16834	-0.444296	0.623315	-0.0718552	1
1457	ENSMGAG00000012940	ENSMGAG00000012940	DIO2	-0.520266	0.587848	-2.42606	-0.158255	-0.320309	6.78098	3.66601	0.817429	-1.37086	-1.7642	-2.14038	-2.42606	-2.15217	3.8634	-1.02576	-1.41132	1
1458	ENSMGAG00000008201	ENSMGAG00000008201	DIPK1C	1.18885	0.711051	0.408034	0.955225	0.043524	2.5359	2.69277	0.132908	-1.70268	-0.996995	-1.25906	-1.38202	-1.29917	0.560848	-0.809347	-1.77984	1
1459	ENSMGAG00000016103	ENSMGAG00000016103	DMRT2	-0.71684	0.69981	-0.174551	0.126146	-2.73675	1.52143	1.76935	0.115223	0.27473	-0.221911	-0.314504	0.0564592	-0.627311	-0.597639	0.293972	0.532382	1
1460	ENSMGAG00000004097	ENSMGAG00000004097	DNA2	-1.40389	-1.11393	1.96124	-1.87636	0.379452	0.758784	0.343474	-0.970493	-0.496166	-0.333016	2.16619	-0.589906	1.70428	-0.201512	0.161181	-0.489318	2
1461	ENSMGAG00000022215	ENSMGAG00000022215	DNAJC22	0.946192	-0.667091	-0.921262	0.30599	1.11988	1.54039	0.892834	0.77774	0.142876	-1.61057	-1.32489	-0.876798	0.0173402	0.883384	-0.210267	-1.01576	1
1462	ENSMGAG00000006704	ENSMGAG00000006704	DNASE1L3	-0.423207	0.139881	-0.0280872	-0.34688	-0.810491	-1.51967	-0.706081	-2.20943	0.551663	0.576987	0.819133	1.13718	3.16627	-0.136469	0.221325	-0.432126	2
1463	ENSMGAG00000003998	ENSMGAG00000003998	DNM1	1.51925	0.855132	0.183431	0.76285	-2.33031	-0.948332	-0.73462	-2.04776	1.02024	-0.398136	0.672653	0.694566	0.358878	-0.604427	0.41556	0.581039	2
1464	ENSMGAG00000002023	ENSMGAG00000002023	DOCK2	-0.0644542	-0.923869	0.440064	0.0356781	-1.17649	-0.325453	-1.05864	-2.44506	0.736713	-0.0398285	0.245897	0.559809	2.70027	0.906295	0.776879	-0.367815	2
1465	ENSMGAG00000011727	ENSMGAG00000011727	DPF3	0.789577	0.252615	-1.37701	1.51723	0.896454	2.88422	2.50364	2.30559	-1.51135	-1.36081	-2.09156	-1.90743	-0.733972	0.720829	-1.51065	-1.37736	1
1466	ENSMGAG00000014350	ENSMGAG00000014350	DPT	1.25889	0.309888	0.719302	0.619774	-3.92219	-0.901733	-0.801919	-2.40551	1.37501	-0.237154	1.36072	1.25568	0.245039	0.032604	0.115581	0.976013	2
1467	ENSMGAG00000001592	ENSMGAG00000001592	DUSP26	1.89847	0.625627	0.102683	1.92278	-1.40195	-0.285737	0.183745	-1.09708	0.680084	-0.496453	0.541715	0.779435	-0.369618	-0.874619	-1.40195	-0.807137	2
1468	ENSMGAG00000011218	ENSMGAG00000011218	DUSP6	-1.16185	1.45336	0.137715	-0.294628	-0.0960039	1.63872	-4.26086	-0.921617	-0.547716	1.44009	0.338713	0.29711	0.00229094	1.97079	-0.0243836	0.0282826	2
1469	ENSMGAG00000021602	ENSMGAG00000021602	E2F2	-0.160433	-0.515861	1.67522	-1.04728	-0.525169	-0.770443	-0.444859	-1.4805	0.0890395	0.211163	2.01234	0.326089	1.46391	-0.0869273	-0.214148	-0.532132	2
1470	ENSMGAG00000010943	ENSMGAG00000010943	E2F7	-1.27522	-1.52602	1.31695	-1.54857	1.38686	0.903971	0.256774	1.13019	-0.250367	-0.927589	0.504915	-0.815162	0.811327	-0.0681039	-0.457715	0.557761	1
1471	ENSMGAG00000002303	ENSMGAG00000002303	E2F8	-1.63071	-1.15979	1.97923	-1.68071	0.907953	0.854809	0.426624	-0.515854	0.0144108	-0.223392	1.2356	-0.912484	1.6617	-0.362879	-0.241486	-0.353016	2
1472	ENSMGAG00000020763	ENSMGAG00000020763	ECM1	-0.675539	0.975322	-0.178319	-1.14217	0.598308	-1.55329	-2.47098	-1.7935	0.66049	1.10679	0.598041	0.632546	0.789236	0.103018	1.07498	1.27506	2
1473	ENSMGAG00000004416	ENSMGAG00000004416	ECM2	0.159246	0.0505633	0.945028	-0.398582	-1.6498	-1.72728	-1.63731	0.0839685	1.22257	-0.317082	1.39615	0.896882	-0.0630933	0.257476	-0.115649	0.896919	2
1474	ENSMGAG00000014823	ENSMGAG00000014823	ECRG4	0.877202	1.01399	1.38524	0.851734	-2.27753	-2.80891	-2.23432	-1.15961	1.16998	0.160066	1.91678	1.78575	0.411891	-1.04022	-0.776907	0.724869	2
1475	ENSMGAG00000019773	ENSMGAG00000019773	ECSCR	1.57346	1.24947	0.377896	1.40573	-2.44941	0.149564	-0.502209	-1.60672	0.568703	0.583548	1.39942	1.01153	-0.399758	-0.698976	-2.55184	-0.110408	2
1476	ENSMGAG00000009941	ENSMGAG00000009941	ECT2	-1.57194	-0.931997	1.61829	-2.00846	0.899204	0.733008	0.941681	-0.27508	-0.22894	-0.812937	1.12833	-0.57085	1.59576	-0.489814	0.091296	-0.117553	2
1477	ENSMGAG00000014833	ENSMGAG00000014833	EDAR	1.18767	3.58432	0.0932804	1.40518	-1.15327	-0.908498	-1.07862	-0.694008	-1.09635	-0.702158	0.207513	0.499503	-0.783695	1.23373	-0.573387	-1.22121	2
1478	ENSMGAG00000022807	ENSMGAG00000022807	EDIL3	2.9857	-0.109915	1.32241	3.01789	0.917713	4.22207	5.02854	3.45563	-4.15001	-4.55024	-3.18955	-0.447978	-4.88492	1.30439	-2.11819	-2.80353	1
1479	ENSMGAG00000019336	ENSMGAG00000019336	EDN1	2.56602	3.14225	-0.392743	1.87461	-2.4797	-0.00586907	-1.07821	-1.11016	-0.0950006	0.145422	-0.713844	0.8117	-0.315024	0.0573265	-1.28168	-1.1251	2
1480	ENSMGAG00000003853	ENSMGAG00000003853	EDNRA	1.4548	1.50383	0.547409	0.623741	-4.08246	-0.711549	-1.19471	-2.22807	1.30193	-0.760868	0.884173	1.14326	0.0633365	0.523869	-0.0237846	0.955091	2
1481	ENSMGAG00000019488	ENSMGAG00000019488	EGFLAM	1.0484	0.455195	0.0567613	0.598479	-3.44217	0.0472585	-1.0737	-1.03758	1.18916	-0.128647	1.31558	1.13998	-0.424842	0.625287	-0.803027	0.433869	2
1482	ENSMGAG00000012453	ENSMGAG00000012453	EGLN3	-1.06715	-0.0733984	-0.580495	0.224206	1.22034	-0.42289	-3.3952	1.3297	0.63482	-0.199943	-0.675505	0.713084	0.464676	0.227297	0.611983	0.988469	2
1483	ENSMGAG00000005209	ENSMGAG00000005209	ELAPOR2	-0.108415	-1.1584	-1.09804	-0.961923	0.51106	2.98369	2.51604	1.00781	-1.19274	-1.08684	-1.09914	-1.03981	-1.03287	0.641246	0.46164	0.656682	1
1484	ENSMGAG00000010265	ENSMGAG00000010265	ELF5	-1.96914	1.01085	-0.982831	-0.966314	-1.25033	-2.14658	-1.33642	0.0968666	0.0259121	1.76567	-0.433543	0.616999	-0.132999	2.70951	1.05772	1.93462	2
1485	ENSMGAG00000015533	ENSMGAG00000015533	ELFN1	0.567292	1.36909	-0.239125	-0.101547	-2.00526	-2.2615	-1.38654	-1.49097	1.62588	0.508529	1.36928	1.1005	-0.009585	0.174808	0.431195	0.347949	2
1486	ENSMGAG00000018468	ENSMGAG00000018468	ELN	1.32571	1.60563	0.69793	-0.300744	-2.17804	-1.85909	-1.28231	-2.60117	1.0321	-0.213763	1.58875	0.82487	0.82825	-0.228004	-0.239521	0.999386	2
1487	ENSMGAG00000013759	ENSMGAG00000013759	ELOVL4	1.88808	0.290269	-0.981492	2.31054	0.978383	1.52502	-0.143909	1.91197	-0.849697	-1.36693	-1.36693	-0.633159	-0.194193	-0.634107	-1.36693	-1.36693	1
1488	ENSMGAG00000020251	ENSMGAG00000020251	EMCN	1.03192	1.06596	-0.154918	0.644171	-2.55395	0.413898	-0.100262	-0.589886	0.955825	-0.716673	0.164073	1.2992	-0.197328	0.013475	-1.54492	0.269421	2
1489	ENSMGAG00000003658	ENSMGAG00000003658	ENG	1.75833	0.931685	0.265945	1.101	-2.40064	0.0870146	0.112757	-1.78718	0.41244	-0.152312	1.32395	0.614113	-0.456834	-0.315261	-1.41234	-0.0826692	2
1490	ENSMGAG00000014131	ENSMGAG00000014131	ENO2	0.276634	0.286903	0.431438	0.686347	-1.22334	-2.11748	-1.27774	-2.01041	0.997313	0.10723	0.771215	0.517664	1.63042	0.189806	0.028822	0.705178	2
1491	ENSMGAG00000010993	ENSMGAG00000010993	ENPEP	1.62734	-0.942451	-0.339944	1.72405	3.38628	3.78705	3.53329	4.16443	-2.89117	-3.17284	-3.17284	-1.82408	-3.17284	1.76092	-2.30908	-2.1581	1
1492	ENSMGAG00000012613	ENSMGAG00000012613	ENTPD5	-0.460704	-1.05153	-0.669141	-0.196656	0.609201	1.81372	1.37357	2.11193	-0.462975	-0.769446	-1.10982	-0.703217	-0.272179	0.298209	-0.177277	-0.333682	1
1493	ENSMGAG00000011118	ENSMGAG00000011118	EOMES	0.417935	-0.0113357	0.916495	0.821072	-1.73008	-2.59967	-1.85315	-2.41281	0.896993	0.356015	0.939123	1.50426	1.82573	-0.265295	1.00862	0.186084	2
1494	ENSMGAG00000013613	ENSMGAG00000013613	EPHA7	-0.469559	1.13539	0.496462	-0.502211	-2.88527	-2.24283	-2.62164	-2.40209	1.63332	1.43681	1.2645	1.46893	0.284645	0.827536	0.593554	1.98245	2
1495	ENSMGAG00000008044	ENSMGAG00000008044	EPHX1	2.05627	0.405004	-0.273663	1.79437	1.73226	3.41443	1.65172	2.28509	-2.78929	-1.70411	-1.68341	-0.919832	-2.54407	1.27725	-2.6119	-2.09011	1
1496	ENSMGAG00000003739	ENSMGAG00000003739	ERBB4	-1.23233	-0.00546133	-1.91982	-0.142325	0.810629	3.40643	2.22417	2.56641	-1.40259	-0.805956	-1.63414	-0.701999	-1.04305	0.456449	-0.377402	-0.199007	1
1497	ENSMGAG00000011803	ENSMGAG00000011803	ERO1B	0.146278	-0.85325	-1.13562	-0.493591	0.135819	2.10721	1.08808	1.58938	-0.038058	-0.900048	-1.67645	-0.461996	-0.293289	0.626818	-0.00784535	0.166567	1
1498	ENSMGAG00000012692	ENSMGAG00000012692	ESR1	-0.656441	-0.723093	-1.19634	-0.0284927	0.772259	1.93698	2.22052	1.53447	-0.0362758	-1.50161	-0.855094	-1.06683	-0.344872	0.0636329	-0.340195	0.221376	1
1499	ENSMGAG00000012283	ENSMGAG00000012283	ESYT3	-1.05915	-0.475459	0.383796	-0.921561	-1.72581	3.0298	-1.64236	-0.712522	-0.389912	0.0840835	1.02519	0.912949	-0.713026	2.06938	0.319621	-0.185027	2
1500	ENSMGAG00000010009	ENSMGAG00000010009	ETV1	-0.883998	-0.155654	1.29286	-0.684277	-0.170466	-2.10235	-4.42174	-1.15904	1.06889	0.356923	1.20263	1.03527	0.946596	1.02381	1.12503	1.52552	2
1501	ENSMGAG00000002426	ENSMGAG00000002426	ETV7	-0.8632	0.324149	0.446224	-0.618591	-0.022751	-0.815767	-1.40106	-2.21621	0.648646	0.830647	1.13625	-0.0551089	1.41038	0.243433	0.914002	0.0389552	2
1502	ENSMGAG00000016658	ENSMGAG00000016658	FABP4	2.43118	3.91556	-0.494839	1.53013	-2.14733	-0.541561	-0.924317	-1.84247	-0.304467	0.110823	-0.686917	0.0340467	-0.336369	1.08285	-1.28357	-0.542747	2
1503	ENSMGAG00000011650	ENSMGAG00000011650	FABP5	1.84787	1.4807	0.580367	1.34497	-2.69808	0.261302	0.340299	-1.24509	0.592934	-0.889168	0.53696	0.893026	-0.409693	-0.358499	-2.15838	-0.119518	2
1504	ENSMGAG00000009229	ENSMGAG00000009229	FADS6	1.54432	-0.196572	0.47563	1.66585	1.04556	1.94773	2.04721	1.99613	-1.5455	-1.5904	-0.835457	-0.48254	-2.38704	0.180797	-2.17381	-1.69189	1
1505	ENSMGAG00000018640	ENSMGAG00000018640	FAM110C	-1.80646	0.369736	-0.423959	-1.01301	0.223195	-2.16456	-2.82544	-0.527368	0.835713	0.927064	0.256834	1.31808	0.763692	1.4225	1.48934	1.15466	2
1506	ENSMGAG00000013829	ENSMGAG00000013829	FBLN1	1.23702	0.319123	1.02296	0.346013	-3.09639	-0.780188	-0.774837	-1.52801	1.29386	-1.47699	1.15584	1.07741	-0.0782958	0.228807	0.0519754	1.00172	2
1507	ENSMGAG00000005381	ENSMGAG00000005381	FBLN2	0.922655	0.565346	0.877807	0.418069	-2.77575	-0.475431	-0.510352	-1.89814	0.971263	-0.99507	1.24659	0.966261	-0.0941891	0.0361552	-0.158657	0.903438	2
1508	ENSMGAG00000013100	ENSMGAG00000013100	FBLN5	1.45358	0.481303	-0.301569	0.288644	-2.94352	-0.319654	-0.730861	-1.96579	1.24235	-0.323561	0.259354	0.895625	0.833172	-0.0714493	0.0661738	1.1362	2
1509	ENSMGAG00000006969	ENSMGAG00000006969	FBN1	1.85112	1.73504	0.365137	0.736319	-4.0537	-0.749538	-1.12537	-2.67625	1.59651	-0.251967	0.364737	1.0869	-0.562562	0.802399	-0.00511269	0.886329	2
1510	ENSMGAG00000007944	ENSMGAG00000007944	FBN2	0.0120449	1.47538	0.742655	0.38468	-1.46808	-1.44496	-2.03021	-0.672839	0.58177	0.936656	0.71461	0.352011	-0.589348	0.614407	-0.107269	0.49848	2
1511	ENSMGAG00000012227	ENSMGAG00000012227	FBXO43	-1.17738	-0.117564	1.64141	-2.06635	0.338332	0.226237	1.04887	-0.0938651	0.0741135	0.412288	-0.131822	-0.957969	2.33984	-1.4793	0.286298	-0.343139	2
1512	ENSMGAG00000012654	ENSMGAG00000012654	FER1L6	-0.32027	-4.22354	0.394404	0.222618	1.1064	0.517545	-0.874846	1.13214	0.412463	-3.82484	0.130864	0.416303	1.14636	1.67797	0.411545	1.67488	1
1513	ENSMGAG00000000696	ENSMGAG00000000696	FEZ1	0.817693	0.751119	1.06541	0.527391	-2.60832	-0.0928789	0.473947	-1.09666	0.48314	-0.277745	1.21023	0.735572	-0.104133	-0.562789	-1.29798	-0.0239998	2
1514	ENSMGAG00000001352	ENSMGAG00000001352	FGB	0.419823	-0.019363	-1.36339	0.679991	-1.10715	3.62092	5.48736	-0.0932762	-1.36339	-0.701529	-0.839357	-1.36339	-1.36339	0.1039	-0.734364	-1.36339	1
1515	ENSMGAG00000007348	ENSMGAG00000007348	FGF12	1.58045	1.48079	0.758474	1.53055	1.15521	-0.0877843	0.474916	0.83371	-1.04403	-1.40142	-0.0591916	-0.21035	-1.45659	-0.588608	-2.27779	-0.688323	1
1516	ENSMGAG00000003791	ENSMGAG00000003791	FGF13	0.129014	-0.176197	-1.13479	-0.0689451	-1.04646	3.7195	2.59628	1.10659	-1.003	-1.15167	-0.309892	-0.992169	-0.487898	1.18369	-1.1717	-1.19238	1
1517	ENSMGAG00000006051	ENSMGAG00000006051	FGF16	0.884738	0.00754443	-0.951049	2.48953	-0.673732	0.269289	4.11854	0.842874	-0.819255	-0.967926	-1.33648	-0.26269	-1.06259	-0.809157	-0.987956	-0.741675	1
1518	ENSMGAG00000010572	ENSMGAG00000010572	FGF2	-0.200169	-0.998764	-1.00476	0.683526	0.576783	3.0367	2.97518	3.06773	-0.974925	-1.61327	-1.85742	-1.25071	-0.606311	0.394933	-1.20422	-1.02429	1
1519	ENSMGAG00000007239	ENSMGAG00000007239	FGF7	1.16061	0.0216961	1.55178	0.525148	-3.86789	-2.45636	-1.35975	-2.07891	1.65085	-0.173016	1.81573	1.76116	0.860866	-0.889951	0.293412	1.18463	2
1520	ENSMGAG00000003498	ENSMGAG00000003498	FHL1	2.37773	2.72231	-1.44254	1.00175	-1.87851	-0.564821	-0.269009	-2.00531	2.36645	0.639614	-0.952033	0.449835	-0.590689	-0.457446	-0.391653	-1.00568	2
1521	ENSMGAG00000014821	ENSMGAG00000014821	FHL2	3.40513	4.97102	-1.30395	3.64636	-3.64908	-2.70606	-2.37242	-3.35488	-1.04518	-0.791004	-0.424689	2.11581	0.208702	2.69405	-2.04111	0.647293	2
1522	ENSMGAG00000022593	ENSMGAG00000022593	FHL5	1.42841	1.24523	0.041623	1.02054	-1.84805	-0.533369	-0.431704	-1.9027	0.720367	-0.208226	-0.0203246	0.949996	0.23666	-0.336362	-0.810034	0.447948	2
1523	ENSMGAG00000018379	ENSMGAG00000018379	FIBIN	2.17847	-0.0534614	-0.340332	1.32155	0.444085	-1.47542	-1.62241	0.667525	0.237069	-0.110093	-0.171473	0.336419	-1.34097	0.531309	-0.77936	0.177097	2
1524	ENSMGAG00000000976	ENSMGAG00000000976	FLI1	-0.0220722	0.233566	0.411771	0.0446979	-1.77639	-0.7444	-1.04422	-2.34117	0.750119	0.505814	0.87795	0.698898	1.92588	0.293897	-0.344487	0.530148	2
1525	ENSMGAG00000015371	ENSMGAG00000015371	FLRT2	-0.714489	-1.90009	-1.07	-0.469575	1.04939	0.147247	0.622706	2.04135	0.129615	-1.05887	-1.11563	-0.0900655	0.0419355	0.823836	0.742799	0.819838	1
1526	ENSMGAG00000015897	ENSMGAG00000015897	FLRT3	-0.287666	0.377347	1.1385	-0.468441	-1.73682	-1.40049	-2.49707	-1.327	1.34478	0.475637	1.29329	1.01415	-0.0201356	0.410961	0.878285	0.804657	2
1527	ENSMGAG00000009375	ENSMGAG00000009375	FMOD	2.20356	2.79044	0.496239	1.56479	-5.08152	-2.9104	-2.83437	-4.21576	2.10802	0.63942	1.81224	1.541	0.734192	0.373897	0.37298	0.405259	2
1528	ENSMGAG00000003306	ENSMGAG00000003306	FN1	1.56507	1.78144	0.42707	1.0384	-3.82299	-0.557431	-1.65033	-3.22795	1.40392	0.0305043	1.26709	1.13099	0.123145	0.0734419	0.10854	0.309106	2
1529	ENSMGAG00000002015	ENSMGAG00000002015	FOXI1	-0.601981	-0.0606706	-0.182815	0.0320593	-2.86224	1.46898	1.7907	0.461161	-0.061692	0.362224	-0.426776	0.200227	-0.134436	-0.410833	0.156505	0.269597	1
1530	ENSMGAG00000019126	ENSMGAG00000019126	FOXL2	2.00141	1.8005	0.913344	0.779564	-3.24401	-1.07303	-1.82829	-2.122	0.556741	-1.07642	1.52566	1.41757	-0.0830241	-0.314445	0.0804499	0.665995	2
1531	ENSMGAG00000013924	ENSMGAG00000013924	FOXM1	-2.30752	-0.696772	1.3396	-2.80748	0.184717	0.275289	0.124563	-1.55271	0.05078	0.409433	1.59004	0.408082	2.15889	0.416879	0.600068	-0.193852	2
1532	ENSMGAG00000005734	ENSMGAG00000005734	FOXN1	-0.784055	-0.166453	1.92074	0.785009	-1.65199	-1.3995	-1.88921	-0.0374187	0.160999	-0.661909	1.52564	1.14816	-0.957054	0.529549	0.727722	0.749788	2
1533	ENSMGAG00000006116	ENSMGAG00000006116	FOXN4	-2.21449	-0.585933	1.58775	-1.7011	-0.464814	-0.378633	-0.526975	-0.471623	0.432063	0.572769	1.76051	0.0799268	1.34162	-0.181627	0.321489	0.429071	2
1534	ENSMGAG00000008987	ENSMGAG00000008987	FOXP2	0.863139	1.4954	-1.51687	0.647764	-1.9023	0.989642	1.42061	-0.375027	-0.346282	-0.167434	-0.561515	0.13117	-1.02553	0.647074	-0.00211954	-0.297716	1
1535	ENSMGAG00000004727	ENSMGAG00000004727	FREM1	-1.48142	-0.391733	-1.26549	-0.64181	0.894064	4.89568	2.80415	2.27791	-1.3641	-0.816455	-2.13363	-1.68554	-1.00111	2.00819	-1.01901	-1.0797	1
1536	ENSMGAG00000014709	ENSMGAG00000014709	FRMPD4	-0.141721	-0.738204	-0.125028	-0.242322	1.37543	1.70457	1.20196	1.7477	-1.46169	-1.63486	-0.617326	-0.883413	-0.239074	0.346858	0.00658022	-0.29947	1
1537	ENSMGAG00000004300	ENSMGAG00000004300	FRZB	1.77879	1.70532	0.242148	1.10498	-4.73421	-1.6503	-1.47638	-3.0638	1.77838	0.723235	0.552168	1.64504	0.235125	-0.268878	0.45609	0.972293	2
1538	ENSMGAG00000014283	ENSMGAG00000014283	FSTL1	1.36485	1.67576	0.252963	0.641581	-4.32063	-0.620448	-0.770412	-2.39432	1.06428	-0.840829	0.386098	0.947064	0.0646037	1.07608	0.206605	1.26676	2
1539	ENSMGAG00000015906	ENSMGAG00000015906	FUT9	2.8413	-0.485541	0.233814	2.68521	3.88184	2.55268	0.808963	4.41177	-2.97876	-4.03235	-3.65476	-2.02964	-3.14109	1.07464	-1.2076	-0.960498	1
1540	ENSMGAG00000002379	ENSMGAG00000002379	FZD10	-0.903248	0.204866	0.850605	-0.0974601	-1.69388	-0.950082	-1.14533	-2.50418	1.19924	0.289844	1.07809	0.833839	0.449718	0.487427	0.982064	0.918495	2
1541	ENSMGAG00000012092	ENSMGAG00000012092	GABRG1	-0.40505	-0.789365	-0.403931	0.661914	-0.126614	0.67093	0.211181	4.13723	-0.272136	-0.789365	-0.789365	-0.0555975	-0.789365	-0.501742	-0.789365	0.0306359	1
1542	ENSMGAG00000020493	ENSMGAG00000020493	GADD45G	0.850866	0.670422	-0.96001	2.24708	-0.214455	4.30671	2.74965	1.13891	-3.21335	-1.47792	-1.26553	-0.666122	-2.16684	2.08664	-2.08705	-1.99899	1
1543	ENSMGAG00000012983	ENSMGAG00000012983	GALC	-0.438344	-1.27841	-1.03879	-0.447152	0.455844	3.15404	2.66408	1.63994	-0.609476	-1.21378	-1.39033	-0.523191	-0.691586	0.363956	-0.355326	-0.291464	1
1544	ENSMGAG00000005743	ENSMGAG00000005743	GALNT10	-1.61102	-0.69461	-1.14806	-1.57455	-0.206915	-0.127787	-0.364671	-0.518927	0.842561	0.00940144	-0.457333	0.474816	0.688049	1.56819	1.59536	1.5255	2
1545	ENSMGAG00000002005	ENSMGAG00000002005	GAS2	1.09599	-1.00141	0.673884	1.39605	2.32514	-1.78948	-1.28405	2.07999	-0.602997	-1.25352	0.0121129	0.156509	-0.348052	-0.292096	-0.487232	-0.680847	1
1546	ENSMGAG00000001747	ENSMGAG00000001747	GASK1B	1.75425	1.33327	-1.03176	1.41147	-1.7118	-0.326605	-0.310305	-0.781151	0.796148	-1.81701	0.692286	1.04674	-0.0662041	-0.408662	-0.942934	0.362271	2
1547	ENSMGAG00000019403	ENSMGAG00000019403	GCAT ENSMGAG00000019403	0.586825	0.154098	-0.396322	-0.253142	-1.38217	0.789321	-1.8839	-2.06489	0.320493	-0.453704	0.529822	-0.183048	1.57659	1.04469	0.852571	0.762754	2
1548	ENSMGAG00000004933	ENSMGAG00000004933	GCNT4	-0.111833	0.420028	0.795951	-0.347966	-1.50194	-1.32164	-1.18429	-2.1026	0.92927	0.306975	1.06344	0.23906	2.02927	-0.745929	0.731558	0.800636	2
1549	ENSMGAG00000007964	ENSMGAG00000007964	GDF10	2.80819	0.825755	-1.78771	2.51842	2.29632	1.04843	-2.3562	3.76953	-0.532258	-2.27966	-2.21299	0.0313088	-1.9092	-0.011953	-1.87592	-0.332071	1
1550	ENSMGAG00000015643	ENSMGAG00000015643	GDF7	0.988984	0.089772	-1.03293	-0.425138	-2.87568	-1.00258	-1.23313	-1.60399	1.62324	-0.066737	0.000674967	1.36167	0.989252	0.316542	1.00115	1.86892	2
1551	ENSMGAG00000003353	ENSMGAG00000003353	GDNF	-0.61184	1.32167	0.636189	0.129457	-1.44188	-1.97553	-2.67643	-1.45126	0.385064	0.695554	0.858072	1.16537	0.10258	0.599109	0.727568	1.53631	2
1552	ENSMGAG00000012020	ENSMGAG00000012020	GEM	2.01527	3.43065	0.860211	1.20241	-3.75922	-2.70699	-1.78356	-3.10328	1.29281	0.669699	1.54263	1.10942	0.242283	-0.735946	-0.696054	0.419656	2
1553	ENSMGAG00000013321	ENSMGAG00000013321	GJA1	1.61758	1.94451	-0.8656	0.659092	-2.25894	0.959876	-1.31414	0.0292516	1.15196	-1.04778	-0.367251	0.665755	-0.555401	0.337585	-1.19366	0.237164	2
1554	ENSMGAG00000009587	ENSMGAG00000009587	GLDC	1.63911	1.12476	0.244879	0.902101	-2.28814	-1.19339	-1.20795	-2.14566	1.4213	0.216095	0.79987	0.955698	0.223426	-0.773725	-0.201064	0.282696	2
1555	ENSMGAG00000006608	ENSMGAG00000006608	GLDN	3.78956	4.65048	-1.61957	2.10953	-2.42664	0.154763	-0.317748	-2.84977	0.929291	0.220427	-1.73269	0.883906	-1.87932	1.37389	-1.21955	-2.06657	2
1556	ENSMGAG00000012277	ENSMGAG00000012277	GLI3	0.999867	1.25551	-1.56984	-0.173582	-1.74411	2.13564	2.56282	1.4416	0.218144	-1.81816	-0.864546	-0.854999	-0.750259	-0.174273	-0.823466	0.159658	1
1557	ENSMGAG00000002453	ENSMGAG00000002453	GLT1D1	-0.155556	-0.802366	0.0911827	-0.0641339	-0.633975	1.81114	2.35079	1.19077	-0.403335	-0.931913	-0.586833	-0.339942	-1.0635	0.0842762	-0.193022	-0.353586	1
1558	ENSMGAG00000019457	ENSMGAG00000019457	GMNC	-0.140929	-0.824709	0.0475511	0.074903	1.44179	-1.81639	-2.0901	1.61381	0.242629	-0.0849791	0.202559	0.149191	0.149296	-0.255351	0.464403	0.826325	2
1559	ENSMGAG00000013783	ENSMGAG00000013783	GNG2	0.341144	1.20459	1.17312	0.718199	-1.72014	-1.84306	-1.29555	-0.856872	0.274692	0.0897593	1.14548	0.918625	0.477162	-0.255349	0.242024	-0.613822	2
1560	ENSMGAG00000017534	ENSMGAG00000017534	GPD1	-0.153099	0.330207	0.22004	-0.773271	-0.449053	-0.196564	-0.386617	0.218757	0.124733	-0.896844	-0.46155	-0.119799	3.81487	-0.224292	-0.259919	-0.787594	2
1561	ENSMGAG00000001364	ENSMGAG00000001364	GPR153	0.862312	-0.062726	0.918483	0.266707	-0.841985	-1.5318	-1.77996	-1.89041	0.899989	-0.0276755	1.51006	0.650276	0.118619	-0.727979	0.557151	1.07893	2
1562	ENSMGAG00000015536	ENSMGAG00000015536	GPR18	0.0485515	0.0577229	0.530552	-0.256114	-1.34285	-0.712375	-0.43494	-2.17267	-0.0906402	0.327362	1.04788	0.758968	2.5669	0.00685478	-0.272487	-0.0627196	2
1563	ENSMGAG00000016874	ENSMGAG00000016874	GPR183	0.137046	-0.350523	0.00918235	-0.0289016	-1.79104	-0.0524954	-0.476579	-2.47956	0.550654	0.195637	0.836164	0.691426	1.95775	0.489223	0.326471	-0.014454	2
1564	ENSMGAG00000011624	ENSMGAG00000011624	GPR26	-1.2429	1.31679	0.419477	-2.74444	-2.74444	-2.74444	-2.32912	-2.74444	1.88295	2.03622	1.28492	-0.791022	2.79708	1.25581	2.54035	1.8072	2
1565	ENSMGAG00000019677	ENSMGAG00000019677	GPR34	-0.218411	0.383152	1.04574	-0.284037	-1.53542	-0.83785	-2.03151	-3.2648	0.213132	0.755257	1.19027	0.822626	2.37899	0.995806	0.370325	0.0167251	2
1566	ENSMGAG00000020904	ENSMGAG00000020904	GPR82	-1.239	-0.587152	1.30989	-0.19604	-0.261523	-0.259813	-1.48729	-3.05769	-0.12859	0.953523	0.704996	0.679171	2.3324	1.12293	0.928886	-0.81471	2
1567	ENSMGAG00000009107	ENSMGAG00000009107	GPR85	-1.38848	-0.882473	-0.517291	1.63011	-1.08061	1.45029	0.548758	3.14934	-1.48447	-1.08214	-0.86618	0.822334	-1.6629	1.19966	-0.74917	0.913229	1
1568	ENSMGAG00000006141	ENSMGAG00000006141	GPX3	2.70235	1.52094	-0.847726	2.23701	-0.23887	0.279166	-0.518238	1.84018	-0.423371	-1.09027	-0.28243	-0.240605	-1.59961	-0.481685	-1.9342	-0.922624	1
1569	ENSMGAG00000009900	ENSMGAG00000009900	GREB1L	-0.172057	-0.0270692	-0.773249	0.595578	0.677434	2.01399	2.76154	1.689	-1.1894	-1.36064	-0.607262	-0.680303	-0.524555	-0.510586	-1.10781	-0.784619	1
1570	ENSMGAG00000005903	ENSMGAG00000005903	GRHL3	-0.80463	0.148978	0.721419	-0.926185	-0.675086	-2.2921	-2.61044	-0.770969	1.18334	1.02326	1.06845	1.00872	0.549526	0.350761	1.22323	0.801719	2
1571	ENSMGAG00000001712	ENSMGAG00000001712	GRIA2	1.02002	1.33036	0.12593	2.64488	-1.3787	-0.0802132	0.0370217	-1.07384	-0.659029	-1.3787	-0.168366	0.0901123	-0.501931	0.572949	-1.03017	0.449672	2
1572	ENSMGAG00000007420	ENSMGAG00000007420	GRIA3	0.460675	0.132064	-0.775796	1.64838	1.08886	2.14001	1.44413	2.01323	-1.45419	-0.755272	-1.65298	-0.990709	-1.0244	0.271074	-1.98318	-0.561894	1
1573	ENSMGAG00000014509	ENSMGAG00000014509	GRIK1	0.729813	0.845499	0.422037	1.69432	-0.78394	2.26389	4.59524	0.962378	-1.49545	-2.26024	0.0689217	-0.410151	-2.14794	-0.378374	-2.286	-1.82	1
1574	ENSMGAG00000007781	ENSMGAG00000007781	GRIP2	0.405991	-0.251764	0.509762	1.7116	2.2522	0.602354	0.123167	2.75443	-1.93778	-1.77842	-0.553335	-0.540501	-0.548785	-0.465461	-1.99248	-0.290983	1
1575	ENSMGAG00000012544	ENSMGAG00000012544	GRM1	-1.23379	1.08362	1.3749	-1.15193	-3.0337	-3.49398	-2.36031	-2.33624	1.05877	1.12982	1.29912	1.37239	0.963659	1.24649	1.69662	2.3846	2
1576	ENSMGAG00000001475	ENSMGAG00000001475	GUCY1A1	1.21125	1.4633	-0.884719	1.23537	-0.00808228	2.5029	2.43754	1.51319	-0.396527	-1.62608	-1.29372	-0.301603	-2.19657	-0.101438	-2.30105	-1.25376	1
1577	ENSMGAG00000013698	ENSMGAG00000013698	GYS2	0.155424	0.159857	-0.532067	-0.102424	-0.532067	1.3269	3.46896	0.0243399	-0.532067	-0.532067	-0.532067	-0.532067	-0.532067	-0.244444	-0.532067	-0.532067	1
1578	ENSMGAG00000003872	ENSMGAG00000003872	GZMA	-1.22363	-2.67888	-0.189384	-0.51269	1.43357	0.610951	-1.03648	-2.85182	-0.601789	0.650928	-0.544174	0.360089	5.25716	0.985659	1.47937	-1.13888	2
1579	ENSMGAG00000012580	ENSMGAG00000012580	HAS2	-1.61842	0.450284	-0.0550415	-1.25129	-2.97579	1.66168	0.368444	-2.84465	0.731132	1.22867	0.0622686	1.20678	0.311767	0.713322	1.31922	0.691608	2
1580	ENSMGAG00000020093	ENSMGAG00000020093	HASPIN	-1.34125	-0.650651	1.55157	-1.05464	0.486727	0.095524	-0.404339	-0.932766	-0.524539	-0.178191	1.38932	-0.239973	2.09483	0.371531	0.186703	-0.849853	2
1581	ENSMGAG00000001559	ENSMGAG00000001559	HAUS1	-0.896925	-1.20379	2.56924	-0.850338	0.671393	0.252313	-0.11719	-0.491327	-0.0597506	-1.26234	1.94405	-0.364158	1.33513	-0.319692	0.0831447	-1.28978	2
1582	ENSMGAG00000010234	ENSMGAG00000010234	HDAC9	0.811036	-0.435497	-1.0043	-0.899576	0.752115	1.72315	1.28075	2.52685	-0.357491	-1.42475	-1.63856	-0.643362	0.316656	0.736964	-1.0968	-0.6472	1
1583	ENSMGAG00000007531	ENSMGAG00000007531	HDC	3.46041	0.539431	0.592909	4.00625	3.26642	-0.490243	-2.30866	5.2444	-2.76028	-2.62728	-2.36614	-1.20074	-1.96694	-1.5758	-1.40753	-0.406201	1
1584	ENSMGAG00000013266	ENSMGAG00000013266	HHIPL1	1.31166	0.949591	-0.429129	0.787582	-2.31111	0.354068	-0.288677	-1.84851	0.927505	-0.646838	0.416729	0.621942	0.241473	-0.0110035	-0.254118	0.17883	2
1585	ENSMGAG00000006655	ENSMGAG00000006655	HINT1	2.4802	0.247675	-0.0771178	1.94553	0.666314	0.514664	-0.478267	0.813727	-0.905728	-0.605308	-0.717998	-0.751004	-0.976497	-0.54231	-0.625372	-0.988512	1
1586	ENSMGAG00000018992	ENSMGAG00000018992	HKDC1	0.607442	-0.575884	-1.6285	2.07714	2.31747	2.20993	4.1597	1.96019	-2.25015	-0.914699	-3.57591	-0.426854	-0.450812	-0.454113	0.08163	-3.13657	1
1587	ENSMGAG00000002522	ENSMGAG00000002522	HMMR	-1.64749	-1.38879	1.787	-1.48984	1.10489	0.958435	0.561279	-0.672539	-0.711274	-0.75447	1.25383	-0.629176	1.59396	0.337607	0.13323	-0.436658	2
1588	ENSMGAG00000009750	ENSMGAG00000009750	HOGA1	0.956136	0.0942264	-0.593488	1.5785	-0.580061	2.13402	2.77736	0.45496	-1.21368	-0.0775346	-0.592559	-0.859553	-1.42936	-0.466055	-1.06958	-1.11334	1
1589	ENSMGAG00000020868	ENSMGAG00000020868	HOMER1	0.795811	2.5795	-0.680102	-0.056418	-1.36014	1.21894	-0.170201	-1.52905	0.841911	0.237051	0.109746	-0.0553213	-0.533235	0.820307	-1.20489	-1.01391	2
1590	ENSMGAG00000004581	ENSMGAG00000004581	HOMER3	0.79827	0.690275	0.752983	0.038775	-1.66465	-0.952511	-1.78292	-1.56539	0.569323	-0.021825	1.13659	0.352589	1.30231	0.250254	0.189442	-0.0935101	2
1591	ENSMGAG00000020718	ENSMGAG00000020718	HOXA2	1.38649	2.1781	0.27354	0.888853	-1.12271	-0.71549	-1.37895	-1.07409	-0.0517205	-0.0830514	0.988616	-0.46518	0.147904	-0.466296	-0.313354	-0.192658	2
1592	ENSMGAG00000009567	ENSMGAG00000009567	HPSE2	0.940171	1.53077	-1.37422	0.0964299	-2.06352	-2.06352	-1.32612	-2.06352	1.98291	0.933853	0.976754	0.690464	0.474634	0.312745	0.905766	0.0464256	2
1593	ENSMGAG00000006773	ENSMGAG00000006773	HS3ST6	0.0500792	-0.129282	-1.28689	1.82277	-0.457068	1.86406	1.58852	0.648047	0.555976	-1.28689	0.65677	-0.213097	-1.013	-0.554071	-1.28689	-0.959046	1
1594	ENSMGAG00000015391	ENSMGAG00000015391	HSPA2	-0.618045	0.657054	0.944466	-0.581723	-1.4723	-0.479016	-2.10568	-1.77594	0.879589	0.625428	1.25137	0.766696	0.917589	-0.210592	0.495226	0.70588	2
1595	ENSMGAG00000008444	ENSMGAG00000008444	HTR7	0.083013	0.644517	1.73739	-0.293086	-2.96115	-2.30987	-2.34243	-2.26045	1.59848	0.569898	2.15043	1.52978	1.17973	0.0790752	0.359175	0.2355	2
1596	ENSMGAG00000012882	ENSMGAG00000012882	HTRA3	1.82198	1.98898	0.881954	0.453891	-3.11733	-1.06984	-1.0578	-2.71598	1.36448	-0.344324	0.637975	0.537335	0.265544	0.129021	0.0133352	0.210783	2
1597	ENSMGAG00000008751	ENSMGAG00000008751	ICOS	-0.939996	-0.456691	-0.566857	-0.672679	0.478735	-0.161865	-0.781099	-1.46722	-0.0673705	-0.0168195	-0.161709	0.0669896	3.19051	1.21987	0.654293	-0.318097	2
1598	ENSMGAG00000002529	ENSMGAG00000002529	IFITM5	1.17432	1.29036	0.756041	1.08473	-2.73021	-1.67439	-1.14401	-1.91043	0.992422	-0.438695	1.29952	1.06972	0.508161	-0.106046	-0.236127	0.0646389	2
1599	ENSMGAG00000009630	ENSMGAG00000009630	IGDCC4	-1.15536	-0.0624269	0.0705995	-1.27257	-1.34078	-1.63729	-0.459593	-0.0885809	-0.139435	0.927833	-0.162534	0.821194	0.721145	1.42449	1.12901	1.22429	2
1600	ENSMGAG00000010497	ENSMGAG00000010497	IGF2BP3	-0.547462	-0.0767547	0.327377	-0.406284	-1.5867	-1.45003	-1.82884	0.114519	0.634275	0.203792	0.720553	0.365399	1.63165	-0.534566	0.298688	2.13438	2
1601	ENSMGAG00000014313	ENSMGAG00000014313	IGSF11	1.45159	1.57172	-0.555955	1.77776	-1.49613	-1.12659	-0.758725	-0.93972	0.657556	-0.382264	-0.285795	0.882065	-1.22224	0.45552	-0.253493	0.224685	2
1602	ENSMGAG00000006477	ENSMGAG00000006477	IKZF1	-0.353196	-0.498952	0.85172	-0.291664	-0.513371	-0.410127	-1.28961	-2.55591	0.353342	-0.230152	0.748347	0.69334	2.70401	0.774957	0.334107	-0.316833	2
1603	ENSMGAG00000014812	ENSMGAG00000014812	IL18RAP	0.7141	-0.210938	0.059114	-0.0756737	-0.693623	-0.605567	-1.34294	-2.03862	0.178382	0.363638	-0.172353	0.312742	2.59608	-0.0953507	0.57457	0.436434	2
1604	ENSMGAG00000012641	ENSMGAG00000012641	IL2RB	-0.0953106	0.12737	0.378009	0.500583	-1.16422	-1.14098	-1.62853	-2.44737	0.420698	0.566021	0.719555	0.998466	2.16068	0.299402	0.199227	0.106385	2
1605	ENSMGAG00000010225	ENSMGAG00000010225	IL8	-0.0447491	0.456106	-1.10361	-0.992193	-0.984409	0.799327	-2.44347	-2.13861	2.62502	-0.372507	-1.10268	0.822369	2.26183	0.786708	0.421455	1.00943	2
1606	ENSMGAG00000014370	ENSMGAG00000014370	IMPG2	1.28946	-1.34622	-0.174055	0.311526	-0.626816	1.11001	1.0972	-1.54382	0.529522	-1.05493	0.450465	0.112154	-1.10545	1.46538	1.13597	-1.65039	1
1607	ENSMGAG00000013692	ENSMGAG00000013692	IRAG2	0.0136778	0.301852	0.819443	0.0138144	-1.05676	-1.35793	-2.0953	-1.97384	1.05933	0.143056	0.657127	0.738004	2.27394	0.100005	0.147678	0.215907	2
1608	ENSMGAG00000004406	ENSMGAG00000004406	IRF4	0.0788386	-1.03071	-0.793852	-0.877357	-1.50078	0.507606	-0.0677837	-2.25525	1.44703	-0.577731	0.162654	0.762704	2.26472	0.945445	0.450334	0.484133	2
1609	ENSMGAG00000022799	ENSMGAG00000022799	IRF5	-0.665884	0.463225	0.580702	0.279477	-1.16071	-1.86037	-1.10956	-2.79081	0.387269	0.601372	1.41112	0.871122	2.17071	-0.0392134	0.297196	0.56434	2
1610	ENSMGAG00000010073	ENSMGAG00000010073	ITGA11	1.41346	0.405	1.0913	1.06876	-2.89813	-1.80339	-0.846963	-2.13221	0.590195	-0.730581	1.41961	1.3153	0.616337	-0.342844	-0.476569	1.31073	2
1611	ENSMGAG00000003767	ENSMGAG00000003767	ITGA2	0.823792	-1.50859	0.0605962	0.391093	2.26447	1.3977	0.344805	2.61227	-0.635119	-1.88116	-1.02523	-0.931585	-1.14289	1.19523	-1.08455	-0.880824	1
1612	ENSMGAG00000012147	ENSMGAG00000012147	ITGA9	0.335471	0.858175	-0.28703	-0.0640733	-2.66509	-1.96808	-1.61358	-1.68813	1.7963	0.624667	-0.173935	0.912474	0.584752	1.05574	1.34992	0.942434	2
1613	ENSMGAG00000004461	ENSMGAG00000004461	ITGAV	-1.30056	-1.51245	-1.06939	-1.58647	1.02017	1.53834	1.77318	1.7773	0.189285	-1.73176	-1.25654	-0.373314	-0.0661249	0.961578	0.737387	0.899359	1
1614	ENSMGAG00000001073	ENSMGAG00000001073	ITGB2	-0.519403	-0.379919	0.383269	-0.0472233	-0.582661	-1.02532	-1.43567	-3.02044	0.581823	0.0162491	0.904696	0.800257	2.72393	0.645626	0.691618	0.263172	2
1615	ENSMGAG00000004254	ENSMGAG00000004254	ITIH5	0.36859	-0.500819	-0.649314	0.365341	0.0277679	2.88387	1.63309	1.81862	-0.37077	-0.792042	-0.683215	-0.882537	-1.98634	0.168628	-0.828112	-0.572754	1
1616	ENSMGAG00000005218	ENSMGAG00000005218	ITK	-0.977019	-0.631793	0.193229	-0.930432	-0.600465	-0.145385	-1.39011	-1.17715	0.386203	-0.0511527	0.577982	0.494808	2.51981	1.15333	0.62107	-0.0429433	2
1617	ENSMGAG00000010046	ENSMGAG00000010046	ITPR1	0.441108	-0.0149741	-1.03803	0.414319	0.775876	1.9779	1.57426	1.70171	-0.427006	-1.07453	-0.777363	-0.960776	-0.785145	-0.0329072	-0.998791	-0.775654	1
1618	ENSMGAG00000013722	ENSMGAG00000013722	ITPR2	-0.732529	-1.09815	-1.02246	-0.0805094	0.516469	1.99044	1.88924	1.75806	-0.294133	-1.0061	-1.21444	-0.704505	-0.621933	0.629469	-0.000744313	-0.00817675	1
1619	ENSMGAG00000018892	ENSMGAG00000018892	ITPRID1	-1.21025	1.18708	1.0324	-1.00356	-2.19607	-3.33355	-2.37792	-3.38943	1.61698	1.69905	0.838852	1.56554	1.9334	0.414141	1.71674	1.50658	2
1620	ENSMGAG00000015336	ENSMGAG00000015336	ITPRIP	-0.603401	0.199855	-1.16934	-1.48013	-1.39403	-0.162334	-0.845486	-0.981923	1.1994	0.197921	0.53108	0.913526	1.95779	0.686657	0.734329	0.216103	2
1621	ENSMGAG00000001500	ENSMGAG00000001500	JAM3	2.19015	2.47501	-1.07833	1.11192	-3.52933	-0.781463	-1.64686	-2.44662	1.13846	-1.09319	0.225135	1.24119	-0.0107213	1.12372	-0.239488	1.32042	2
1622	ENSMGAG00000010203	ENSMGAG00000010203	KAZALD1	1.64264	1.14696	0.898519	1.04484	-3.05128	-1.44857	-1.36812	-2.75112	1.25552	-0.0248174	0.986261	0.932812	-0.487278	-0.336776	0.670305	0.890118	2
1623	ENSMGAG00000001634	ENSMGAG00000001634	KCNA4	-0.930345	0.732158	0.947069	-1.70548	-1.59251	-2.21286	-1.4538	-1.58361	1.12467	1.5968	1.30723	1.04028	-1.07715	3.02018	0.597837	0.189539	2
1624	ENSMGAG00000016147	ENSMGAG00000016147	KCNE1	0.00256726	-0.271554	0.00595873	3.29012	4.59816	-0.482161	-1.78065	5.54185	-1.78065	-1.11878	-1.25661	-1.49259	-1.78065	-1.25332	-1.78065	-0.441045	1
1625	ENSMGAG00000002185	ENSMGAG00000002185	KCNG2	0.213575	0.711803	-0.254652	-0.160652	-1.80855	-1.48693	-0.0888588	-2.27382	0.553561	0.380533	0.473034	1.21633	0.779386	0.7823	1.04262	-0.0796865	2
1626	ENSMGAG00000009866	ENSMGAG00000009866	KCNH1	-1.87637	-0.0848716	-0.722559	-1.11611	-1.4026	3.55122	1.321	-0.130913	0.69866	-0.762507	-1.59069	0.37364	-0.349513	0.967125	0.220945	0.903545	1
1627	ENSMGAG00000001566	ENSMGAG00000001566	KCNH2	2.00093	3.16564	-1.84539	2.15626	-2.35543	-1.11097	-0.681851	-1.91514	0.346378	-1.21786	0.195527	0.756277	-0.364999	1.25696	-0.619973	0.233635	2
1628	ENSMGAG00000013541	ENSMGAG00000013541	KCNH5	-0.526023	0.812277	-0.987903	-0.0536186	-1.42096	-1.01374	-0.939804	-1.67721	0.897824	0.964132	-0.21679	1.02873	-0.504473	1.82989	1.29208	0.515587	2
1629	ENSMGAG00000001003	ENSMGAG00000001003	KCNJ5	1.34441	-0.192021	-0.446191	1.13231	-1.1355	2.59368	2.06187	0.885599	-0.853825	-1.1355	-0.849815	-0.847441	-0.258728	-0.847872	-1.1355	-0.315494	1
1630	ENSMGAG00000021795	ENSMGAG00000021795	KCNK13	0.26189	0.115156	-2.16219	0.487416	2.34245	2.53796	1.9563	1.82212	-1.69648	-0.375917	-1.80884	-1.25357	-1.00927	0.667147	-1.29205	-0.592118	1
1631	ENSMGAG00000017098	ENSMGAG00000017098	KCNK3	2.67461	3.82298	-0.84111	2.01245	-2.15395	-0.8898	-1.30513	-2.62772	0.670894	-0.556751	-0.768613	1.2717	-1.32704	0.343039	-0.530399	0.204822	2
1632	ENSMGAG00000005789	ENSMGAG00000005789	KCNMA1	1.15907	2.08426	-1.22404	0.972831	-2.2241	-1.25	0.203541	-0.973475	0.207761	-0.842924	-0.402635	0.44409	1.05883	0.670836	-0.160063	0.276015	2
1633	ENSMGAG00000001918	ENSMGAG00000001918	KCNMB1	2.32667	2.90855	-0.0994747	1.79691	-0.380647	-1.35315	-2.11425	-1.44582	0.779355	-0.352137	-0.282733	0.40529	-0.252948	0.223482	-1.37269	-0.786405	2
1634	ENSMGAG00000021268	ENSMGAG00000021268	KCNN1	-0.232172	0.782572	0.788918	0.0760197	-0.7576	-1.82934	-1.76879	-1.479	0.083194	0.938384	1.0318	1.00199	0.266336	0.140781	0.454991	0.501918	2
1635	ENSMGAG00000012434	ENSMGAG00000012434	KCNV1	0.538859	-0.882555	-1.53728	1.45088	1.19542	3.79434	2.07213	2.47063	-1.94491	-2.22658	-1.01625	-1.49281	-1.72259	2.09347	-1.16098	-1.63177	1
1636	ENSMGAG00000004767	ENSMGAG00000004767	KDSR	-0.818367	-1.09406	-0.668294	-0.985444	0.271518	2.43264	1.39658	1.1818	-0.274112	-0.869351	-1.00372	-0.315464	-0.649081	0.771151	0.126059	0.498146	1
1637	ENSMGAG00000011304	ENSMGAG00000011304	KERA	-0.132543	-1.65129	2.01641	-0.414752	-2.03834	-1.13082	-1.62303	-1.48193	1.5461	-0.43549	2.57232	1.29231	0.550832	-0.00666769	-0.138158	1.07504	2
1638	ENSMGAG00000009062	ENSMGAG00000009062	KIF11	-1.80341	-0.742162	1.86325	-1.18104	0.452906	0.590751	0.300637	-1.10083	-0.372912	-0.73376	1.43599	-0.57574	2.20086	0.0280578	0.420273	-0.782878	2
1639	ENSMGAG00000001660	ENSMGAG00000001660	KIF18A	-1.62223	-0.768613	1.66968	-0.936524	0.439381	0.0159257	0.410467	-0.457717	-0.553483	-0.489148	1.28368	-0.0642037	1.87933	0.143806	0.00516528	-0.955526	2
1640	ENSMGAG00000010217	ENSMGAG00000010217	KIF23	-1.37799	-1.00838	1.55016	-0.919424	0.612472	0.754972	0.929351	-0.46482	-0.539111	-0.960347	1.55933	-0.797165	1.33188	-0.163406	0.161026	-0.668528	1
1641	ENSMGAG00000012304	ENSMGAG00000012304	KLB	-0.122365	-1.08469	0.0990676	1.0815	-0.0589678	1.79328	1.43226	1.47687	-0.582005	-1.12267	-1.29963	-1.11439	0.402215	-0.161242	0.46892	-1.20816	1
1642	ENSMGAG00000014948	ENSMGAG00000014948	KLF5	-0.867351	0.282762	1.05176	-1.14043	-2.16685	-2.41018	-1.70825	-1.7823	1.31047	0.800081	1.27727	1.50353	0.59984	0.425316	1.41901	1.40532	2
1643	ENSMGAG00000002954	ENSMGAG00000002954	KLHDC8A	2.28104	2.83475	0.0227717	2.16837	-2.70504	-1.63095	-2.18306	-1.4315	0.666381	-0.182555	0.135432	0.813864	-0.212322	0.0380915	-0.417132	-0.198136	2
1644	ENSMGAG00000000983	ENSMGAG00000000983	KLHL6	-0.13447	0.216786	0.916586	-0.213854	-1.09908	-0.427358	-1.63496	-2.01615	0.72804	-0.140788	1.21866	0.717875	1.72054	-0.0884108	0.594833	-0.35825	2
1645	ENSMGAG00000019223	ENSMGAG00000019223	KNL1	-1.90919	-1.19391	1.82433	-2.77717	0.936332	0.782357	0.43863	-0.306374	-0.372524	-0.548963	1.48743	-0.495733	2.05705	-0.0728305	0.374706	-0.22415	2
1646	ENSMGAG00000007585	ENSMGAG00000007585	KPNA2	-1.54351	-1.33685	2.32828	-2.14828	0.877479	0.657435	0.583666	-1.15176	-0.382893	-0.761448	2.00795	-0.348517	1.95218	-0.264999	0.344559	-0.813295	2
1647	ENSMGAG00000017405	ENSMGAG00000017405	KRT12	0.470043	-0.0230996	0.917824	-2.22606	1.26512	-1.79651	-2.27791	-0.498025	1.22552	-0.430786	1.3407	-0.270154	0.688016	-0.152208	0.651023	1.11651	2
1648	ENSMGAG00000013404	ENSMGAG00000013404	LAMA4	1.23483	1.20146	0.471329	0.637688	-2.90899	-1.51338	-1.25097	-1.94124	1.10577	0.412882	0.825724	1.2502	-0.155809	0.36668	-0.45226	0.716097	2
1649	ENSMGAG00000000629	ENSMGAG00000000629	LAO	-0.448989	1.35891	0.230342	-0.24521	-2.26849	-2.77739	-1.82176	-1.55692	0.172832	2.3716	-0.151417	1.06437	2.03096	0.519024	1.32245	0.199678	2
1650	ENSMGAG00000001926	ENSMGAG00000001926	LCP2	-0.269342	-0.00267574	0.752433	0.0775488	-1.00542	-0.911366	-1.73185	-2.79787	0.408001	0.640757	0.709577	0.887085	2.39461	0.727361	0.334059	-0.212906	2
1651	ENSMGAG00000012591	ENSMGAG00000012591	LDB2	1.34595	1.87218	0.311581	1.04803	-3.29676	-0.395698	-0.101028	-1.48812	1.16006	-0.07492	0.993668	0.873875	-0.545096	-0.173834	-1.25414	-0.275744	2
1652	ENSMGAG00000002507	ENSMGAG00000002507	LDB3	-0.573894	-0.958209	0.381648	-0.197944	-0.48444	2.2394	0.157856	-0.958209	-0.958209	-0.958209	-0.672529	-0.430154	4.07644	0.389113	-0.094444	-0.958209	1
1653	ENSMGAG00000012538	ENSMGAG00000012538	LGALS1	1.78536	2.86235	1.04314	0.917385	-3.18384	-3.02373	-2.23104	-2.81073	1.41962	0.288576	1.62235	0.959514	0.332937	-0.288903	0.211817	0.0951807	2
1654	ENSMGAG00000013646	ENSMGAG00000013646	LGALS3	0.354077	0.460364	-0.440225	0.421682	-1.49126	2.90126	2.01046	0.306043	-0.408174	-0.343673	-1.27691	-1.08313	-0.831143	0.500328	-0.134807	-0.944904	1
1655	ENSMGAG00000010694	ENSMGAG00000010694	LGR5	0.950353	-0.711846	0.580187	0.921438	1.65974	2.72824	3.52097	2.67018	-2.8178	-2.46014	-1.57486	-1.25897	-2.17803	0.0959012	-1.51676	-0.608608	1
1656	ENSMGAG00000018077	ENSMGAG00000018077	LHFPL3	-0.52692	-1.21441	-0.525107	1.49717	0.824679	2.27332	2.57668	2.45972	-1.21441	-1.21441	-1.21441	-0.926357	-1.21441	0.25288	-1.21441	-0.619603	1
1657	ENSMGAG00000020179	ENSMGAG00000020179	LHFPL6	1.37409	1.5072	1.09964	1.06095	-3.67862	-0.779269	-1.60061	-2.66514	0.860238	-0.916246	1.69521	1.30529	0.308071	-0.188393	-0.0109857	0.628576	2
1658	ENSMGAG00000005765	ENSMGAG00000005765	LIFR	-1.87024	-1.20534	-0.850149	-1.13135	0.82261	0.365857	-0.33433	1.66374	0.421883	-1.04238	-1.03552	0.215041	0.104808	1.16034	1.23875	1.47628	1
1659	ENSMGAG00000001317	ENSMGAG00000001317	LIPG	1.30044	0.611218	0.786232	1.13517	-2.01378	-2.58361	-0.811153	1.24441	0.762507	-1.31151	1.27822	0.547999	-0.352663	-1.73097	0.335755	0.80174	2
1660	ENSMGAG00000009028	ENSMGAG00000009028	LPAR3	1.18478	-0.526916	-0.352992	1.43376	1.12554	1.74246	1.36302	2.05939	-1.09183	-0.98286	-1.13682	-0.806706	-2.28774	0.122222	-1.22399	-0.621318	1
1661	ENSMGAG00000009727	ENSMGAG00000009727	LPXN	-0.146138	-0.0506554	0.434777	-0.19103	-0.489644	-1.16035	-1.45829	-2.15398	0.775121	0.484972	1.06614	0.59301	1.72252	0.628852	0.293582	-0.348888	2
1662	ENSMGAG00000006187	ENSMGAG00000006187	LRRC17	1.13411	0.0256724	0.999691	2.06114	0.94511	-2.35102	-1.86802	3.02026	-0.437624	-1.66442	1.34861	-0.284447	-0.71162	-1.19448	-1.34461	0.321658	1
1663	ENSMGAG00000010272	ENSMGAG00000010272	LRRC31	-0.7805	-0.107642	-0.975503	-0.387859	0.301851	3.10182	-0.294428	0.685879	-0.914929	-0.309605	-1.28796	-0.664176	0.254851	1.95077	-0.243967	-0.328602	1
1664	ENSMGAG00000011112	ENSMGAG00000011112	LRRC3B	0.944461	1.15053	0.0802466	1.06518	1.46059	0.498464	0.166522	1.24396	-0.910192	-0.964545	-0.297918	-1.4496	-1.01277	-0.333685	-1.34164	-0.299602	1
1665	ENSMGAG00000009988	ENSMGAG00000009988	LRRN1	0.66225	-0.32037	-0.135512	0.757101	1.08105	1.79951	1.82763	2.38076	-1.09073	-2.53472	-1.01269	-0.835477	-1.06691	-0.176509	-0.874939	-0.460436	1
1666	ENSMGAG00000015686	ENSMGAG00000015686	LRRN3	-0.109032	-0.670801	1.14908	-0.237334	-2.01483	-2.01483	-2.01483	-1.70997	1.18568	-0.159018	1.39596	1.84121	1.30562	-0.667507	0.850098	1.87048	2
1667	ENSMGAG00000015320	ENSMGAG00000015320	LRRTM3	0.350827	1.62083	0.126146	-1.25548	-1.24769	-0.847792	-1.59069	-1.17948	0.31381	1.9792	-0.339185	-0.328563	-1.07885	1.62914	0.694345	1.15343	2
1668	ENSMGAG00000014318	ENSMGAG00000014318	LSAMP	1.01938	2.07134	-0.663389	0.214729	-2.63437	-0.0995155	-0.671715	-1.27603	1.09869	-0.52709	-0.376915	0.293792	-0.102798	1.0853	-0.184206	0.752795	2
1669	ENSMGAG00000011279	ENSMGAG00000011279	LUM	1.33263	1.42789	1.8601	0.747547	-4.04507	-1.69009	-1.6158	-3.22702	1.36122	-0.221062	2.18904	1.03653	0.137254	0.0634672	0.00355054	0.6398	2
1670	ENSMGAG00000003927	ENSMGAG00000003927	LY86	0.404151	0.161873	1.40734	0.248157	-2.22173	-2.56243	-1.56253	-2.33851	1.06518	-0.0835204	1.75	1.53675	2.09196	-0.262646	-0.171257	0.537216	2
1671	ENSMGAG00000012711	ENSMGAG00000012711	LYPD6B	-2.67776	0.465808	1.77636	-1.32186	-1.90618	-0.122447	-1.04244	-1.83797	0.736582	1.3043	1.6683	0.468608	0.349078	1.03236	0.177898	0.929368	2
1672	ENSMGAG00000010559	ENSMGAG00000010559	LYZ	-0.204647	-0.195186	-0.816764	-0.825873	-1.36424	-0.865454	-1.7284	-2.60337	4.03369	0.988828	0.43691	0.328269	1.20006	-0.289747	1.84075	0.0651697	2
1673	ENSMGAG00000001734	ENSMGAG00000001734	LZTS1	1.94992	0.0328844	0.198858	1.24328	0.808597	-1.74514	-2.06734	1.40133	0.499315	-0.448428	0.758341	-0.183751	-0.634173	-1.13364	-0.572952	-0.107096	2
1674	ENSMGAG00000014300	ENSMGAG00000014300	MAB21L3	-0.228646	1.6433	1.34638	-1.77251	-2.18093	-0.774655	-0.438729	-1.62879	1.6194	2.20572	1.57063	-0.381186	0.13877	-1.11492	-0.203764	0.199942	2
1675	ENSMGAG00000005810	ENSMGAG00000005810	MAMDC2	1.23478	2.58002	-0.256076	0.468426	-3.69366	-1.55653	-2.7368	-2.9003	1.7569	0.210674	0.160534	1.47517	0.439688	1.17687	0.535266	1.10504	2
1676	ENSMGAG00000013605	ENSMGAG00000013605	MANEA	0.909268	-0.788428	-0.766226	0.802194	1.53487	1.67591	0.674056	2.33132	-0.735326	-1.38278	-1.55383	-1.09875	-1.0527	0.345124	-0.491553	-0.403137	1
1677	ENSMGAG00000002154	ENSMGAG00000002154	MARCHF1	-0.209461	-0.47564	0.224717	-1.1569	-1.62865	-1.00241	-0.668777	-1.83765	1.02721	0.440843	0.353168	0.589793	2.33138	0.926641	0.309869	0.775869	2
1678	ENSMGAG00000004850	ENSMGAG00000004850	MAST3	0.511562	0.522987	-0.201016	0.342672	-1.85659	0.111681	0.478011	-2.402	0.337686	-0.143139	0.908874	0.56284	1.53818	-0.326047	-0.151443	-0.234266	2
1679	ENSMGAG00000012141	ENSMGAG00000012141	MATN2	0.800467	0.17039	-0.807084	0.515597	0.462893	2.11692	0.968684	2.05098	-0.0937183	-1.51912	-0.46718	-0.464884	-1.65411	-0.254342	-1.14572	-0.679773	1
1680	ENSMGAG00000003835	ENSMGAG00000003835	MATN4	-0.513256	-0.338523	-1.8332	0.0330505	1.13135	2.24213	3.08764	2.00553	-1.1893	-0.909547	-1.16884	-0.948613	0.0391924	0.0181699	-0.874995	-0.780791	1
1681	ENSMGAG00000002474	ENSMGAG00000002474	MCAM	2.06376	2.92965	0.397763	1.48113	-4.3574	-1.96482	-2.25232	-3.1194	1.4409	0.00360254	1.40945	1.49198	-0.0423826	0.437168	-0.425702	0.506615	2
1682	ENSMGAG00000003860	ENSMGAG00000003860	MCF 2.00	-0.0293338	0.0239107	-0.873289	-0.544849	0.0432828	2.71874	-0.500157	0.19967	-0.831227	0.03416	-0.783856	-0.136544	-1.44318	1.3085	0.719253	0.0949121	1
1683	ENSMGAG00000014856	ENSMGAG00000014856	MCF2L	0.0692618	-0.27137	-1.84165	-0.195879	0.228329	2.18309	2.14898	-0.543753	-0.331131	-0.862772	-0.916729	-0.388948	0.795627	0.908349	-0.426486	-0.554919	1
1684	ENSMGAG00000004763	ENSMGAG00000004763	MCM10	-1.84352	-1.12421	1.97516	-1.75234	1.08705	0.505211	-0.0435143	-0.210624	0.160384	-0.925597	2.36348	-1.20178	1.72592	-0.232033	0.187882	-0.671458	2
1685	ENSMGAG00000009009	ENSMGAG00000009009	MCOLN2	1.27558	-0.259215	-0.00794571	1.12238	0.981103	0.439071	0.976575	1.45513	-1.61912	-0.866409	-1.12734	-0.746611	0.408587	0.3203	-1.05313	-1.29896	1
1686	ENSMGAG00000008983	ENSMGAG00000008983	MCOLN3	0.974486	-0.4285	-0.0396065	0.997426	1.85098	2.47131	2.45909	2.38237	-1.87024	-1.84279	-1.30716	-1.4456	-1.62822	0.452286	-1.9236	-1.10223	1
1687	ENSMGAG00000011008	ENSMGAG00000011008	MDK	1.28423	0.568861	2.47915	0.571058	0.00778654	-0.22929	-0.930187	-0.388545	-0.44833	-0.97694	2.54164	-0.127676	-0.643113	-1.3455	-1.3455	-1.01765	2
1688	ENSMGAG00000010302	ENSMGAG00000010302	MECOM	0.399454	-0.418674	-0.592163	0.342438	0.445562	1.95071	1.86336	1.43928	-1.01731	-0.641512	-0.820529	-0.781555	-1.0951	0.357571	-0.82317	-0.608362	1
1689	ENSMGAG00000021783	ENSMGAG00000021783	MEF2C	1.59029	1.58743	-0.225529	0.504984	-2.12741	-0.660852	-0.213924	-2.33682	0.6825	-0.0209116	0.303571	0.826318	1.60222	-0.261497	-0.919969	-0.330392	2
1690	ENSMGAG00000001770	ENSMGAG00000001770	MEGF6	0.622703	-0.730501	-1.3084	1.96921	0.294927	3.73219	3.55851	0.957309	-1.90569	-2.59234	-0.655878	-0.779513	-0.37172	0.00986043	-1.56059	-1.24008	1
1691	ENSMGAG00000021726	ENSMGAG00000021726	MFAP2	1.17654	0.518181	2.33324	1.20333	-2.88666	-1.86419	-1.21795	-2.85568	0.678996	-0.0376177	2.85945	1.08451	-0.121055	-0.965097	-0.147956	0.241961	2
1692	ENSMGAG00000012553	ENSMGAG00000012553	MFNG	-0.467917	-0.214602	0.418786	-0.601187	-0.837932	-0.691443	-1.0221	-2.56855	0.403318	0.167544	0.861838	0.82834	2.22093	0.794551	0.348612	0.359815	2
1693	ENSMGAG00000011146	ENSMGAG00000011146	MGAT4C	-1.4581	0.950082	2.09266	-1.4581	-1.4581	2.02963	-1.4581	1.59403	-1.4581	0.612864	1.13565	-1.4581	-1.4581	1.55269	-1.4581	1.6972	1
1694	ENSMGAG00000011815	ENSMGAG00000011815	MGP	2.18029	1.6473	0.170388	1.31974	-4.07206	-1.44329	-1.02973	-2.52597	1.78074	-0.0147279	0.362272	1.40831	0.143735	-0.485226	0.172259	0.38598	2
1695	ENSMGAG00000002742	ENSMGAG00000002742	MIOX	0.0545876	-0.191375	-0.883299	0.56798	-0.40953	3.02486	3.02461	-0.112763	-0.883299	-0.883299	-0.359266	-0.883299	-0.883299	0.583991	-0.883299	-0.883299	1
1696	ENSMGAG00000005363	ENSMGAG00000005363	MLANA	2.76672	1.86906	-0.620427	1.29613	-0.620427	-0.620427	-0.397879	-0.620427	-0.338757	-0.25187	-0.620427	-0.0923721	-0.620427	0.112391	-0.620427	-0.620427	2
1697	ENSMGAG00000003050	ENSMGAG00000003050	MLPH	0.355787	-0.345653	0.510434	-1.71284	0.638649	-0.864687	0.430609	2.13191	0.261025	-0.324089	0.655151	-2.6401	-0.0373956	-0.202127	0.248152	0.895174	1
1698	ENSMGAG00000004585	ENSMGAG00000004585	MLXIP	-2.0919	-1.53414	-1.3061	-0.850883	0.946201	0.986753	1.37856	1.34075	-0.00416898	-0.718822	-0.919065	-0.137573	1.13277	0.515257	0.681973	0.580384	1
1699	ENSMGAG00000015169	ENSMGAG00000015169	MMP13	0.905717	0.936686	-0.605868	-0.0458959	-0.272864	-0.846939	-0.386851	-2.43573	1.67692	0.820222	-0.337196	-0.105593	1.14755	-0.294039	0.469282	-0.625396	2
1700	ENSMGAG00000008489	ENSMGAG00000008489	MMP9	-1.00574	-0.232452	-1.39006	-0.960416	0.167553	0.684224	-0.0674761	-0.433107	-0.872831	-1.0215	-1.39006	-0.862004	2.80783	2.00047	1.24033	1.33524	2
1701	ENSMGAG00000002452	ENSMGAG00000002452	MMRN2	1.40535	1.53571	0.653664	1.00146	-2.9649	0.360887	-0.668066	-1.33148	0.672072	-0.263564	1.22141	1.01667	-0.0557534	-0.237388	-1.92688	-0.419193	2
1702	ENSMGAG00000007902	ENSMGAG00000007902	MOV10L1	-0.976322	-1.62137	1.81909	0.472744	1.13464	2.04848	1.42468	1.48803	-1.25809	-0.71044	-0.00827558	-0.630753	-1.43652	-0.205799	-0.413108	-1.12699	1
1703	ENSMGAG00000015790	ENSMGAG00000015790	MPEG1	-0.298539	0.0361469	0.0434265	-0.347407	0.155048	-1.42073	0.0558166	-2.96987	0.67093	-0.10778	0.867133	0.946456	2.66986	-0.250559	-0.0236982	-0.0262372	2
1704	ENSMGAG00000001316	ENSMGAG00000001316	MRC2	2.44568	0.560924	-0.985071	1.40666	-0.426981	1.59942	-1.62153	1.46406	-0.554768	-1.68998	-0.493287	-0.545117	-0.872753	0.892833	-0.876466	-0.303638	1
1705	ENSMGAG00000005902	ENSMGAG00000005902	MSMP	1.47828	1.61707	1.01549	1.26521	-3.86169	-3.67199	-3.59806	-2.08304	1.28158	-0.247285	1.15691	2.28921	0.261841	-0.295974	1.10268	2.28977	2
1706	ENSMGAG00000010316	ENSMGAG00000010316	MSRB3	1.89747	2.81691	-1.76968	0.92702	-0.894181	2.06597	0.540705	0.591356	0.238323	-1.17953	-1.51218	0.119061	-1.57138	0.947763	-2.16621	-1.05142	1
1707	ENSMGAG00000000947	ENSMGAG00000000947	MT4	2.4833	2.4512	-1.127	1.2106	-1.80411	0.178134	-1.72946	-1.69633	1.48224	0.421317	-0.367642	0.422373	-1.04866	0.728994	-1.06656	-0.538399	2
1708	ENSMGAG00000008736	ENSMGAG00000008736	MUC2	-2.18542	0.0481972	-3.73837	-1.45272	-3.13725	4.77858	-3.07223	-3.30807	2.49274	-0.926931	-1.49003	2.95359	3.58301	3.91627	3.08214	-1.54352	2
1709	ENSMGAG00000000956	ENSMGAG00000000956	MUSTN1	1.29449	1.82514	0.0164601	1.04457	-2.00592	-0.707432	-0.590197	-0.883903	0.34357	-0.892053	0.233708	1.12084	0.680172	-0.538626	-0.763283	-0.177547	2
1710	ENSMGAG00000014730	ENSMGAG00000014730	MXRA5	0.711427	0.129394	-0.159284	-0.105135	-0.588738	-2.45187	-2.29684	-1.12197	2.01636	0.392764	0.285544	0.901736	0.434499	-0.0361846	0.694844	1.19345	2
1711	ENSMGAG00000004000	ENSMGAG00000004000	MYL1	-0.741317	-0.741317	-0.355883	-0.311673	-0.741317	-0.741317	-0.741317	-0.741317	-0.741317	0.372547	-0.741317	-0.453263	8.55423	-0.741317	-0.392789	-0.741317	2
1712	ENSMGAG00000003048	ENSMGAG00000003048	MYO1G	-0.354178	-0.0674116	0.697527	0.212392	-0.783134	-1.20135	-1.60017	-3.27027	0.242871	0.471002	1.34928	0.707696	2.6112	0.510246	0.720198	-0.245905	2
1713	ENSMGAG00000009512	ENSMGAG00000009512	MYOM1	0.150596	-1.62604	0.856725	1.45701	1.53301	0.927885	0.586161	-1.84546	0.219004	-1.45227	0.373701	0.0802141	0.68255	0.47632	-0.251129	-2.16828	1
1714	ENSMGAG00000005790	ENSMGAG00000005790	MYOM3	-1.33215	1.11697	1.4832	-1.87137	-0.391215	-2.29341	-3.61602	-3.26079	1.3298	1.79862	1.35173	1.26262	1.21676	0.902438	1.63353	0.669294	2
1715	ENSMGAG00000006565	ENSMGAG00000006565	MYOZ1	-0.0811556	-0.465471	-0.465471	-0.465471	-0.465471	-0.465471	-0.465471	-0.465471	-0.465471	-0.465471	-0.179791	-0.177417	6.02401	-0.465471	-0.465471	-0.465471	2
1716	ENSMGAG00000010771	ENSMGAG00000010771	MYOZ2	0.0209338	0.0236703	0.0220526	-0.363381	-0.363381	-0.363381	-0.363381	-0.363381	-0.363381	-0.363381	-0.363381	-0.363381	3.67845	-0.0757581	-0.363381	-0.0355379	2
1717	ENSMGAG00000004733	ENSMGAG00000004733	MYRF	1.08754	2.20821	-1.21824	0.206606	-0.0651275	1.06792	-0.173366	-0.794489	-0.668992	-0.86119	-0.472495	-0.818946	0.316204	1.36419	-0.510635	-0.667184	1
1718	ENSMGAG00000010606	ENSMGAG00000010606	MYRFL	-0.995222	0.12146	1.13059	-0.0690467	0.202301	-1.64543	-1.50652	-2.40496	0.938719	1.01778	0.970243	0.879295	0.926913	-0.152046	0.918707	-0.332785	2
1719	ENSMGAG00000011737	ENSMGAG00000011737	MYRIP	-0.368195	-0.434128	-2.1553	0.0311766	0.942587	3.53662	0.0773408	2.08815	-1.03554	-1.09043	-1.88684	-0.369449	-1.12125	1.33922	0.198897	0.247149	1
1720	ENSMGAG00000016877	ENSMGAG00000016877	NAT8L	2.46329	-0.231979	1.14998	1.78503	1.39958	1.88065	2.90059	2.55086	-2.72571	-2.63882	-1.43649	-0.757365	-2.73349	0.00341893	-1.94178	-1.66777	1
1721	ENSMGAG00000008870	ENSMGAG00000008870	NBEAL1	-1.87173	-1.56611	-0.610157	-0.836194	0.836849	0.813401	1.35551	1.78261	-0.391203	-0.605583	-1.11611	-0.562612	0.0120672	0.748347	1.17076	0.840159	1
1722	ENSMGAG00000012286	ENSMGAG00000012286	NCALD	0.702393	1.31594	-0.680247	0.648774	1.17449	1.53976	1.95316	1.9834	-0.737509	-1.12274	-1.44102	-1.12161	-1.34063	-0.482541	-1.36689	-1.02472	1
1723	ENSMGAG00000005155	ENSMGAG00000005155	NCAPG2	-1.56115	-1.15501	1.41626	-1.24347	0.785848	0.743765	0.408803	-0.564097	-0.571964	-0.764166	1.27719	-0.545621	1.82468	0.38814	0.131359	-0.570572	2
1724	ENSMGAG00000012609	ENSMGAG00000012609	NCF4	-0.0669686	0.353699	0.185731	0.090682	-0.264124	-1.30585	-1.65008	-1.80919	0.215569	0.332743	0.889914	1.06771	2.19294	-0.163397	-0.135754	0.0663898	2
1725	ENSMGAG00000017480	ENSMGAG00000017480	ND3	0.0180415	-0.74609	0.371486	1.32883	-0.876896	-1.13314	-1.13314	-0.17619	1.27612	-0.019278	-0.404608	0.0846796	-1.13314	2.55771	-0.0675409	0.0531548	2
1726	ENSMGAG00000017501	ENSMGAG00000017501	ND4	3.80165	0.539706	2.56373	1.08793	-1.92296	1.30812	-1.9663	0.644301	1.05745	0.34313	0.879191	-1.91321	-1.75411	-1.91473	-1.48184	-1.27207	2
1727	ENSMGAG00000010709	ENSMGAG00000010709	NDNF	-0.0355929	1.27521	0.641795	0.725717	-3.45439	-3.16801	-3.40925	-3.32726	1.91432	1.25201	0.988755	2.53369	1.11446	0.639099	0.525856	1.7836	2
1728	ENSMGAG00000000935	ENSMGAG00000000935	NEDD4L	-0.566986	-0.615698	-1.28027	0.184659	0.359706	3.10641	3.14542	1.99056	-1.0216	-0.634356	-1.41056	-1.09133	-0.838094	0.256709	-0.821642	-0.762925	1
1729	ENSMGAG00000003409	ENSMGAG00000003409	NEDD9	-0.427417	1.01834	-1.16918	0.135994	1.04795	2.60529	-0.516189	1.20399	-0.45795	-0.0303578	-1.34256	-0.639926	-0.57426	0.78763	-1.13148	-0.50987	1
1730	ENSMGAG00000002092	ENSMGAG00000002092	NELL1	1.64114	3.08653	-0.0332478	-0.450322	-4.7999	1.36146	1.07339	-2.02766	1.09616	-0.52183	0.353945	-0.267199	-0.754025	0.703921	-0.809878	0.347507	2
1731	ENSMGAG00000009558	ENSMGAG00000009558	NELL2	2.60899	1.85003	2.29111	1.61596	-1.30103	-2.19074	-1.20517	0.737663	0.636593	-1.16614	-0.0203877	0.919202	-3.2327	-0.264786	-1.10725	-0.171337	2
1732	ENSMGAG00000009346	ENSMGAG00000009346	NFATC2	-1.70609	-1.19012	-1.26891	-0.972804	0.654524	1.67419	2.06626	1.74294	-0.298005	-1.25722	-1.18448	-0.739842	1.29421	0.683992	0.420963	0.0803761	1
1733	ENSMGAG00000015674	ENSMGAG00000015674	NGF	1.17574	2.45864	0.291186	0.109592	-1.10397	0.569828	-0.51807	-0.976837	-0.00671954	-0.476265	-0.0746875	-0.155197	-0.305884	1.48678	-0.868189	-1.60595	2
1734	ENSMGAG00000002136	ENSMGAG00000002136	NGFR	0.20658	1.11209	0.491539	0.366564	-1.95946	-1.71469	-1.50615	-0.109729	-0.272727	0.744312	0.758563	0.968699	-1.20402	1.56436	-0.435592	0.989663	2
1735	ENSMGAG00000011823	ENSMGAG00000011823	NID1	1.11167	0.0748738	0.384443	0.643022	-4.1636	-0.804413	-1.40509	-1.58832	1.53228	-1.21066	0.869039	1.65989	0.649384	0.295115	0.174949	1.77742	2
1736	ENSMGAG00000013786	ENSMGAG00000013786	NID2	1.62737	1.17681	0.702434	1.20907	-3.18244	-1.22877	-0.963038	-1.97275	0.975755	-0.538455	1.33636	1.06953	0.295935	-0.550459	-0.627789	0.670427	2
1737	ENSMGAG00000005106	ENSMGAG00000005106	NIPAL4	-1.79966	0.95172	0.985093	-0.713288	-1.43125	-4.65403	-2.32702	-3.07415	1.25312	1.77157	1.29636	1.94306	1.61412	0.723699	1.75828	1.70238	2
1738	ENSMGAG00000004075	ENSMGAG00000004075	NOX1	-0.83198	-1.21625	-0.403671	-1.13482	-0.468615	1.28114	-0.366153	-1.42086	0.490204	0.406376	0.302143	-0.0922303	1.88881	1.19901	0.939663	-0.572762	2
1739	ENSMGAG00000012787	ENSMGAG00000012787	NOX3	0.575769	-0.895203	0.953332	0.664718	-3.73138	-2.95542	-3.05799	-1.63739	1.84597	0.2041	2.08239	2.23105	1.97128	-1.17067	1.15706	1.76239	2
1740	ENSMGAG00000014799	ENSMGAG00000014799	NPAS2	0.143659	0.994506	-0.722113	0.243791	-3.17718	-0.0341949	2.22381	-0.639545	0.697803	-0.232614	-0.20539	0.0995946	-0.202076	0.352125	0.30688	0.150938	2
1741	ENSMGAG00000015832	ENSMGAG00000015832	NPBWR1	0.159169	-0.955316	0.882609	3.60406	3.20311	-0.678903	-1.34237	3.57303	-1.34237	-1.34237	-1.34237	-1.05431	-1.34237	-0.815041	-1.34237	0.135802	1
1742	ENSMGAG00000019749	ENSMGAG00000019749	NPM3	0.143793	0.154744	1.29904	-0.71313	-1.53433	-1.37602	-1.0374	-2.23915	0.670188	0.854441	1.34345	0.377473	0.653973	0.059662	0.873095	0.470172	2
1743	ENSMGAG00000010628	ENSMGAG00000010628	NPVF	2.60105	0.692248	0.503614	1.94406	2.70559	1.38437	0.598096	2.81892	-2.51577	-0.902681	-1.90164	-1.37997	-2.45824	-0.309305	-1.70393	-2.07641	1
1744	ENSMGAG00000010569	ENSMGAG00000010569	NPY	-0.0518984	0.98437	0.0878944	1.78832	-1.8518	1.83537	3.37111	0.242179	-1.78446	-1.38572	0.152597	-0.72821	-1.26343	0.247946	-0.891125	-0.753161	1
1745	ENSMGAG00000011690	ENSMGAG00000011690	NR1H4	1.27893	-0.184576	-0.471447	0.73551	0.574618	0.66892	1.93183	1.49874	-0.920874	-1.31421	-1.06846	-1.24231	0.143289	0.0555974	-0.304292	-1.38127	1
1746	ENSMGAG00000013495	ENSMGAG00000013495	NR2E1	-1.64248	-0.950552	0.5825	-0.386913	0.756985	1.06833	2.82889	-0.87194	-1.12525	0.525118	-0.913942	-0.908708	3.16329	-1.35485	0.544147	-1.31463	1
1747	ENSMGAG00000009265	ENSMGAG00000009265	NRCAM	-0.68986	1.03493	-0.370682	-1.14438	-2.12189	0.351942	-0.135333	-2.03925	0.386058	0.643248	-0.0552171	0.204835	-0.343741	0.911439	1.84847	1.51943	2
1748	ENSMGAG00000001367	ENSMGAG00000001367	NTM	0.725538	0.536284	2.344	0.730998	0.904364	-2.00461	-4.28568	-0.251353	0.37243	-0.848023	1.67817	0.736115	-0.0276694	-0.507986	-0.688917	0.586331	2
1749	ENSMGAG00000022489	ENSMGAG00000022489	NTN1	-0.232968	0.586652	1.47088	0.148666	-0.767399	-3.37356	-3.33632	-1.9428	0.33483	0.966971	1.8166	1.12027	0.837109	0.194553	1.10691	1.06961	2
1750	ENSMGAG00000009973	ENSMGAG00000009973	NTN3	2.63766	2.91395	-0.7907	0.237599	-1.87431	-1.46709	-1.13001	-2.13056	1.69235	0.576562	-0.559675	0.575377	-0.712361	0.573361	-0.340059	-0.202095	2
1751	ENSMGAG00000006362	ENSMGAG00000006362	NTRK2	0.744764	2.02474	-1.01424	-0.503135	-1.29166	1.80618	-0.731398	-1.18388	0.332712	0.11655	-1.22588	0.596935	-1.25203	1.3741	0.232208	-0.0259523	2
1752	ENSMGAG00000011142	ENSMGAG00000011142	NTS	0.522584	-1.03202	-0.81915	0.427452	-1.05064	1.57062	-0.672495	-0.624417	-0.222681	-0.373965	-1.00272	-0.765	1.72381	1.67463	1.17427	-0.530268	2
1753	ENSMGAG00000012386	ENSMGAG00000012386	NWD2	0.414546	-0.194071	-2.40435	0.834525	2.0442	5.1137	0.25311	2.36003	-1.53763	-1.97979	-2.80797	-2.01986	-1.92092	3.79893	-1.69335	-0.261112	1
1754	ENSMGAG00000004478	ENSMGAG00000004478	OGN	0.95572	-0.369715	0.137196	0.15217	-3.27819	0.920603	-0.471661	-1.9473	1.26534	-1.23024	0.534292	1.19007	0.535771	0.812904	-0.27238	1.06543	2
1755	ENSMGAG00000007351	ENSMGAG00000007351	OLFM1	0.878206	0.969829	2.02242	0.589861	-3.38356	-1.68634	-2.11959	-2.73531	1.14478	-0.197121	1.76899	1.24574	-0.237976	0.397531	0.217275	1.12527	2
1756	ENSMGAG00000005226	ENSMGAG00000005226	OLFML1	1.0507	0.401302	0.120349	-0.0903252	-2.00688	-0.546586	-0.890815	-1.70202	1.52475	0.416945	0.360689	0.838665	0.631564	-0.13996	-0.94128	0.9729	2
1757	ENSMGAG00000014033	ENSMGAG00000014033	OSR1	1.80817	2.19051	1.23924	1.23749	-3.16873	-2.97903	-2.52643	-3.08609	1.48946	-0.359786	1.62228	0.90101	0.740244	-0.107674	0.204472	0.794862	2
1758	ENSMGAG00000009264	ENSMGAG00000009264	OTOP3	0.0926151	-0.613149	-1.55662	0.603331	0.179937	1.93111	3.42933	4.04421	-1.55662	-0.651131	-1.27094	-1.55662	-1.55662	-0.0893327	-0.692858	-0.736622	1
1759	ENSMGAG00000019617	ENSMGAG00000019617	OvoDB1	3.48521	0.596519	-1.33783	5.8176	1.20656	4.20811	5.77452	2.89463	-3.84568	-2.64891	-3.5079	-2.01526	-4.94206	0.164972	-1.50986	-4.34063	1
1760	ENSMGAG00000015311	ENSMGAG00000015311	P4HA3	0.398951	0.368017	0.763443	0.865233	-1.79055	-1.56939	-1.22155	-1.3892	0.793219	0.416053	1.55488	1.05024	0.290765	-0.922192	-0.219914	0.61199	2
1761	ENSMGAG00000011644	ENSMGAG00000011644	PAG1	-1.19297	-2.15028	-1.33758	-0.0561702	0.526505	1.43521	1.32875	1.41467	0.0585267	-0.986394	-0.742986	0.209644	1.61108	0.16859	-0.276928	-0.00966778	1
1762	ENSMGAG00000010360	ENSMGAG00000010360	PAMR1	0.854506	1.6042	0.642158	0.764249	-2.34478	-1.91036	-1.75854	-2.14641	0.238631	0.620829	1.09883	0.779916	0.132887	0.60293	0.398553	0.42242	2
1763	ENSMGAG00000003116	ENSMGAG00000003116	PAPPA	-1.21447	-0.949347	-0.0941881	-0.94715	-0.633208	-0.516841	-1.12598	-0.928769	0.370253	-1.26086	1.02343	1.11874	1.51904	0.967934	0.105585	2.56582	2
1764	ENSMGAG00000013796	ENSMGAG00000013796	PARVB	0.758519	-0.539219	0.485987	0.952066	1.80321	0.740218	1.4475	2.44174	-1.00231	-2.06255	-0.814705	-0.771509	-0.33008	0.487495	-2.1314	-1.46497	1
1765	ENSMGAG00000002703	ENSMGAG00000002703	PCDH18	1.52122	1.63056	-0.429241	0.728756	-1.41669	-2.13295	-2.12595	-1.26761	1.46679	0.0496777	0.551266	1.0689	-0.53951	-0.151488	0.243208	0.803063	2
1766	ENSMGAG00000004353	ENSMGAG00000004353	PCSK2	0.740879	1.22811	-0.467973	1.03897	-2.24642	0.871717	0.669185	-0.973282	0.14289	-0.03636	0.391389	0.99225	-0.584686	-0.200894	-1.35947	-0.206291	2
1767	ENSMGAG00000010728	ENSMGAG00000010728	PDE5A	0.707278	1.82233	-1.20419	0.765305	-1.02891	2.46791	0.634888	-0.0616723	-0.197564	-1.06574	-1.25309	-0.0182493	-0.543775	0.53002	-1.21441	-0.340134	1
1768	ENSMGAG00000011405	ENSMGAG00000011405	PDLIM3	2.51173	3.88459	-1.16844	1.92542	-2.94444	-1.48339	-1.5101	-2.6599	1.17496	0.216971	-0.690863	0.865753	0.124772	1.01847	-1.10443	-0.1611	2
1769	ENSMGAG00000003746	ENSMGAG00000003746	PDLIM7	1.89948	2.97452	-0.277109	1.6574	-1.84215	-0.755393	-1.00253	-1.64296	0.352934	-0.301498	0.438802	0.396429	-0.637832	0.319482	-1.13673	-0.442849	2
1770	ENSMGAG00000014173	ENSMGAG00000014173	PEAR1	1.18553	0.679815	-0.140608	0.526228	-1.30365	-1.69659	-2.31464	-0.941243	0.983449	0.635768	1.36282	0.799782	-0.249828	-0.26848	0.193158	0.54849	2
1771	ENSMGAG00000013672	ENSMGAG00000013672	PELI2	0.0137843	0.659192	-1.29108	0.185772	-0.922966	2.95832	1.71801	0.813626	-0.326316	-0.944596	-0.588657	-0.885676	-0.037788	0.576664	-1.34941	-0.578879	1
1772	ENSMGAG00000011027	ENSMGAG00000011027	PENK	-0.490987	-0.739589	0.163941	-0.619289	-1.92302	-2.02724	-2.17424	-2.09192	1.79289	-0.32582	2.27713	1.92553	2.79466	-0.529864	-0.496602	2.46442	2
1773	ENSMGAG00000003339	ENSMGAG00000003339	PHACTR1	0.440777	-0.516537	0.700841	0.0471018	0.349151	1.62559	3.16181	0.893934	-1.20846	-1.20846	-1.20846	-1.20846	-0.934571	0.258829	-0.579435	-0.613653	1
1774	ENSMGAG00000021472	ENSMGAG00000021472	PHLDA3	-0.54582	0.970758	0.890401	-0.234027	-1.48587	-2.53914	-1.11012	-1.33339	0.499829	0.702282	1.48954	1.01878	0.104217	-0.234782	0.926839	0.880506	2
1775	ENSMGAG00000004680	ENSMGAG00000004680	PHYHD1	0.0727948	-0.572585	0.669372	1.41438	2.53062	-0.173823	-0.355917	2.10934	-1.21173	-1.41421	-0.340772	-0.640061	0.530173	-0.750347	-1.34095	-0.52628	1
1776	ENSMGAG00000017079	ENSMGAG00000017079	PIK3R1	-1.77413	-1.07923	-0.438302	-0.685524	0.388933	1.39185	1.28677	1.27404	0.0161475	-1.58289	-0.796599	-0.177611	0.304884	0.723966	0.548172	0.599511	1
1777	ENSMGAG00000003012	ENSMGAG00000003012	PIK3R5	-0.867595	-0.38429	0.491046	-0.600278	-0.621093	-0.255232	-1.10111	-1.96043	0.541562	0.253198	0.0769152	0.372401	2.61564	0.570857	0.501938	0.366473	2
1778	ENSMGAG00000003421	ENSMGAG00000003421	PITPNM2	-1.07806	-0.626239	-1.77735	-0.417877	0.691721	2.39102	1.31652	1.57388	-0.665783	-0.817705	-0.821641	-0.653284	0.0123619	1.24678	-0.121147	-0.253202	1
1779	ENSMGAG00000002382	ENSMGAG00000002382	PIWIL1	-0.206335	-0.433612	0.888642	-1.19605	0.325582	1.81691	1.45772	-0.697836	-0.897877	-0.154147	0.368637	-0.645483	1.53445	0.0230199	-0.553327	-1.6303	1
1780	ENSMGAG00000007479	ENSMGAG00000007479	PKD2L1	-0.396481	0.376812	-0.780796	-0.780796	-0.780796	3.7362	3.24998	-0.780796	-0.780796	-0.118935	-0.780796	-0.780796	-0.506905	0.686495	-0.780796	-0.780796	1
1781	ENSMGAG00000014293	ENSMGAG00000014293	PLA1A	1.52849	1.87742	1.32824	0.236921	-1.67963	-1.31009	-0.804669	-1.37477	1.74018	0.28776	2.18599	0.0989579	-0.97725	-0.946816	-1.33111	-0.859634	2
1782	ENSMGAG00000007271	ENSMGAG00000007271	PLAAT1	2.19311	-0.215958	-0.240707	2.09812	0.338259	-0.583004	0.764761	2.00266	-1.10255	-0.669956	-0.56329	-0.424598	-0.893986	-1.32246	-0.651499	-0.728902	1
1783	ENSMGAG00000002991	ENSMGAG00000002991	PLAT	0.733185	0.275935	0.128001	0.22617	-2.47373	-0.286792	-0.598258	-1.73152	1.19439	-0.619727	0.638275	0.85119	0.716343	0.0883986	-0.11321	0.971359	2
1784	ENSMGAG00000003387	ENSMGAG00000003387	PLCD1	0.21651	1.20072	-0.983268	-0.183778	-1.23411	2.57645	0.300578	-1.02905	0.0309434	0.0871907	-0.775545	-0.225244	-1.02969	1.61276	-0.0412669	-0.523198	1
1785	ENSMGAG00000013458	ENSMGAG00000013458	PLD4	-0.064997	-0.0547279	0.605353	-0.410993	-1.15338	-1.51681	-0.458694	-2.35204	0.562025	0.694815	0.533482	0.879895	2.53701	0.0732762	-0.204527	0.330318	2
1786	ENSMGAG00000010134	ENSMGAG00000010134	PLEKHH2	1.13205	0.721934	-0.484618	0.121166	-2.21552	-1.30743	-1.23721	-1.29989	1.14433	0.279885	0.559704	0.9371	0.736321	0.150512	-0.127291	0.888947	2
1787	ENSMGAG00000008379	ENSMGAG00000008379	PLIN1	-1.53122	0.790808	0.693759	-1.10157	-1.27497	0.0745556	-0.656251	-1.22635	1.4505	-0.0736923	1.68933	-0.0624062	0.517005	0.0468275	-0.288583	0.952261	2
1788	ENSMGAG00000007195	ENSMGAG00000007195	PLPPR4	-0.302869	1.20743	-0.537047	0.519448	-0.307072	2.76534	2.13745	0.105858	-0.839902	-0.665226	-0.611769	-0.254716	-1.88837	0.502545	-1.30445	-0.526649	1
1789	ENSMGAG00000006387	ENSMGAG00000006387	PLS1	0.597793	-1.6509	0.73014	1.02284	1.12848	0.279485	0.371544	1.47141	-1.34214	-1.69289	-0.740689	-0.636598	0.391953	0.115521	0.465232	-0.511187	1
1790	ENSMGAG00000004212	ENSMGAG00000004212	PLXNA2	2.28465	1.6269	0.784892	2.21858	1.53245	-0.463129	-2.17979	1.33616	-1.76598	0.328143	0.0606489	-1.38319	-1.86857	0.497554	-1.80131	-1.20801	1
1791	ENSMGAG00000013660	ENSMGAG00000013660	PM20D2	-0.514883	-0.461752	-1.23828	0.2005	0.97753	1.99833	1.17029	0.959606	-0.472848	-1.24034	-1.73448	-0.497384	-0.397832	0.789136	0.249971	0.212434	1
1792	ENSMGAG00000014264	ENSMGAG00000014264	POLQ	-1.49316	-0.340649	1.51284	-2.40049	0.668298	0.272603	0.651988	0.262351	0.0283345	-0.330101	1.19923	-0.648753	1.49358	-0.0781729	-0.0777127	-0.720183	2
1793	ENSMGAG00000014291	ENSMGAG00000014291	POPDC2	1.76898	2.94722	-1.05981	1.92897	-1.05981	-1.05981	-1.05981	-0.754949	-0.340142	0.0540521	-1.05981	0.0139812	-0.0274851	0.0127319	-0.430786	0.126485	2
1794	ENSMGAG00000001085	ENSMGAG00000001085	PPIL2	1.53086	-0.690565	-0.283342	0.491896	-0.191472	1.62449	1.9878	1.03295	-0.770409	-1.08306	-0.71843	-0.630372	-1.01197	-0.105544	-0.490869	-0.691969	1
1795	ENSMGAG00000009518	ENSMGAG00000009518	PPP2R2B	1.35839	0.510175	-0.936734	1.23247	1.27624	0.667543	1.59659	2.04595	-0.459164	-1.36727	-0.631768	-0.500043	-1.618	-0.685319	-1.27643	-1.21263	1
1796	ENSMGAG00000019183	ENSMGAG00000019183	PRELP	1.8325	1.52206	0.00803194	1.29423	-4.4976	-0.580453	-0.334176	-1.10968	1.16631	-0.491243	0.70441	0.959815	0.0331726	-0.744695	-0.293448	0.530766	2
1797	ENSMGAG00000011473	ENSMGAG00000011473	PRKAA2	0.575585	0.691736	-0.923482	0.0338659	-1.95434	0.345637	2.2359	0.304642	0.386818	-0.970586	-0.967694	-0.112586	-0.454721	-0.850066	1.41886	0.240428	1
1798	ENSMGAG00000010386	ENSMGAG00000010386	PRR5L	-0.589413	-0.394129	-1.83978	-0.424353	0.671029	2.29117	1.92912	1.22149	-0.272274	-1.10774	-1.0063	-0.450469	0.77145	0.871926	-1.11869	-0.553049	1
1799	ENSMGAG00000010824	ENSMGAG00000010824	PRSS12	1.09863	-0.608463	-0.190519	0.645563	-0.16105	2.58698	2.20747	1.29648	-0.963566	-1.92268	-0.122434	-0.846857	-1.04628	0.00772537	-1.0858	-0.895188	1
1800	ENSMGAG00000015930	ENSMGAG00000015930	PRSS35	1.57494	-0.0666586	-1.46161	-0.333151	1.06542	3.01524	-1.74322	2.2795	0.0154797	-2.30437	-1.39535	-0.414886	-1.2439	1.61543	-0.469154	-0.133699	1
1801	ENSMGAG00000007010	ENSMGAG00000007010	PSD	2.78661	3.13698	-1.32311	2.19561	-2.56655	-0.26814	0.19106	-1.33277	0.914389	-0.758294	-0.887629	0.454259	-1.52256	0.659106	-1.0216	-0.657354	2
1802	ENSMGAG00000021122	ENSMGAG00000021122	PTAR1	-1.99225	-1.1288	-1.01653	-0.822715	0.494671	1.67399	0.792336	0.575567	-0.0829957	-0.49681	-1.18792	0.198466	0.0916459	1.11398	1.02877	0.758595	1
1803	ENSMGAG00000013782	ENSMGAG00000013782	PTGER2	0.535078	0.449212	0.657889	0.209105	-0.404703	-2.68076	-1.42091	-1.13469	0.346967	0.28263	1.05602	0.768237	-0.127685	0.166434	0.665508	0.631671	2
1804	ENSMGAG00000007938	ENSMGAG00000007938	PTGS1	2.77527	-0.39408	-0.876602	2.75628	2.05792	0.6031	0.819159	3.32578	-1.62265	-1.95131	-1.31707	-0.949368	-2.58741	-0.304035	-1.53226	-0.802734	1
1805	ENSMGAG00000001287	ENSMGAG00000001287	PTGS2	0.652516	-1.18875	-1.21367	0.38238	2.1678	1.34712	2.29444	1.28887	-0.93738	-1.54536	-1.53555	-0.693694	1.11714	-0.782001	-0.683604	-0.670243	1
1806	ENSMGAG00000009571	ENSMGAG00000009571	PTPN14	-1.64673	-0.694256	-1.22102	-1.76222	-0.322411	1.25045	0.0648027	-0.207713	0.790026	-0.0773307	-0.43006	0.0750823	0.806524	1.25734	1.03395	1.08356	2
1807	ENSMGAG00000013002	ENSMGAG00000013002	PTPN21	-1.23774	-0.125277	-1.19812	-0.684451	0.272874	2.59009	0.571076	0.832745	-0.0636259	-0.870233	-1.2709	-0.465136	-0.100149	1.42404	0.12252	0.202284	1
1808	ENSMGAG00000005570	ENSMGAG00000005570	PTPN22	-0.259036	0.542234	0.239524	0.0312828	-0.250579	-1.00119	-2.23046	-1.62509	0.262063	0.627098	0.725977	0.525055	2.46121	-0.225618	0.404827	-0.227298	2
1809	ENSMGAG00000008579	ENSMGAG00000008579	PTPRZ1	-0.0642714	0.0601589	-1.6139	1.82048	2.43895	-0.0618083	-2.21635	5.10125	-0.183718	-1.49623	-1.38287	-0.457845	-1.65307	0.0960021	-0.951639	0.564853	1
1810	ENSMGAG00000010676	ENSMGAG00000010676	PTX3	1.10915	0.434903	1.40357	1.44622	-0.24889	0.959712	0.159015	0.853481	-0.284106	-0.230991	-1.66483	0.384965	-1.27594	-0.869762	-1.01609	-1.1604	1
1811	ENSMGAG00000010688	ENSMGAG00000010688	QRFPR	0.182367	0.485615	0.797323	-0.580846	-1.17366	-1.83641	-1.4211	-1.53155	1.43024	-0.233559	0.997811	1.4622	1.25551	-0.763866	0.350213	0.579703	2
1812	ENSMGAG00000005852	ENSMGAG00000005852	RAB34	0.911097	0.865876	1.02224	-0.155569	-1.62833	-0.775475	-1.04201	-1.92196	0.50511	0.291707	1.50401	0.606271	0.480304	-0.437239	-0.229476	0.00344821	2
1813	ENSMGAG00000018890	ENSMGAG00000018890	RAMP2	1.34935	0.831724	0.537	0.63329	-1.86453	-0.91231	-0.966692	-2.11138	0.71976	0.725878	1.11252	0.618833	-0.338855	-0.145488	-0.480708	0.29161	2
1814	ENSMGAG00000010394	ENSMGAG00000010394	RAPGEF5	0.5562	-0.0636836	-1.05915	0.566389	1.03918	2.25465	1.20755	1.96411	-0.939496	-1.35466	-1.12652	-0.908838	-1.4027	0.361082	-0.486882	-0.607224	1
1815	ENSMGAG00000011041	ENSMGAG00000011041	RARB	-0.604816	0.877103	1.03381	-0.777656	-1.84165	-2.47389	-2.68659	-2.55955	1.61028	1.32155	1.29488	1.23219	1.02852	0.46593	1.07906	1.00082	2
1816	ENSMGAG00000022097	ENSMGAG00000022097	RARRES1	1.90384	0.159563	-1.71359	1.47322	1.90439	2.44731	1.97629	2.09791	-2.44931	-1.07374	-2.20133	-1.30631	-2.15812	0.584611	-1.28132	-0.363422	1
1817	ENSMGAG00000001875	ENSMGAG00000001875	RASAL3	-0.257164	-0.331534	0.913167	0.170799	-0.997439	-1.25207	-1.58937	-3.13125	0.573615	0.527396	1.34724	0.840504	2.24626	0.431015	0.584649	-0.0758126	2
1818	ENSMGAG00000018231	ENSMGAG00000018231	RASD2	2.14134	1.68537	-0.256431	0.877108	-1.65268	0.262054	-0.245214	-1.60406	0.949542	0.34923	-0.139648	0.200394	-1.03216	-0.13202	-0.508628	-0.894183	2
1819	ENSMGAG00000008333	ENSMGAG00000008333	RASGRF2	0.136794	0.262573	0.0801923	0.0458254	-2.76492	-0.910404	-0.936169	-1.90115	1.32403	0.267679	0.396552	0.714595	0.722524	0.275536	0.735438	1.55091	2
1820	ENSMGAG00000003628	ENSMGAG00000003628	RASSF5	-1.15663	0.215457	0.209626	-0.870008	-0.935984	-0.887824	-1.49305	-1.93719	0.526969	0.213523	0.917197	0.837059	2.00041	1.04123	0.980273	0.338941	2
1821	ENSMGAG00000002033	ENSMGAG00000002033	RC3H1	-1.03691	-1.35814	-1.48292	-0.802727	0.930235	1.39526	0.971353	1.21197	-0.00293782	-0.887413	-1.1925	-0.553363	0.739743	0.911023	0.64054	0.51678	1
1822	ENSMGAG00000001124	ENSMGAG00000001124	RET	0.508361	-0.921387	-1.42015	1.14652	1.29875	4.03487	3.83042	2.82339	-1.52642	-2.30569	-1.95602	-0.89093	-2.80491	0.610452	-1.33516	-1.09208	1
1823	ENSMGAG00000008127	ENSMGAG00000008127	RFESD	-0.718566	-0.39834	-1.11536	-2.05554	0.23351	1.14207	-0.116128	-0.785421	-0.609378	0.112059	-0.595118	-0.981742	2.32721	1.50649	0.913755	1.1405	2
1824	ENSMGAG00000019946	ENSMGAG00000019946	RFLNA	0.551913	-0.934784	-0.249645	0.650582	1.08987	1.44328	1.74866	1.83609	-0.652076	-0.981991	-0.55297	-0.756253	-0.853322	-0.201492	-0.927665	-1.21019	1
1825	ENSMGAG00000007142	ENSMGAG00000007142	RFTN2	1.19858	0.594089	0.100231	0.500211	-1.39832	-0.952744	-1.31447	-2.25986	0.915529	-0.113047	0.602973	0.98269	1.4474	-0.421518	-0.0533729	0.171626	2
1826	ENSMGAG00000005380	ENSMGAG00000005380	RGS2	1.13241	2.89574	0.523063	0.47392	-1.01547	-2.10227	-3.66105	-2.8098	0.536268	-0.0804275	0.833404	1.81156	-0.109528	0.935841	0.570707	0.0656433	2
1827	ENSMGAG00000007928	ENSMGAG00000007928	RHBDL3	-1.73565	-1.04505	-0.239722	-0.804814	-1.10343	2.7542	2.39876	0.17087	0.375971	0.166283	-0.283396	-1.03915	0.391402	0.255889	0.0851572	-0.347321	1
1828	ENSMGAG00000022411	ENSMGAG00000022411	RHOB	-0.0110548	2.17055	-1.00417	-0.505076	-1.26014	-0.124587	-1.01533	-1.6568	0.908299	-0.111823	-0.0251067	0.909151	0.909955	0.944307	-0.167552	0.0393845	2
1829	ENSMGAG00000017084	ENSMGAG00000017084	RHOBTB3	0.687739	0.0658034	0.257236	0.675418	1.95804	-0.655183	0.22132	2.95629	-0.714921	-0.429633	-1.14295	-0.820667	-0.688159	-0.970375	-1.33026	-0.0696977	1
1830	ENSMGAG00000016029	ENSMGAG00000016029	RHOG	0.335634	0.676872	0.210062	0.139925	-1.25403	-0.887387	-1.07744	-2.1883	0.407571	0.213959	1.03182	0.868842	1.84554	0.0562156	0.00392268	-0.38321	2
1831	ENSMGAG00000002333	ENSMGAG00000002333	RIMBP2	-0.253765	-1.35175	-0.582522	0.368604	1.30282	2.6152	3.91493	2.43644	-1.21618	-1.84734	-1.37397	-1.36465	-0.322995	-0.0555565	-1.47146	-0.797802	1
1832	ENSMGAG00000021018	ENSMGAG00000021018	RNF122	1.62191	1.04989	0.59065	1.17607	-2.48456	-1.49346	0.326989	-0.256905	0.563382	-0.466724	0.67691	0.634556	0.0796748	-0.970152	-0.654331	-0.393895	2
1833	ENSMGAG00000002605	ENSMGAG00000002605	RNF144B	-0.946443	-1.92885	-2.10309	-0.549519	1.306	3.70624	2.83093	2.21336	-0.307731	-1.47588	-1.95643	-0.916778	-0.41192	1.10158	-0.334489	-0.226987	1
1834	ENSMGAG00000011050	ENSMGAG00000011050	RRH	-0.24299	1.07268	-0.239307	-0.323155	0.918345	-1.45901	-1.78121	0.64407	-1.31134	1.69673	-0.195408	0.0717134	0.725383	0.337381	-0.966238	1.05235	2
1835	ENSMGAG00000004907	ENSMGAG00000004907	S100A16	-0.424689	0.0295551	0.748576	-0.380827	-3.16058	-1.27456	-2.46761	-3.31879	1.80825	1.74089	1.86661	1.27101	1.21971	0.237881	1.494	0.610571	2
1836	ENSMGAG00000001541	ENSMGAG00000001541	S100B	0.456107	0.41389	0.765381	-0.199173	0.676637	-2.32201	-2.29791	-0.413297	0.534683	1.04905	0.811436	-0.258491	0.718209	-0.690924	-0.0773494	0.833757	2
1837	ENSMGAG00000002297	ENSMGAG00000002297	SALL3	1.56463	-1.21241	2.3718	2.44803	2.9723	-0.166422	-1.90434	3.07702	-1.18467	-1.90434	-1.3803	-1.37628	-1.90434	-0.831793	-0.00415427	-0.564735	1
1838	ENSMGAG00000012500	ENSMGAG00000012500	SAMD12	-0.839368	-0.699723	-0.977821	-0.372037	0.230571	1.8291	1.49226	1.85179	-0.517981	-0.966132	-0.944798	-0.306239	-0.900102	0.500937	0.2238	0.395743	1
1839	ENSMGAG00000014476	ENSMGAG00000014476	SAMSN1	-0.118306	0.219823	0.574234	-0.651415	-0.811633	-0.754303	-1.11603	-1.95644	0.765962	-0.0753005	0.163726	0.55521	2.379	0.0374221	0.485185	0.30287	2
1840	ENSMGAG00000014125	ENSMGAG00000014125	SCARA3	1.02354	0.352696	1.29099	0.772639	-2.59599	-2.33684	-1.48186	-1.63522	1.28429	-0.345471	1.34459	1.11215	0.393307	-1.0474	0.778779	1.0898	2
1841	ENSMGAG00000014119	ENSMGAG00000014119	SCARA5	0.969859	1.38032	0.679241	0.940725	-2.10383	-2.3164	-2.04691	-2.28168	0.989819	0.918334	1.14003	1.1809	0.0444888	0.136541	0.175639	0.19292	2
1842	ENSMGAG00000006716	ENSMGAG00000006716	SCNN1G	-0.103955	0.903256	-1.34214	0.857016	-1.04227	3.78846	2.51062	2.09023	-1.1324	-0.857349	-1.33375	-0.689079	-1.95032	0.79625	-1.36222	-1.13236	1
1843	ENSMGAG00000013781	ENSMGAG00000013781	SCUBE1	1.08856	-1.42594	-0.497937	1.54956	2.38376	2.3065	2.85517	3.50601	-2.22021	-2.82167	-2.17476	-1.23179	-1.93806	0.103178	-1.21788	-0.264501	1
1844	ENSMGAG00000012122	ENSMGAG00000012122	SDC2	1.26137	0.311309	-0.7461	1.22326	0.658219	0.582869	0.963228	2.78493	0.00675873	-2.27232	-0.738073	-0.610324	-1.33537	-0.36396	-1.19011	-0.535676	1
1845	ENSMGAG00000000717	ENSMGAG00000000717	SDC3	0.913713	-0.148975	-0.459665	1.51687	1.1902	0.534173	0.442978	2.39535	0.0710724	-1.42802	-0.795317	-0.408899	-1.86221	-1.13121	-0.737383	-0.0926804	1
1846	ENSMGAG00000005705	ENSMGAG00000005705	SEMA3C	1.65348	1.87969	-1.34994	0.425844	-1.26216	1.26351	-1.26582	0.998312	0.817677	-0.847808	-1.88663	-0.518875	-1.2582	1.62417	-0.235878	-0.0373742	1
1847	ENSMGAG00000005266	ENSMGAG00000005266	SEMA3D	2.25621	1.65745	2.30243	1.55608	-2.34833	-1.16371	-2.71608	-1.40785	0.23249	-1.08088	-0.581107	0.933245	-0.879273	1.44813	-0.52627	0.317472	2
1848	ENSMGAG00000003588	ENSMGAG00000003588	SEMA3G	3.52367	0.707739	-0.725153	3.63954	3.00645	2.84056	3.02494	4.14789	-4.05506	-3.42045	-3.4911	-1.79012	-4.53803	0.455776	-1.98559	-1.34106	1
1849	ENSMGAG00000006186	ENSMGAG00000006186	SEMA5A	0.320982	0.0762622	0.144847	-0.153728	-3.88739	-0.487557	-1.6714	-2.61357	2.00613	0.195915	1.05588	1.64039	-0.104687	0.938956	0.851563	1.68741	2
1850	ENSMGAG00000014835	ENSMGAG00000014835	SEPTIN10	0.817718	0.82666	0.034724	1.07115	-0.658867	1.48292	1.35648	0.846442	-0.429364	-1.25763	-0.216001	0.253749	-0.978638	-0.361455	-1.86547	-0.922421	1
1851	ENSMGAG00000004352	ENSMGAG00000004352	SERPINB1	-0.623691	0.588522	0.556131	-0.020101	-2.30402	-0.773933	-1.87064	-1.1221	0.467578	1.23512	0.508637	0.775585	0.899469	0.40962	0.589982	0.683842	2
1852	ENSMGAG00000004633	ENSMGAG00000004633	SERPINB11	-1.09785	-0.942188	0.103839	0.451104	2.00492	-1.48318	-1.48332	1.52751	0.124316	0.170648	-0.171858	-0.103475	1.70919	-0.822477	0.419388	-0.406589	2
1853	ENSMGAG00000016695	ENSMGAG00000016695	SERPINB14	1.65477	-1.17402	1.30981	1.53757	1.46935	0.431753	-0.951471	0.466467	-1.17402	-1.17402	1.36642	-1.17402	-1.17402	0.933472	-1.17402	-1.17402	1
1854	ENSMGAG00000004714	ENSMGAG00000004714	SERPINB5	-0.431178	-1.1682	1.07682	-0.658462	0.321152	-1.69028	-2.17687	0.555789	0.548133	0.532972	1.54679	0.362862	1.35126	-0.717904	0.594312	-0.0471918	2
1855	ENSMGAG00000000933	ENSMGAG00000000933	SERPIND1	0.881764	0.436911	0.545213	1.0924	-2.20642	-0.388383	0.379576	-1.69213	1.19754	-0.119299	0.615514	0.803174	-0.651702	-0.149044	-1.06237	0.317249	2
1856	ENSMGAG00000021538	ENSMGAG00000021538	SERTM1	0.813284	-0.159247	0.744284	-0.192853	-1.81644	-1.4469	-0.815895	-1.81644	1.27882	-0.358917	1.91291	0.788298	1.31043	-0.599977	0.45428	-0.0956284	2
1857	ENSMGAG00000022673	ENSMGAG00000022673	SERTM2	1.76352	-2.75861	-0.197886	2.2357	2.37125	1.64356	3.44214	1.88529	-1.70341	-2.39005	-2.03008	-1.17898	-1.13071	0.128563	-0.661295	-1.41901	1
1858	ENSMGAG00000001285	ENSMGAG00000001285	SFRP2	1.72918	1.53845	1.01545	0.423142	-3.29077	-0.624371	-1.73027	-2.99657	1.16954	0.275664	1.41431	1.21307	-0.0866945	-0.0996949	-0.668956	0.718511	2
1859	ENSMGAG00000013534	ENSMGAG00000013534	SGPP1	0.135444	-0.930111	-0.994373	0.135589	1.49803	1.50994	0.99571	1.76099	-0.46817	-1.54462	-1.64836	-0.170497	-0.726999	0.625637	0.0389161	-0.217121	1
1860	ENSMGAG00000008568	ENSMGAG00000008568	SGSM2	-0.628935	-0.465524	-0.766093	-0.555602	-0.345121	3.12468	1.65654	0.269854	-0.588816	-0.474677	-0.647937	-0.522957	-0.332827	0.815614	-0.453466	-0.0847384	1
1861	ENSMGAG00000018308	ENSMGAG00000018308	SH2D1A	-0.246856	-0.848536	0.689501	0.707164	-0.339683	-0.617375	-1.22483	-3.11012	0.400796	-0.583297	0.594415	1.01733	2.90565	0.187789	0.864243	-0.3962	2
1862	ENSMGAG00000000910	ENSMGAG00000000910	SH2D4B	-1.24509	-1.23681	-1.00593	-1.40472	-1.20996	1.56046	-0.027352	-0.34755	0.920789	-0.455893	-0.150453	0.974166	-0.490149	2.52969	-0.218537	1.80735	2
1863	ENSMGAG00000014561	ENSMGAG00000014561	SH3BGR	-0.72474	0.379268	0.610146	-0.982587	-0.173099	-1.41223	-1.41223	-1.10737	-0.0849968	1.3578	1.23293	0.167398	2.15718	-0.884905	0.685085	0.192356	2
1864	ENSMGAG00000014897	ENSMGAG00000014897	SLC15A1	-2.82497	0.187583	0.719797	0.0353775	-2.80866	0.0713648	0.557928	0.077067	-0.339037	1.69723	0.94678	0.805039	-0.447617	0.280273	0.10922	0.932618	2
1865	ENSMGAG00000008389	ENSMGAG00000008389	SLC16A12	-0.71851	0.27434	0.343059	-0.179624	-0.110833	-1.26266	-2.93039	-0.351935	0.47673	0.775605	0.5578	0.829982	-0.156103	0.72928	0.783574	0.939681	2
1866	ENSMGAG00000002330	ENSMGAG00000002330	SLC16A4	1.0834	1.45207	1.15374	0.846195	-1.14201	-0.499574	-1.61578	-1.61578	0.850881	-1.24722	0.555348	0.63423	0.571381	-0.882962	-0.55018	0.406277	2
1867	ENSMGAG00000009347	ENSMGAG00000009347	SLC16A5	0.838139	-0.363744	-0.413201	0.633882	-0.502484	2.18328	1.99533	1.32758	-1.04758	-0.572482	-0.869037	-1.33345	-1.11249	-0.13517	-0.109615	-0.518957	1
1868	ENSMGAG00000010336	ENSMGAG00000010336	SLC1A2	-0.931683	0.0216368	0.379792	-1.70805	-0.0957916	-0.748639	-2.28058	-0.0665502	0.523119	0.431574	0.0707661	0.487761	0.438026	1.08819	1.30456	1.08587	2
1869	ENSMGAG00000020921	ENSMGAG00000020921	SLC1A3	0.800855	-1.58286	-0.0945595	1.37729	0.727328	1.23859	2.32209	3.07672	-0.983036	-3.03545	-1.27146	0.00412116	-0.605535	-0.48332	-1.51892	0.0281358	1
1870	ENSMGAG00000012396	ENSMGAG00000012396	SLC22A3	0.470244	1.41068	-0.691927	-0.873521	-2.25415	-1.8007	-1.4137	-2.14637	1.47891	0.181987	-0.323155	1.2185	1.01065	1.23428	1.58055	0.917712	2
1871	ENSMGAG00000015041	ENSMGAG00000015041	SLC25A15	0.586263	-0.142235	0.149493	-1.09878	-1.97979	1.73573	2.38319	0.5348	-0.121785	-0.910362	-0.00825653	-0.431777	-0.605492	-0.0905565	-0.0286156	0.0281786	1
1872	ENSMGAG00000006599	ENSMGAG00000006599	SLC2A6	0.070398	-0.211787	0.672466	0.286708	-1.33733	-1.24927	-1.48398	-2.03023	1.20249	0.295528	1.06139	0.84667	2.02894	-0.0576146	-0.177414	0.0830224	2
1873	ENSMGAG00000012440	ENSMGAG00000012440	SLC34A2	-1.70572	0.35388	-1.70161	-2.2667	-0.114402	6.15389	2.38742	1.25612	-1.03003	-1.12784	-2.43529	-0.67847	-1.24458	2.6395	-0.108614	-0.377552	1
1874	ENSMGAG00000011940	ENSMGAG00000011940	SLC35F3	-0.605049	-0.375898	-0.859976	-0.451867	-1.84582	3.48941	2.82701	1.90711	-0.863004	-0.741584	-0.657427	-0.533602	-0.654574	0.768873	-0.734764	-0.66884	1
1875	ENSMGAG00000011287	ENSMGAG00000011287	SLC39A8	1.24734	-0.0345912	-0.860398	0.130511	1.20992	2.87192	1.55424	1.79318	-1.09567	-0.75512	-3.16873	-1.23624	-2.4756	1.57495	0.0667161	-0.822441	1
1876	ENSMGAG00000007576	ENSMGAG00000007576	SLC41A3	0.37354	-0.544652	0.729007	1.55918	2.00505	0.835465	1.05678	2.49231	-1.41005	-2.17307	-0.189353	-1.03114	-0.345718	-0.985142	-0.99199	-1.38021	1
1877	ENSMGAG00000011120	ENSMGAG00000011120	SLC4A7	0.264502	0.770118	-1.3758	0.258091	0.32679	3.56139	2.16776	1.86285	-1.36372	-1.56394	-2.25522	-1.32838	-0.847823	1.38711	-0.982342	-0.881388	1
1878	ENSMGAG00000003475	ENSMGAG00000003475	SLC5A5	-2.63093	-0.538169	2.36131	0.00923614	-3.30264	-2.83398	-3.90991	-3.8276	0.888922	1.84473	3.26247	3.1542	2.12045	2.90284	0.746219	-0.247148	2
1879	ENSMGAG00000004717	ENSMGAG00000004717	SLC6A11	-0.719895	-1.17223	0.881297	1.77873	1.76029	2.5818	0.0988635	1.99123	-1.87256	-0.856431	-1.98947	-1.33115	-0.180421	0.986778	-1.10248	-0.854353	1
1880	ENSMGAG00000011123	ENSMGAG00000011123	SLC6A15	-1.39498	-0.237368	0.732254	-1.39498	-1.13873	-1.02544	-0.657574	0.707419	1.46349	0.339892	1.09011	0.287561	1.79935	-0.0476543	0.276808	-0.800168	2
1881	ENSMGAG00000002726	ENSMGAG00000002726	SLC7A11	0.714227	-0.619017	-0.197288	1.24218	1.75205	1.28473	1.09099	1.98474	-1.71058	-0.931849	-1.34089	-0.96814	-0.845587	-0.263185	-1.03151	-0.160875	1
1882	ENSMGAG00000016705	ENSMGAG00000016705	SLC9A2	0.907949	-0.647669	0.135455	1.39256	1.1693	4.06785	4.26356	2.99356	-2.58459	-3.64032	-2.56319	-1.37844	-2.68774	1.0848	-1.46512	-1.04796	1
1883	ENSMGAG00000014813	ENSMGAG00000014813	SLC9A4	-0.894095	-0.888508	-0.89181	-1.40234	-0.0954224	2.44543	0.168837	1.29976	0.455144	-1.83198	-1.5463	-1.30393	2.19142	1.99966	1.53131	-1.23717	1
1884	ENSMGAG00000008934	ENSMGAG00000008934	SLCO3A1	-0.826373	0.329726	0.409319	-0.671542	-0.890685	-2.39196	-1.76473	-0.332423	0.836212	0.485966	0.567487	0.992585	0.319091	0.709682	1.15326	1.07438	2
1885	ENSMGAG00000012515	ENSMGAG00000012515	SLIT2	0.764317	1.33648	-1.44707	1.00353	-1.06624	1.58039	3.50338	0.708064	-0.604524	-1.70898	-1.15419	-0.306479	-1.13694	0.0145922	-1.12978	-0.356541	1
1886	ENSMGAG00000002113	ENSMGAG00000002113	SLIT3	0.885988	1.08003	-0.68643	0.206184	-3.0116	0.411037	1.47482	-2.35065	1.20162	-1.3498	0.0951308	0.670451	-0.27681	1.07203	-0.44799	1.02597	2
1887	ENSMGAG00000014924	ENSMGAG00000014924	SLITRK6	-1.26136	0.169049	2.06811	-0.940326	-4.00881	-3.89551	-3.84974	-3.70865	2.80826	1.27117	2.37537	2.40415	2.05357	0.00637991	2.01639	2.49193	2
1888	ENSMGAG00000009879	ENSMGAG00000009879	SMAD3	-1.35346	-0.183031	-1.23853	-1.36511	-0.546392	2.54228	0.527971	0.466356	0.311027	-0.895257	-0.861352	0.125162	-0.267868	1.2864	0.827494	0.624309	1
1889	ENSMGAG00000011828	ENSMGAG00000011828	SMCO3	-0.255934	-0.249509	-1.02168	-0.646852	-0.291952	1.02025	-0.991807	-0.85071	-0.351916	-0.745256	0.0532997	-0.67335	2.75752	0.969152	0.493065	0.785677	2
1890	ENSMGAG00000012278	ENSMGAG00000012278	SMIM14	-0.865287	-0.749248	-1.37757	-1.11074	0.367117	1.90373	1.84856	1.53787	0.109152	-1.1509	-1.6571	-0.415271	-0.677122	0.896253	0.757729	0.582817	1
1891	ENSMGAG00000012250	ENSMGAG00000012250	SMOC2	2.10831	1.93124	-0.218907	0.772337	-3.92903	-1.80583	-2.2072	-2.07713	2.101	-0.127912	0.504455	1.33777	0.135249	-0.140135	0.740671	0.875119	2
1892	ENSMGAG00000013727	ENSMGAG00000013727	SNAP91	2.37021	-0.0738944	-1.78014	1.24667	1.06312	4.45517	2.31018	2.38092	-2.78987	-3.03238	-2.38424	-1.70538	-0.455227	2.01017	-1.6522	-1.96312	1
1893	ENSMGAG00000012578	ENSMGAG00000012578	SNTB1	-1.64633	-0.072375	0.26527	-1.45444	-1.11807	-2.12615	-1.43341	-0.605914	1.16781	0.673293	0.642734	1.00152	0.793345	1.20578	1.36684	1.34011	2
1894	ENSMGAG00000012473	ENSMGAG00000012473	SOD3	2.45709	0.494082	-2.11779	2.33461	3.64019	0.501088	-2.92984	3.55709	-1.29399	-0.936331	-1.59446	-0.972551	-0.820459	-0.381653	-0.819352	-1.11773	1
1895	ENSMGAG00000011415	ENSMGAG00000011415	SORBS2	-0.540449	-0.449397	-0.907542	0.0549	1.61943	1.78364	0.575592	2.21016	-0.81147	-0.6427	-1.12527	-0.625493	-0.591053	0.427155	-0.391692	-0.585819	1
1896	ENSMGAG00000010106	ENSMGAG00000010106	SOSTDC1	0.546392	0.781958	0.41396	0.156202	-1.24148	-2.27566	-1.31221	-0.393638	0.226353	-0.109481	0.95082	1.48463	0.354637	-1.00278	-0.0866696	1.50697	2
1897	ENSMGAG00000008329	ENSMGAG00000008329	SPAM1	0.23532	0.641461	-0.702567	-0.702567	-0.702567	4.29498	-0.480018	-0.702567	-0.702567	-0.702567	-0.702567	-0.702567	-0.702567	2.68796	-0.354039	-0.702567	1
1898	ENSMGAG00000002370	ENSMGAG00000002370	SPOCK3	-0.463614	0.743903	-0.460522	-1.20489	-1.49138	4.58244	1.25822	-0.843136	-0.518993	-1.05966	-0.195872	-0.385522	-0.242814	1.54195	-0.899549	-0.360564	1
1899	ENSMGAG00000006343	ENSMGAG00000006343	SRD5A1	-1.01933	-1.01489	-0.553007	0.070677	-0.0569597	1.74287	2.30916	1.26104	-0.651617	-0.410916	-0.639921	-0.488997	-0.0789129	0.400673	-0.641218	-0.228649	1
1900	ENSMGAG00000018423	ENSMGAG00000018423	SRGN	-0.0354995	-0.743065	0.866034	0.0151457	-0.894322	-1.41091	-1.46557	-2.45987	0.768903	0.506285	0.850041	1.30115	2.02297	0.315308	0.74926	-0.385856	2
1901	ENSMGAG00000014620	ENSMGAG00000014620	SRPX	1.43693	0.931681	1.45591	0.764479	-4.11127	-1.23988	-1.60869	-2.57832	1.2717	-0.250302	1.7884	1.3479	0.343186	-0.509137	-0.0839837	1.0414	2
1902	ENSMGAG00000013734	ENSMGAG00000013734	SSPN	1.68067	2.77505	-0.695952	1.47689	-1.94433	-1.53712	-0.46285	-2.20058	1.03338	-1.29509	-0.431302	0.688654	-0.389615	0.849175	-0.658162	1.11118	2
1903	ENSMGAG00000007596	ENSMGAG00000007596	SST	3.59951	0.241585	-1.54991	1.6166	0.61956	-0.251429	-1.32737	3.33133	-0.494713	-1.18136	-1.26423	-0.636139	-1.54991	0.130985	-0.920888	-0.363617	1
1904	ENSMGAG00000012545	ENSMGAG00000012545	SSTR1	-0.618802	-1.00312	-0.617683	-1.00312	-1.00312	2.69394	2.71671	0.524158	-0.105949	-0.63456	-0.717437	0.214704	-0.729226	0.0694266	0.397182	-0.183116	1
1905	ENSMGAG00000009038	ENSMGAG00000009038	SSX2IP	0.991572	-0.525243	0.192694	1.09939	0.618633	1.6722	1.46164	1.61759	-1.17055	-0.738288	-1.1898	-1.00823	-0.868104	-0.244633	-1.06485	-0.844032	1
1906	ENSMGAG00000014826	ENSMGAG00000014826	ST6GAL2	-0.682967	-1.006	0.508647	-0.462784	0.821224	-1.06883	-2.98712	-0.192267	0.838066	-1.00003	0.0325984	0.717632	0.209216	1.79823	1.75223	0.722165	2
1907	ENSMGAG00000003642	ENSMGAG00000003642	ST6GALNAC6	1.62152	1.91841	-0.0218454	0.973643	-2.06243	-2.3294	-1.25554	-1.65842	0.929678	0.10509	0.938077	0.738231	0.513924	-0.942333	0.190435	0.340964	2
1908	ENSMGAG00000013671	ENSMGAG00000013671	ST8SIA1	-0.592598	0.615886	0.763366	-1.74638	-2.36294	-0.80324	-1.11639	-1.74948	0.944988	1.42464	1.17474	0.523511	0.149572	-0.0327914	1.24454	1.56258	2
1909	ENSMGAG00000016483	ENSMGAG00000016483	ST8SIA5	-1.86947	-1.39876	-1.76101	-1.17666	0.531867	2.00386	2.96667	2.08098	0.139241	-1.54487	-0.886887	-0.146715	-0.293647	0.112	0.677392	0.566008	1
1910	ENSMGAG00000000964	ENSMGAG00000000964	STAB1	0.907504	0.489094	0.104692	0.10526	-2.26701	-0.967109	-0.973079	-2.35936	0.618475	-0.136311	1.21848	0.797021	1.71658	0.025781	0.0877821	0.632201	2
1911	ENSMGAG00000011923	ENSMGAG00000011923	STAC	0.582451	0.498673	-0.435704	0.286466	-2.28907	1.85511	1.63934	0.0102933	0.0612749	-0.925237	0.0502006	0.212389	-0.954716	-0.0384247	-0.703328	0.150281	1
1912	ENSMGAG00000019072	ENSMGAG00000019072	STC2	-0.0870745	3.69535	0.0962711	-1.25182	-3.2952	2.67959	-0.178755	-2.17318	-0.66889	0.978083	-0.217018	-0.79929	-0.864821	3.26438	-0.430272	-0.747359	2
1913	ENSMGAG00000010548	ENSMGAG00000010548	STK31	-2.10055	0.0749366	1.74932	-0.570044	-0.966784	-1.54332	-0.912364	-2.59161	1.32576	1.75472	1.67597	1.03722	0.909303	-0.518523	0.755052	-0.0790841	2
1914	ENSMGAG00000004248	ENSMGAG00000004248	STOX1	3.44411	-0.0390045	0.0335791	2.7824	1.84491	-0.0313675	3.01516	3.24487	-1.55152	-2.33852	-2.04985	-1.96407	-0.693783	-2.49534	-1.32097	-1.88059	1
1915	ENSMGAG00000002915	ENSMGAG00000002915	STRA6	-1.01562	0.2172	1.30464	-0.513756	-0.730361	-3.15539	-2.03447	-1.60878	0.867699	1.12149	1.66596	1.02393	0.977148	0.0440644	0.860458	0.975799	2
1916	ENSMGAG00000014435	ENSMGAG00000014435	STYXL2	0.562762	2.12326	-1.75098	0.131392	-1.30659	-1.47295	0.637105	-0.609141	0.213071	-0.678892	0.168599	0.414934	1.05791	1.05944	-0.134303	-0.415603	2
1917	ENSMGAG00000014828	ENSMGAG00000014828	SULT1C3	-2.56247	0.655223	0.988473	-1.45616	-1.42799	1.41547	-4.39412	-2.77744	0.429236	1.25392	1.20129	0.895054	1.32401	1.85162	1.62563	0.978249	2
1918	ENSMGAG00000003501	ENSMGAG00000003501	SYCP2L	0.895063	-0.18894	0.476253	1.06647	-0.597953	0.119148	1.48244	-0.985146	0.192114	0.00186212	0.357802	0.913075	-2.12607	0.367404	-0.331369	-1.64215	1
1919	ENSMGAG00000004944	ENSMGAG00000004944	SYN2	-0.373598	0.0794917	0.165665	-0.150261	-0.211436	2.11179	2.68646	1.34719	-1.58302	-0.971446	-0.545291	-0.58769	-0.0471191	-0.128245	-1.13693	-0.655561	1
1920	ENSMGAG00000006942	ENSMGAG00000006942	SYNDIG1	1.26056	2.12918	0.119245	1.10338	-2.1765	-0.679636	-1.42726	-1.52826	0.164656	-0.306905	0.390006	1.16105	-0.219895	0.613435	-0.978489	0.37543	2
1921	ENSMGAG00000018829	ENSMGAG00000018829	SYNGR3	-1.10984	-1.28921	-0.942185	-0.823226	0.48079	1.00288	2.08821	0.760383	-0.224866	-0.591003	-0.875931	-0.413342	1.78358	0.440361	0.0502689	-0.336864	1
1922	ENSMGAG00000009261	ENSMGAG00000009261	SYNM	1.07879	2.01085	-2.44341	1.26852	-0.139755	1.06726	0.50715	0.465082	-0.192857	-1.08707	-2.6148	-0.0756239	0.00769751	1.08389	-0.615867	-0.319871	1
1923	ENSMGAG00000010819	ENSMGAG00000010819	SYNPO2	2.50802	3.61451	-1.39648	2.13592	-4.28189	-1.76645	-1.00369	-2.61411	1.13301	-0.694877	-0.581777	1.10634	0.111715	1.46848	-0.505032	0.766299	2
1924	ENSMGAG00000011006	ENSMGAG00000011006	SYT1	-0.503815	0.423518	0.781753	-0.276711	-3.13354	-1.67325	-0.91029	-2.363	0.815557	0.713336	0.934004	0.82859	0.712461	0.226313	1.43209	1.99298	2
1925	ENSMGAG00000004836	ENSMGAG00000004836	SYT7	-0.811254	0.651939	0.871119	-0.285665	-1.47342	-0.564981	-0.749651	-2.43944	0.450232	0.115252	1.22195	0.646065	0.281125	0.643848	0.792665	0.650211	2
1926	ENSMGAG00000014621	ENSMGAG00000014621	SYTL5	-1.82462	-0.36584	-0.151496	-0.956699	0.43512	-1.9248	-2.88633	-0.170909	0.894266	-0.011353	0.100822	0.816327	1.43388	1.07197	1.84318	1.69649	2
1927	ENSMGAG00000003326	ENSMGAG00000003326	TAGLN	4.0173	5.40185	-1.46243	3.29591	-6.18188	-2.73813	-2.25682	-4.94043	1.90385	0.87825	-0.00648493	1.75164	-0.812974	2.20569	-1.00028	-0.0550524	2
1928	ENSMGAG00000014235	ENSMGAG00000014235	TBX15	0.591585	0.236158	1.09748	-0.201444	-2.66342	-2.66342	-2.66342	-2.10701	1.87307	0.333957	2.15185	1.62666	1.02774	-1.19613	0.699871	1.85648	2
1929	ENSMGAG00000012328	ENSMGAG00000012328	TBXT	-1.07016	0.269921	0.0289545	-0.134062	-0.927829	3.5042	0.828222	-0.800698	-0.702449	-1.09579	-0.547318	-0.075113	0.727624	-0.685107	0.244463	0.435143	1
1930	ENSMGAG00000018157	ENSMGAG00000018157	TCF24	1.88817	-1.45627	0.453036	2.0988	-0.793514	-0.340058	1.66018	1.7137	-0.736596	-1.08771	-0.245934	0.226272	-1.18238	-0.92894	-0.827239	-0.441523	1
1931	ENSMGAG00000002295	ENSMGAG00000002295	TCIM	1.47878	2.88637	-0.546429	0.230468	-2.7439	-1.26313	-0.726967	-1.17338	0.49194	1.08146	1.09167	0.332581	-0.111363	0.444043	-1.53191	0.0597725	2
1932	ENSMGAG00000008692	ENSMGAG00000008692	TEK	1.1121	0.663346	0.95374	0.387715	-2.4578	0.218369	-0.42904	-1.39361	0.777824	-0.290254	1.48923	1.34212	-0.108942	-0.309259	-1.90118	-0.0543604	2
1933	ENSMGAG00000003211	ENSMGAG00000003211	TEKT3	-0.135845	-0.453988	0.412942	0.838125	0.861622	1.00296	2.00501	0.897041	-0.995742	-0.198616	-1.07428	-0.830207	0.266382	-0.269451	-0.434878	-1.89107	1
1934	ENSMGAG00000002438	ENSMGAG00000002438	TENM2	-0.65993	-0.557266	0.026331	0.902024	1.82401	2.5153	2.17603	2.90406	-2.43314	-0.944214	-0.568426	-1.37963	-1.26588	0.110986	-1.69992	-0.950323	1
1935	ENSMGAG00000021844	ENSMGAG00000021844	TEX12	-1.33398	-0.229976	0.612257	0.690111	-1.76523	-0.56118	-1.14651	-2.02147	0.132209	0.685644	0.812746	1.87794	1.13952	1.54055	0.249247	-0.681873	2
1936	ENSMGAG00000003078	ENSMGAG00000003078	TF	1.19788	-0.96977	-1.8108	0.552851	2.95409	2.63493	2.03962	0.77503	-1.46455	-0.0451319	-2.11312	-1.12573	-0.0366641	-0.152113	-0.972863	-1.46366	1
1937	ENSMGAG00000016768	ENSMGAG00000016768	TFAP2A	0.0626835	1.23843	1.11757	0.254344	-2.07006	-3.56531	-4.29612	-2.54426	1.16086	1.59303	1.34713	1.29313	0.84605	0.917882	1.21305	1.4316	2
1938	ENSMGAG00000014574	ENSMGAG00000014574	TFF2	2.71379	2.73534	-3.38987	3.59353	0.937224	3.73987	3.93706	1.63918	-1.51511	0.306124	-4.33004	-2.55145	-4.33004	0.88653	-1.52027	-2.85187	1
1939	ENSMGAG00000009386	ENSMGAG00000009386	TGFB2	0.312786	1.20122	0.657829	-0.228934	-2.02816	-1.23062	0.151332	-1.4208	0.893533	-0.523316	0.143311	0.435852	0.800191	-0.0366891	-0.593594	1.46605	2
1940	ENSMGAG00000012225	ENSMGAG00000012225	THBS2	1.59413	1.58327	0.207571	0.422203	-1.91449	-1.13853	-1.00658	-1.47419	0.732499	-0.776912	-0.439291	0.617695	-0.770917	1.0648	-0.113914	1.41265	2
1941	ENSMGAG00000015034	ENSMGAG00000015034	THSD1	0.231194	-0.482434	-0.969777	0.796638	1.33097	0.558073	-0.0962116	2.61023	-0.623046	-1.95426	-0.701105	-0.180128	-0.571325	0.0176465	-0.447786	0.481321	1
1942	ENSMGAG00000002600	ENSMGAG00000002600	THY1	1.45192	0.672519	0.542037	0.883973	-3.40096	-1.2296	-1.14236	-2.70351	1.46037	-1.34261	1.25454	1.19509	0.97707	0.196713	0.492404	0.692393	2
1943	ENSMGAG00000004964	ENSMGAG00000004964	TIMP4	-1.14621	-1.82096	-0.0512313	-2.13592	-1.60737	0.164164	-0.8911	-0.912563	1.35804	0.923189	0.359991	0.876736	0.352695	1.00401	2.13988	1.38665	2
1944	ENSMGAG00000002241	ENSMGAG00000002241	TLL1	1.80801	1.57721	-0.151527	1.19066	-1.80553	-1.17506	-0.634534	-0.994866	0.346363	-0.779542	0.479758	0.630487	-0.262044	-0.141403	-0.285165	0.197184	2
1945	ENSMGAG00000017191	ENSMGAG00000017191	TLL2	-1.33888	-1.66192	0.495139	-0.512302	1.33416	0.820985	0.491506	2.25122	-0.20088	-1.34019	0.0328475	-0.350471	-0.446698	0.694952	-0.495365	0.225887	1
1946	ENSMGAG00000005422	ENSMGAG00000005422	TLR4	0.941658	0.442588	0.627149	-0.106512	-1.02733	-1.89693	-1.1504	-1.9616	1.06341	0.677345	0.42833	1.15626	1.73827	-0.48956	-0.724048	0.281373	2
[truncated: 54 more rows]
